# Supplementary material for: Crystal structure, Hirshfeld surface analysis and HOMO–LUMO analysis of (E)-4-bromo-N′-(4-meth­oxy­benzyl­idene)benzohydrazide
Source: Acta Crystallogr E Crystallogr Commun. 2018 Sep 28;74(Pt 10):1500–3. doi: 10.1107/S2056989018013373 (PMC6176425; doi:10.1107/S2056989018013373)
Supplement: Supplementary file 1 [file e-74-01500-sup1.cif]

##############################################################################
#                                                                            #
# This CIF contains the data in a paper accepted for publication in          #
# Acta Crystallographica Section E. It conforms to the requirements of       #
# Notes for Authors for Acta Crystallographica Section E, and has been       #
# peer reviewed under the auspices of the IUCr Commission on Journals.       #
#                                                                            #
# Full details of the Crystallographic Information File format               #
# are given in the paper "The Crystallographic Information File (CIF):       #
# a New Standard Archive File for Crystallography" by S. R. Hall, F. H.      #
# Allen and I. D. Brown [Acta Cryst. (1991), A47, 655-685].                  #
#                                                                            #
# The current version of the core CIF dictionary is obtainable from          #
# ftp://ftp.iucr.org/pub/cif_core.dic.                                       #
#                                                                            #
# Software is freely available for graphical display of the structure(s)     #
# in this CIF. For information consult the CIF software page                 #
# http://www.iucr.org/resources/cif/software.                                #
#                                                                            #
# This file may be used for bona fide research purposes within the           #
# scientific community so long as proper attribution is given to the journal # 
# article from which it was obtained.                                        #
#                                                                            #
##############################################################################
data_global
_audit_creation_method     'form.cif (version 2.0)'
_journal_data_validation_number     ?
_journal_date_recd_electronic     2018-07-02
_journal_date_accepted     2018-09-19
_journal_name_full     'Acta Crystallographica, Section E'
_journal_year     2018
_journal_volume     74
_journal_issue     10
_journal_page_first     1500
_journal_page_last     1503
_journal_paper_category     GO
_journal_paper_doi     10.1107/S2056989018013373
_journal_coeditor_code     RZ5241
_publ_contact_author_name     'Kasthuri Balasubramani'
_publ_contact_author_address
;
      Department of Chemistry
      Government Arts College (Autonomous)
      Thanthonimalai, Karur, Tamil Nadu
      INDIA
;
_publ_contact_author_email     'manavaibala@gmail.com'
_publ_contact_author_fax     ?
_publ_contact_author_phone     ?
data_I
_audit_creation_method     'SHELXL-2017/1'
_chemical_name_systematic
;
(<i>E</i>)-4-Bromo-<i>N</i>'-(4-methoxybenzylidene)benzohydrazide
;
_chemical_name_common     ?
_chemical_formula_moiety     'C15 H13 Br N2 O2'
_chemical_formula_sum     'C15 H13 Br N2 O2'
_chemical_formula_iupac     'C15 H13 Br N2 O2'
_chemical_formula_weight     333.18
_chemical_melting_point     ?
_space_group_crystal_system     monoclinic
_space_group_name_H-M_alt     'P 21/c'
_space_group_name_Hall     '-P 2ybc'
loop_
    _space_group_symop_operation_xyz
    'x, y, z'
    '-x, y+1/2, -z+1/2'
    '-x, -y, -z'
    'x, -y-1/2, z-1/2'
_cell_length_a     15.6963(14)
_cell_length_b     5.4121(4)
_cell_length_c     18.6224(16)
_cell_angle_alpha     90
_cell_angle_beta     119.609(6)
_cell_angle_gamma     90
_cell_volume     1375.4(2)
_cell_formula_units_Z     4
_cell_measurement_reflns_used     3040
_cell_measurement_theta_min     5.971
_cell_measurement_theta_max     48.036
_cell_measurement_temperature     296(2)
_exptl_crystal_description     block
_exptl_crystal_colour     colourless
_exptl_crystal_size_max     0.30
_exptl_crystal_size_mid     0.20
_exptl_crystal_size_min     0.20
_exptl_crystal_density_diffrn     1.609
_exptl_crystal_density_meas     ?
_exptl_crystal_density_method     'not measured'
_exptl_crystal_F_000     672
_exptl_absorpt_coefficient_mu     2.991
_exptl_absorpt_correction_type     multi-scan
_exptl_absorpt_process_details
;
(SADABS; Bruker, 2004)
;
_exptl_absorpt_correction_T_min     0.4673
_exptl_absorpt_correction_T_max     0.5861
_diffrn_ambient_temperature     296(2)
_diffrn_source     'fine-focus sealed tube'
_diffrn_radiation_type     MoK\a
_diffrn_radiation_wavelength     0.71073
_diffrn_measurement_device_type     'Bruker Kappa APEX2 CCD'
_diffrn_measurement_method     '\w and \f scan'
_diffrn_detector_area_resol_mean     ?
_diffrn_reflns_number     9456
_diffrn_reflns_av_R_equivalents     0.0296
_diffrn_reflns_av_unetI/netI     0.0325
_diffrn_reflns_theta_min     2.796
_diffrn_reflns_theta_max     25.497
_diffrn_reflns_theta_full     25.242
_diffrn_measured_fraction_theta_max     0.999
_diffrn_measured_fraction_theta_full     0.999
_diffrn_reflns_limit_h_min     -19
_diffrn_reflns_limit_h_max     18
_diffrn_reflns_limit_k_min     -6
_diffrn_reflns_limit_k_max     6
_diffrn_reflns_limit_l_min     -20
_diffrn_reflns_limit_l_max     22
_refine_special_details     ?
_reflns_number_total     2563
_reflns_number_gt     1923
_reflns_threshold_expression     'I > 2\s(I)'
_refine_ls_structure_factor_coef     Fsqd
_refine_ls_matrix_type     full
_refine_ls_R_factor_all     0.0521
_refine_ls_R_factor_gt     0.0321
_refine_ls_wR_factor_gt     0.0662
_refine_ls_wR_factor_ref     0.0732
_refine_ls_goodness_of_fit_ref     1.016
_refine_ls_restrained_S_all     1.016
_refine_ls_number_reflns     2563
_refine_ls_number_parameters     182
_refine_ls_number_restraints     0
_refine_ls_hydrogen_treatment     constr
_refine_ls_weighting_scheme     calc
_refine_ls_weighting_details
              'w=1/[\s^2^(Fo^2^)+(0.0247P)^2^+1.0475P] where P=(Fo^2^+2Fc^2^)/3'
_atom_sites_solution_hydrogens     mixed
_atom_sites_solution_primary     direct
_atom_sites_solution_secondary     difmap
_refine_ls_shift/su_max     0.002
_refine_ls_shift/su_mean     0.000
_refine_diff_density_max     0.457
_refine_diff_density_min     -0.493
_refine_ls_extinction_method     none
_refine_ls_extinction_coef     .
loop_
    _atom_type_symbol
    _atom_type_description
    _atom_type_scat_dispersion_real
    _atom_type_scat_dispersion_imag
    _atom_type_scat_source
    'C' 'C' 0.0033 0.0016
                         'International Tables Vol C Tables 4.2.6.8 and 6.1.1.4'
    'H' 'H' 0.0000 0.0000
                         'International Tables Vol C Tables 4.2.6.8 and 6.1.1.4'
    'Br' 'Br' -0.2901 2.4595
                         'International Tables Vol C Tables 4.2.6.8 and 6.1.1.4'
    'N' 'N' 0.0061 0.0033
                         'International Tables Vol C Tables 4.2.6.8 and 6.1.1.4'
    'O' 'O' 0.0106 0.0060
                         'International Tables Vol C Tables 4.2.6.8 and 6.1.1.4'
_computing_data_collection
;
APEX2 (Bruker, 2004)
;
_computing_cell_refinement
;
APEX2 and SAINT (Bruker, 2004)
;
_computing_data_reduction
;
SAINT and XPREP (Bruker, 2004)
;
_computing_structure_solution
;
SIR92 (Altomare <i>et al.</i>,  1999)
;
_computing_structure_refinement
;
<i>SHELXL2017/1</i> (Sheldrick, 2015)
;
_computing_molecular_graphics
;
ORTEP-3 for Windows (Farrugia, 2012) and Mercury (Macrae <i>et al.</i>,
2008)
;
_computing_publication_material
;
<i>SHELXL2017/1</i> (Sheldrick, 2015)
;
loop_
    _atom_site_type_symbol
    _atom_site_label
    _atom_site_fract_x
    _atom_site_fract_y
    _atom_site_fract_z
    _atom_site_U_iso_or_equiv
    _atom_site_adp_type
    _atom_site_calc_flag
    _atom_site_occupancy
    _atom_site_disorder_assembly
    _atom_site_disorder_group
    Br Br1 0.79167(2) 0.30890(7) 0.92827(2) 0.05897(14) Uani d 1 . .
    O O1 -0.00864(14) 0.0494(4) 0.09196(11) 0.0533(5) Uani d 1 . .
    O O2 0.43709(15) 0.7268(4) 0.55090(12) 0.0549(5) Uani d 1 . .
    N N1 0.41072(16) 0.3124(4) 0.53160(13) 0.0409(5) Uani d 1 . .
    H H1N 0.427566 0.168774 0.554028 0.049 Uiso d 1 . .
    N N2 0.33475(16) 0.3322(4) 0.45146(13) 0.0407(6) Uani d 1 . .
    C C1 0.59886(19) 0.2470(5) 0.67875(17) 0.0372(6) Uani d 1 . .
    H H1 0.586962 0.133251 0.637387 0.045 Uiso calc 1 . .
    C C2 0.67360(19) 0.2047(5) 0.75843(16) 0.0381(6) Uani d 1 . .
    H H2 0.712459 0.064141 0.770697 0.046 Uiso calc 1 . .
    C C3 0.68987(18) 0.3718(5) 0.81921(15) 0.0355(6) Uani d 1 . .
    C C4 0.63465(19) 0.5837(5) 0.80198(16) 0.0382(6) Uani d 1 . .
    H H4 0.646969 0.696761 0.843605 0.046 Uiso calc 1 . .
    C C5 0.56079(19) 0.6261(5) 0.72216(16) 0.0365(6) Uani d 1 . .
    H H5 0.523578 0.769580 0.710036 0.044 Uiso calc 1 . .
    C C6 0.54134(18) 0.4582(5) 0.65996(15) 0.0322(6) Uani d 1 . .
    C C7 0.45937(19) 0.5147(5) 0.57559(16) 0.0379(7) Uani d 1 . .
    C C8 0.28735(19) 0.1307(5) 0.42189(16) 0.0390(7) Uani d 1 . .
    H H8 0.304278 -0.008120 0.455644 0.047 Uiso calc 1 . .
    C C9 0.20794(19) 0.1129(5) 0.33719(16) 0.0342(6) Uani d 1 . .
    C C10 0.19274(19) 0.2921(5) 0.27816(16) 0.0379(6) Uani d 1 . .
    H H10 0.232143 0.432276 0.293687 0.046 Uiso calc 1 . .
    C C11 0.1207(2) 0.2643(5) 0.19783(16) 0.0410(7) Uani d 1 . .
    H H11 0.112410 0.384465 0.159190 0.049 Uiso calc 1 . .
    C C12 0.05982(19) 0.0593(5) 0.17324(16) 0.0379(6) Uani d 1 . .
    C C13 0.0727(2) -0.1177(5) 0.23154(17) 0.0411(7) Uani d 1 . .
    H H13 0.031518 -0.254468 0.216485 0.049 Uiso calc 1 . .
    C C14 0.1471(2) -0.0895(5) 0.31222(16) 0.0407(7) Uani d 1 . .
    H H14 0.156194 -0.210907 0.350718 0.049 Uiso calc 1 . .
    C C15 -0.0603(2) -0.1750(6) 0.06035(19) 0.0606(9) Uani d 1 . .
    H H15A -0.014576 -0.309608 0.077155 0.091 Uiso calc 1 . .
    H H15B -0.096720 -0.167091 0.001142 0.091 Uiso calc 1 . .
    H H15C -0.104507 -0.200227 0.081334 0.091 Uiso calc 1 . .
loop_
    _atom_site_aniso_label
    _atom_site_aniso_U_11
    _atom_site_aniso_U_22
    _atom_site_aniso_U_33
    _atom_site_aniso_U_12
    _atom_site_aniso_U_13
    _atom_site_aniso_U_23
    Br1 0.0530(2) 0.0698(2) 0.03805(19) 0.00375(18) 0.01023(14) 0.00735(16)
    O1 0.0519(12) 0.0497(13) 0.0362(11) -0.0031(11) 0.0050(10) 0.0048(10)
    O2 0.0543(13) 0.0428(13) 0.0510(13) 0.0078(10) 0.0132(10) 0.0112(10)
    N1 0.0423(13) 0.0417(14) 0.0299(12) 0.0040(12) 0.0113(10) 0.0069(11)
    N2 0.0389(13) 0.0491(16) 0.0274(12) 0.0054(12) 0.0112(10) 0.0062(11)
    C1 0.0391(15) 0.0326(15) 0.0418(16) -0.0027(12) 0.0213(13) -0.0107(12)
    C2 0.0346(14) 0.0325(15) 0.0426(16) 0.0040(13) 0.0156(13) 0.0017(13)
    C3 0.0316(14) 0.0403(16) 0.0324(15) -0.0032(12) 0.0142(12) 0.0038(12)
    C4 0.0415(16) 0.0362(15) 0.0395(16) -0.0032(14) 0.0218(13) -0.0060(13)
    C5 0.0377(15) 0.0280(14) 0.0460(16) 0.0063(12) 0.0224(13) 0.0035(12)
    C6 0.0319(14) 0.0319(14) 0.0356(15) 0.0010(12) 0.0187(12) 0.0034(12)
    C7 0.0363(15) 0.0397(18) 0.0395(16) 0.0043(14) 0.0202(13) 0.0045(13)
    C8 0.0400(16) 0.0409(17) 0.0359(15) 0.0065(14) 0.0185(13) 0.0065(13)
    C9 0.0361(15) 0.0344(15) 0.0336(14) 0.0059(12) 0.0184(12) 0.0019(12)
    C10 0.0394(15) 0.0317(14) 0.0429(16) -0.0008(13) 0.0205(13) 0.0015(13)
    C11 0.0464(17) 0.0343(16) 0.0382(16) 0.0039(13) 0.0179(14) 0.0099(12)
    C12 0.0361(15) 0.0385(16) 0.0384(16) 0.0043(14) 0.0178(13) 0.0022(13)
    C13 0.0435(17) 0.0345(15) 0.0442(17) -0.0034(13) 0.0208(14) 0.0013(13)
    C14 0.0520(18) 0.0333(15) 0.0377(16) 0.0033(14) 0.0229(14) 0.0084(13)
    C15 0.0538(19) 0.055(2) 0.0473(19) -0.0075(17) 0.0054(16) -0.0005(16)
_geom_special_details
;
 All esds (except the esd in the dihedral angle between two l.s. planes)
 are estimated using the full covariance matrix.  The cell esds are taken
 into account individually in the estimation of esds in distances, angles
 and torsion angles; correlations between esds in cell parameters are only
 used when they are defined by crystal symmetry.  An approximate (isotropic)
 treatment of cell esds is used for estimating esds involving l.s. planes.
;
loop_
    _geom_bond_atom_site_label_1
    _geom_bond_atom_site_label_2
    _geom_bond_site_symmetry_2
    _geom_bond_distance
    _geom_bond_publ_flag
    Br1 C3 . 1.894(3) ?
    O1 C12 . 1.357(3) ?
    O1 C15 . 1.416(3) ?
    O2 C7 . 1.222(3) ?
    N1 C7 . 1.354(3) ?
    N1 N2 . 1.379(3) ?
    N1 H1N . 0.8600 ?
    N2 C8 . 1.281(3) ?
    C1 C2 . 1.382(4) ?
    C1 C6 . 1.390(3) ?
    C1 H1 . 0.9300 ?
    C2 C3 . 1.371(4) ?
    C2 H2 . 0.9300 ?
    C3 C4 . 1.376(4) ?
    C4 C5 . 1.380(4) ?
    C4 H4 . 0.9300 ?
    C5 C6 . 1.382(4) ?
    C5 H5 . 0.9300 ?
    C6 C7 . 1.490(4) ?
    C8 C9 . 1.452(4) ?
    C8 H8 . 0.9300 ?
    C9 C14 . 1.375(4) ?
    C9 C10 . 1.395(4) ?
    C10 C11 . 1.367(4) ?
    C10 H10 . 0.9300 ?
    C11 C12 . 1.386(4) ?
    C11 H11 . 0.9300 ?
    C12 C13 . 1.386(4) ?
    C13 C14 . 1.382(4) ?
    C13 H13 . 0.9300 ?
    C14 H14 . 0.9300 ?
    C15 H15A . 0.9600 ?
    C15 H15B . 0.9600 ?
    C15 H15C . 0.9600 ?
loop_
    _geom_angle_atom_site_label_1
    _geom_angle_atom_site_label_2
    _geom_angle_atom_site_label_3
    _geom_angle_site_symmetry_1
    _geom_angle_site_symmetry_3
    _geom_angle
    _geom_angle_publ_flag
    C12 O1 C15 . . 118.2(2) ?
    C7 N1 N2 . . 121.3(2) ?
    C7 N1 H1N . . 119.4 ?
    N2 N1 H1N . . 119.3 ?
    C8 N2 N1 . . 114.0(2) ?
    C2 C1 C6 . . 120.5(2) ?
    C2 C1 H1 . . 119.7 ?
    C6 C1 H1 . . 119.7 ?
    C3 C2 C1 . . 119.3(2) ?
    C3 C2 H2 . . 120.3 ?
    C1 C2 H2 . . 120.3 ?
    C2 C3 C4 . . 121.2(2) ?
    C2 C3 Br1 . . 118.7(2) ?
    C4 C3 Br1 . . 120.0(2) ?
    C3 C4 C5 . . 119.1(2) ?
    C3 C4 H4 . . 120.4 ?
    C5 C4 H4 . . 120.4 ?
    C4 C5 C6 . . 120.9(2) ?
    C4 C5 H5 . . 119.6 ?
    C6 C5 H5 . . 119.6 ?
    C5 C6 C1 . . 118.9(2) ?
    C5 C6 C7 . . 117.8(2) ?
    C1 C6 C7 . . 123.3(2) ?
    O2 C7 N1 . . 124.1(3) ?
    O2 C7 C6 . . 121.8(3) ?
    N1 C7 C6 . . 114.0(2) ?
    N2 C8 C9 . . 121.9(2) ?
    N2 C8 H8 . . 119.1 ?
    C9 C8 H8 . . 119.1 ?
    C14 C9 C10 . . 117.9(2) ?
    C14 C9 C8 . . 120.0(2) ?
    C10 C9 C8 . . 122.0(2) ?
    C11 C10 C9 . . 120.9(3) ?
    C11 C10 H10 . . 119.6 ?
    C9 C10 H10 . . 119.6 ?
    C10 C11 C12 . . 120.8(2) ?
    C10 C11 H11 . . 119.6 ?
    C12 C11 H11 . . 119.6 ?
    O1 C12 C13 . . 125.1(3) ?
    O1 C12 C11 . . 115.9(2) ?
    C13 C12 C11 . . 119.0(2) ?
    C14 C13 C12 . . 119.5(3) ?
    C14 C13 H13 . . 120.2 ?
    C12 C13 H13 . . 120.2 ?
    C9 C14 C13 . . 121.9(2) ?
    C9 C14 H14 . . 119.1 ?
    C13 C14 H14 . . 119.1 ?
    O1 C15 H15A . . 109.5 ?
    O1 C15 H15B . . 109.5 ?
    H15A C15 H15B . . 109.5 ?
    O1 C15 H15C . . 109.5 ?
    H15A C15 H15C . . 109.5 ?
    H15B C15 H15C . . 109.5 ?
loop_
    _geom_hbond_atom_site_label_D
    _geom_hbond_atom_site_label_H
    _geom_hbond_atom_site_label_A
    _geom_hbond_site_symmetry_A
    _geom_hbond_distance_DH
    _geom_hbond_distance_HA
    _geom_hbond_distance_DA
    _geom_hbond_angle_DHA
    _geom_hbond_publ_flag
    N1 H1N O2 1_545 0.86 2.40 3.193(3) 154 yes
    C8 H8 O2 1_545 0.93 2.43 3.240(3) 146 yes
    C2 H2 Cg2 3_656 0.93 2.81 3.531(4) 135 yes
    C5 H5 Cg1 2_656 0.93 2.89 3.553(4) 130 yes
    C10 H10 Cg1 3_666 0.93 2.86 3.549(4) 132 yes
_shelx_space_group_comment
;
The symmetry employed for this shelxl refinement is uniquely defined
by the following loop, which should always be used as a source of
symmetry information in preference to the above space-group names.
They are only intended as comments.
;
_shelx_estimated_absorpt_T_min     ?
_shelx_estimated_absorpt_T_max     ?
_shelx_hkl_file
;
   0  -1   0   -0.08    0.03
   0  -2   0   92.82    2.24
   0   2   0   93.52    2.23
   0  -3   0   -0.01    0.07
   0   3   0   -0.05    0.04
   0  -4   0   -0.12    0.09
   0   4   0   -0.06    0.05
   0   5   0   -0.04    0.06
   0  -6   0    0.05    0.19
   0   6   0   -0.02    0.07
  -1  -7   0    0.00    0.24
  -1  -6   0    0.64    0.22
   1   5   0    5.96    0.18
  -1  -5   0    5.80    0.39
   1   4   0   15.50    0.40
  -1  -4   0   15.28    0.47
   1   3   0   16.82    0.41
  -1  -3   0   16.08    0.46
   1   2   0   18.74    0.45
  -1  -2   0   17.92    0.40
  -1  -2   0   18.45    0.48
  -1  -1   0    3.16    0.08
   1   0   0   -0.01    0.00
   1   0   0    0.01    0.01
   1   0   0    0.00    0.00
  -1   0   0   -0.01    0.00
  -1   0   0   -0.01    0.00
  -1   0   0    0.00    0.00
   1  -1   0    3.01    0.08
   1  -1   0    3.30    0.11
  -1   1   0    3.08    0.11
   1  -2   0   17.89    0.48
  -1   2   0   18.09    0.46
   1  -3   0   16.36    0.47
  -1   3   0   15.83    0.43
   1  -4   0   15.31    0.49
  -1   4   0   15.09    0.42
  -1   5   0    5.45    0.21
   1  -6   0    0.68    0.21
  -1   6   0    0.43    0.10
  -2  -6   0   -0.23    0.19
  -2  -5   0    0.03    0.17
   2   4   0    2.58    0.09
  -2  -4   0    2.56    0.18
   2   3   0    5.59    0.15
  -2  -3   0    5.08    0.20
   2   2   0    1.26    0.05
  -2  -2   0    1.25    0.06
  -2  -2   0    1.25    0.08
   2   1   0  236.64    5.53
  -2  -1   0  228.96    4.97
  -2  -1   0  232.95    5.51
  -2  -1   0  225.43    5.52
  -2   0   0   -0.91    0.03
   2  -1   0  229.80    4.85
   2  -1   0  229.59    5.38
  -2   1   0  226.61    4.87
  -2   1   0  224.83    5.38
   2  -2   0    1.16    0.10
  -2   2   0    1.33    0.09
   2  -3   0    5.52    0.24
  -2   3   0    5.55    0.20
  -2   4   0    2.37    0.15
  -2   5   0    0.00    0.08
   2  -6   0    0.01    0.18
  -2   6   0   -0.02    0.09
  -3  -6   0   -0.10    0.21
  -3  -5   0    5.84    0.41
  -3  -4   0   10.77    0.35
   3   3   0   15.64    0.39
  -3  -3   0   15.38    0.42
   3   2   0    7.28    0.20
  -3  -2   0    7.42    0.21
  -3  -2   0    7.37    0.20
   3   1   0    7.13    0.18
  -3  -1   0    6.63    0.19
  -3  -1   0    7.05    0.19
  -3  -1   0    6.80    0.17
  -3  -1   0    6.66    0.18
   3   0   0   -0.02    0.03
   3   0   0   -0.01    0.03
   3   0   0    0.00    0.02
  -3   0   0    0.01    0.03
  -3   0   0    0.01    0.03
  -3   0   0    0.00    0.03
   3  -1   0    6.76    0.21
   3  -1   0    7.02    0.18
  -3   1   0    6.92    0.22
  -3   1   0    6.82    0.18
   3  -2   0    7.34    0.19
   3  -2   0    7.46    0.25
  -3   2   0    7.17    0.24
   3  -3   0   15.21    0.47
  -3   3   0   14.97    0.43
  -3   4   0   10.30    0.34
  -3   5   0    5.67    0.25
   3  -6   0    0.33    0.18
  -3   6   0    0.06    0.11
  -3   7   0    0.07    0.12
  -4  -6   0    0.47    0.24
  -4  -5   0    1.01    0.23
  -4  -4   0    0.19    0.08
  -4  -4   0    0.08    0.15
  -4  -3   0    1.24    0.09
  -4  -3   0    1.28    0.09
  -4  -2   0   33.10    0.81
  -4  -2   0   33.79    0.81
  -4  -2   0   34.15    0.82
  -4  -2   0   33.59    0.76
  -4  -1   0   35.34    0.87
  -4  -1   0   35.23    0.79
  -4  -1   0   35.59    0.88
  -4  -1   0   35.22    1.07
  -4  -1   0   35.22    0.84
   4   0   0  986.14   23.03
  -4   0   0 1000.00   27.78
  -4   0   0  933.12   20.76
  -4   0   0  972.89   23.01
   4  -1   0   35.57    0.88
   4  -1   0   34.17    1.01
  -4   1   0   35.42    0.88
  -4   1   0   34.70    0.79
   4  -2   0   34.05    0.87
  -4   2   0   32.35    0.86
  -4   2   0   33.78    0.75
  -4   2   0   33.23    0.86
   4  -3   0    1.30    0.14
  -4   3   0    1.05    0.11
  -4   4   0    0.06    0.09
  -4   5   0    1.01    0.14
  -4   6   0    0.29    0.13
  -4   7   0    0.12    0.14
  -5  -6   0    0.32    0.25
  -5  -5   0    3.21    0.32
  -5  -4   0    9.12    0.47
  -5  -4   0    9.24    0.29
  -5  -3   0    5.41    0.18
  -5  -3   0    5.81    0.34
  -5  -3   0    5.34    0.19
  -5  -2   0   15.80    0.41
  -5  -2   0   15.92    0.40
  -5  -2   0   14.95    0.56
  -5  -2   0   15.74    0.41
  -5  -2   0   15.91    0.38
  -5  -1   0    0.85    0.07
  -5  -1   0    0.70    0.07
  -5  -1   0    0.75    0.05
  -5  -1   0    0.74    0.08
  -5  -1   0    0.55    0.09
   5   0   0    0.00    0.04
  -5   0   0   -0.06    0.04
  -5   0   0   -0.02    0.05
  -5   0   0    0.02    0.05
   5  -1   0    0.83    0.09
   5  -1   0    0.78    0.07
  -5   1   0    0.77    0.09
  -5   1   0    0.97    0.09
   5  -2   0   16.10    0.47
  -5   2   0   16.34    0.41
  -5   2   0   16.12    0.47
  -5   2   0   15.90    0.48
  -5   3   0    5.47    0.25
  -5   4   0    9.31    0.35
   5  -5   0    3.04    0.25
  -5   5   0    3.06    0.21
  -5   6   0    0.41    0.15
  -6  -5   0    0.62    0.23
  -6  -4   0    8.17    0.46
  -6  -4   0    7.57    0.24
  -6  -3   0    0.41    0.05
  -6  -3   0    0.27    0.15
  -6  -3   0    0.36    0.09
  -6  -2   0    1.42    0.10
  -6  -2   0    1.13    0.15
  -6  -2   0    1.26    0.09
  -6  -2   0    1.15    0.10
   6   1   0   69.52    1.63
  -6  -1   0   68.42    1.52
  -6  -1   0   67.92    1.68
  -6  -1   0   68.18    1.63
  -6  -1   0   68.42    1.69
  -6  -1   0   67.58    2.03
   6   0   0    0.12    0.05
  -6   0   0    0.18    0.07
  -6   0   0    0.11    0.07
  -6   0   0    0.28    0.06
  -6   0   0    0.28    0.07
   6  -1   0   68.58    1.98
   6  -1   0   69.30    1.68
  -6   1   0   68.37    1.68
  -6   1   0   69.09    1.52
  -6   1   0   65.93    1.70
  -6   1   0   69.41    1.98
   6  -2   0    1.43    0.09
   6  -2   0    1.18    0.12
  -6   2   0    1.31    0.11
  -6   2   0    1.13    0.14
  -6   2   0    1.36    0.13
  -6   3   0    0.32    0.11
  -6   4   0    7.47    0.33
   6  -5   0    0.33    0.11
  -6   5   0    0.42    0.15
  -6   6   0   -0.01    0.15
  -7  -5   0    2.88    0.33
  -7  -4   0    2.86    0.28
  -7  -4   0    3.10    0.12
  -7  -3   0    6.88    0.25
  -7  -3   0    6.99    0.20
  -7  -3   0    6.63    0.19
  -7  -3   0    6.79    0.39
  -7  -2   0    1.12    0.09
  -7  -2   0    1.20    0.10
  -7  -2   0    1.12    0.11
  -7  -2   0    0.85    0.14
   7   1   0    5.57    0.18
  -7  -1   0    5.65    0.22
  -7  -1   0    5.36    0.21
  -7  -1   0    5.43    0.22
  -7  -1   0    5.43    0.28
  -7  -1   0    5.89    0.17
   7   0   0    0.01    0.05
  -7   0   0    0.02    0.07
  -7   0   0   -0.06    0.06
  -7   0   0    0.08    0.07
  -7   0   0   -0.08    0.07
   7  -1   0    5.75    0.22
   7  -1   0    5.43    0.22
  -7   1   0    5.60    0.24
  -7   1   0    5.49    0.23
  -7   1   0    5.66    0.21
   7  -2   0    1.16    0.09
   7  -2   0    1.04    0.12
  -7   2   0    0.99    0.13
  -7   2   0    1.09    0.12
   7  -3   0    6.91    0.24
  -7   3   0    6.73    0.31
  -7   4   0    3.04    0.22
  -7   5   0    3.18    0.25
  -7   6   0    0.08    0.16
  -8  -5   0    0.37    0.25
  -8  -4   0    0.33    0.20
  -8  -3   0    2.01    0.12
  -8  -3   0    1.79    0.22
  -8  -3   0    1.57    0.14
  -8  -3   0    2.07    0.11
  -8  -2   0    2.69    0.17
  -8  -2   0    2.70    0.15
  -8  -2   0    2.37    0.15
  -8  -2   0    2.38    0.22
   8   1   0    0.97    0.08
  -8  -1   0    0.69    0.13
  -8  -1   0    0.84    0.11
  -8  -1   0    0.81    0.10
  -8  -1   0    0.85    0.12
  -8  -1   0    0.94    0.07
   8   0   0   79.45    1.95
  -8   0   0   78.48    1.99
  -8   0   0   80.21    1.79
  -8   0   0   82.08    2.36
  -8   0   0   80.35    1.94
   8  -1   0    0.96    0.12
  -8   1   0    0.71    0.10
  -8   1   0    0.89    0.12
  -8   1   0    0.74    0.11
  -8   1   0    0.91    0.13
   8  -2   0    2.67    0.13
  -8   2   0    2.81    0.19
  -8   2   0    2.69    0.20
   8  -3   0    2.09    0.10
  -8   3   0    1.91    0.19
   8  -4   0    0.11    0.06
  -8   4   0    0.30    0.15
  -8   5   0    0.42    0.18
  -8   6   0    1.37    0.23
  -9  -5   0    0.54    0.27
  -9  -4   0    2.63    0.30
  -9  -3   0    0.19    0.12
  -9  -3   0    0.32    0.17
  -9  -3   0    0.32    0.07
  -9  -2   0    6.65    0.37
  -9  -2   0    7.09    0.28
  -9  -2   0    7.25    0.27
   9   1   0    0.31    0.06
  -9  -1   0    0.29    0.10
  -9  -1   0    0.25    0.10
  -9  -1   0    0.20    0.12
   9   0   0    0.00    0.07
  -9   0   0   -0.04    0.09
  -9   0   0   -0.06    0.07
  -9   0   0   -0.13    0.09
  -9   0   0   -0.22    0.09
  -9   0   0    0.00    0.08
   9  -1   0    0.12    0.09
  -9   1   0    0.37    0.11
  -9   1   0    0.38    0.12
  -9   1   0    0.19    0.10
  -9   1   0    0.30    0.10
  -9   2   0    6.86    0.27
  -9   2   0    7.14    0.33
  -9   3   0    0.39    0.14
  -9   4   0    3.50    0.27
  -9   5   0    0.76    0.20
  -9   6   0    0.46    0.21
 -10  -4   0    1.92    0.27
 -10  -3   0    4.69    0.26
 -10  -3   0    5.03    0.21
 -10  -3   0    5.36    0.41
 -10  -2   0    0.84    0.15
 -10  -2   0    0.72    0.19
 -10  -2   0    0.64    0.11
  10   1   0   11.38    0.34
 -10  -1   0   11.72    0.38
 -10  -1   0   11.20    0.39
 -10  -1   0   11.10    0.49
  10   0   0    2.06    0.15
 -10   0   0    1.61    0.13
 -10   0   0    1.75    0.17
 -10   0   0    1.61    0.16
 -10   0   0    2.08    0.18
  10  -1   0   12.16    0.40
 -10   1   0   11.10    0.43
 -10   1   0   11.57    0.45
 -10   1   0   11.53    0.39
 -10   2   0    0.72    0.14
 -10   2   0    0.68    0.15
 -10   3   0    5.16    0.33
 -10   4   0    2.61    0.26
 -10   5   0    0.71    0.22
 -11  -4   0    0.52    0.25
 -11  -3   0    1.97    0.20
 -11  -3   0    1.49    0.24
 -11  -2   0    0.11    0.13
 -11  -2   0    0.15    0.10
 -11  -2   0   -0.03    0.16
  11   1   0    1.74    0.12
 -11  -1   0    1.36    0.19
 -11  -1   0    1.94    0.18
 -11  -1   0    1.71    0.17
  11   0   0    0.06    0.08
 -11   0   0    0.00    0.12
 -11   0   0    0.10    0.12
 -11   0   0   -0.13    0.12
 -11   1   0    1.86    0.20
 -11   1   0    1.95    0.18
 -11   1   0    2.09    0.19
 -11   2   0   -0.06    0.14
 -11   2   0    0.00    0.12
 -11   3   0    1.99    0.23
 -11   4   0    0.58    0.21
 -11   5   0    1.29    0.25
 -12  -4   0   -0.07    0.25
 -12  -3   0    1.04    0.23
 -12  -3   0    1.11    0.18
 -12  -2   0   -0.02    0.11
 -12  -2   0    0.22    0.18
 -12  -2   0    0.10    0.15
  12   1   0    3.83    0.19
 -12  -1   0    3.84    0.26
 -12  -1   0    3.87    0.34
 -12  -1   0    4.08    0.26
  12   0   0    4.03    0.22
 -12   0   0    4.46    0.32
 -12   0   0    3.86    0.26
 -12   0   0    4.19    0.28
 -12   1   0    4.23    0.30
 -12   1   0    3.80    0.26
 -12   1   0    3.90    0.30
 -12   2   0    0.09    0.16
 -12   2   0    0.15    0.15
 -12   3   0    1.45    0.23
 -12   4   0    0.00    0.19
 -12   5   0   -0.05    0.23
 -13  -3   0    0.16    0.21
 -13  -3   0    0.10    0.15
 -13  -2   0    1.82    0.19
 -13  -2   0    1.63    0.21
 -13  -2   0    1.47    0.26
 -13  -1   0    0.29    0.14
 -13  -1   0    0.05    0.16
 -13  -1   0    0.22    0.16
  13   0   0   -0.06    0.10
 -13   0   0   -0.06    0.14
 -13   0   0    0.02    0.15
 -13   0   0   -0.01    0.16
 -13   1   0    0.06    0.15
 -13   1   0    0.05    0.15
 -13   1   0    0.16    0.15
 -13   2   0    1.65    0.23
 -13   3   0    0.01    0.18
 -13   4   0    0.58    0.23
 -14  -3   0    1.31    0.28
 -14  -2   0    3.21    0.27
 -14  -2   0    2.82    0.31
 -14  -1   0    2.19    0.26
 -14  -1   0    2.63    0.26
 -14  -1   0    2.51    0.24
 -14   0   0    1.33    0.22
 -14   0   0    1.02    0.19
 -14   0   0    0.78    0.20
 -14   1   0    2.01    0.23
 -14   1   0    1.96    0.24
 -14   1   0    2.06    0.23
 -14   2   0    2.83    0.28
 -14   3   0    1.88    0.27
 -14   4   0   -0.01    0.22
 -15  -2   0    0.01    0.18
 -15  -2   0   -0.28    0.20
 -15  -1   0    0.32    0.17
 -15  -1   0    0.36    0.21
 -15  -1   0    0.11    0.20
 -15   0   0   -0.04    0.16
 -15   0   0   -0.17    0.19
 -15   0   0   -0.05    0.17
 -15   1   0    0.30    0.19
 -15   1   0    0.01    0.17
 -15   1   0   -0.14    0.18
 -15   2   0    0.14    0.20
 -15   3   0    0.52    0.23
 -16  -2   0   -0.05    0.23
 -16  -1   0    3.01    0.32
 -16  -1   0    3.26    0.29
 -16  -1   0    3.10    0.27
 -16   0   0    0.62    0.20
 -16   0   0    0.75    0.21
 -16   0   0    0.65    0.23
 -16   1   0    3.64    0.33
 -16   2   0   -0.10    0.20
 -16   3   0    0.21    0.25
 -17  -1   0   -0.05    0.22
 -17   0   0   -0.25    0.23
 -17   0   0   -0.12    0.20
 -17   1   0    0.34    0.21
 -17   2   0    0.13    0.23
 -18  -1   0    0.31    0.28
 -18   0   0   -0.01    0.21
 -18   1   0    0.57    0.24
 -18   2   0    0.79    0.28
 -19   1   0   -0.18    0.24
 -18   2  -1    0.32    0.25
 -18   1  -1    0.24    0.23
 -18   0  -1   -0.07    0.22
 -18  -1  -1   -0.06    0.28
 -17   2  -1    0.02    0.22
 -17   1  -1    0.23    0.23
 -17   0  -1    0.19    0.26
 -17   0  -1    0.52    0.23
 -17   0  -1   -0.05    0.21
 -17  -1  -1   -0.11    0.26
 -17  -1  -1    0.33    0.24
 -16   3  -1    0.23    0.24
 -16   2  -1    0.16    0.21
 -16   1  -1    0.24    0.21
 -16   1  -1    0.65    0.23
 -16   0  -1    0.37    0.20
 -16   0  -1    0.22    0.21
 -16   0  -1   -0.33    0.22
 -16  -1  -1    0.46    0.20
 -16  -1  -1    0.21    0.20
 -16  -1  -1    0.33    0.24
 -16  -2  -1   -0.07    0.24
 -16  -2  -1    0.22    0.20
 -15   3  -1    0.28    0.24
 -15   2  -1    1.01    0.23
 -15   1  -1   -0.08    0.19
 -15   1  -1    0.03    0.19
 -15   0  -1    0.35    0.22
 -15   0  -1    0.68    0.20
 -15   0  -1    0.30    0.19
 -15  -1  -1    0.07    0.18
 -15  -1  -1   -0.16    0.20
 -15  -1  -1    0.04    0.16
 -15  -2  -1    1.17    0.24
 -15  -2  -1    0.88    0.27
 -15  -3  -1   -0.21    0.19
 -14   4  -1    0.32    0.23
 -14   3  -1    0.24    0.22
 -14   2  -1    1.13    0.22
 -14   2  -1    1.01    0.23
 -14   1  -1    1.10    0.20
 -14   1  -1    0.69    0.20
 -14   1  -1    0.32    0.20
 -14   0  -1   -0.30    0.17
 -14   0  -1   -0.01    0.16
 -14   0  -1    0.23    0.19
 -14  -1  -1    0.74    0.18
 -14  -1  -1    0.90    0.21
 -14  -1  -1    0.58    0.21
 -14  -2  -1    0.87    0.25
 -14  -2  -1    1.27    0.22
 -14  -3  -1    0.27    0.19
 -14  -3  -1   -0.01    0.24
 -13   4  -1   -0.13    0.21
 -13   3  -1    0.45    0.20
 -13   2  -1    0.21    0.18
 -13   2  -1    0.05    0.18
 -13   1  -1    1.73    0.22
 -13   1  -1    2.21    0.24
 -13   1  -1    2.32    0.24
 -13   0  -1    0.10    0.18
 -13   0  -1    0.14    0.15
 -13   0  -1   -0.18    0.14
  13   0   1    0.21    0.10
 -13  -1  -1    1.88    0.22
 -13  -1  -1    1.50    0.23
 -13  -1  -1    1.85    0.20
 -13  -2  -1    0.05    0.13
 -13  -2  -1    0.16    0.16
 -13  -2  -1   -0.06    0.20
 -13  -3  -1    0.43    0.24
 -13  -3  -1    0.53    0.18
 -12   4  -1    0.44    0.22
 -12   3  -1    4.19    0.32
 -12   2  -1    0.82    0.19
 -12   2  -1    0.90    0.19
 -12   1  -1   -0.03    0.15
 -12   1  -1    0.09    0.14
 -12   1  -1   -0.15    0.14
 -12   0  -1   -0.06    0.15
 -12   0  -1    0.19    0.16
 -12   0  -1    0.08    0.14
  12   0   1   -0.01    0.09
 -12  -1  -1    0.03    0.12
 -12  -1  -1    0.21    0.15
 -12  -1  -1   -0.03    0.15
  12   1   1    0.04    0.08
 -12  -2  -1    0.81    0.22
 -12  -2  -1    1.16    0.15
 -12  -2  -1    0.97    0.19
 -12  -3  -1    3.64    0.36
 -12  -3  -1    4.30    0.29
 -11   5  -1    0.02    0.22
 -11   4  -1    0.01    0.18
 -11   3  -1    0.16    0.17
 -11   2  -1    3.79    0.28
 -11   2  -1    3.82    0.25
 -11   1  -1    0.94    0.16
 -11   1  -1    0.51    0.15
 -11   1  -1    0.54    0.15
 -11   0  -1    3.71    0.24
 -11   0  -1    3.25    0.28
 -11   0  -1    2.98    0.22
  11   0   1    3.10    0.19
 -11  -1  -1    0.48    0.14
 -11  -1  -1    0.36    0.12
 -11  -1  -1    0.45    0.16
  11   1   1    0.64    0.09
 -11  -2  -1    3.12    0.29
 -11  -2  -1    3.06    0.22
 -11  -2  -1    3.91    0.23
 -11  -3  -1    0.23    0.21
 -11  -3  -1    0.16    0.14
 -11  -4  -1    0.24    0.24
 -11  -4  -1    0.02    0.14
 -10   5  -1   -0.03    0.20
 -10   4  -1    4.84    0.36
 -10   3  -1    0.06    0.16
  10  -3   1    0.10    0.06
 -10   2  -1    2.05    0.21
 -10   2  -1    2.24    0.19
  10  -2   1    2.39    0.17
 -10   1  -1    1.24    0.17
 -10   1  -1    1.31    0.17
 -10   1  -1    1.10    0.16
  10  -1   1    1.46    0.15
 -10   0  -1   -0.03    0.11
 -10   0  -1   -0.16    0.10
 -10   0  -1    0.09    0.12
  10   0   1    0.05    0.08
 -10  -1  -1    1.13    0.14
 -10  -1  -1    1.05    0.15
 -10  -1  -1    1.04    0.17
  10   1   1    1.25    0.10
 -10  -2  -1    2.38    0.19
 -10  -2  -1    1.72    0.23
 -10  -2  -1    2.16    0.16
 -10  -3  -1    0.10    0.13
 -10  -3  -1    0.15    0.08
 -10  -3  -1    0.31    0.20
 -10  -4  -1    4.03    0.37
 -10  -4  -1    4.50    0.27
  -9   5  -1   -0.07    0.18
  -9   4  -1   -0.18    0.15
  -9   3  -1    1.12    0.18
  -9   3  -1    1.14    0.15
   9  -3   1    0.97    0.09
  -9   2  -1    0.22    0.14
  -9   2  -1    0.21    0.11
   9  -2   1    0.30    0.08
  -9   1  -1    7.44    0.34
  -9   1  -1    7.14    0.31
  -9   1  -1    7.27    0.28
   9  -1   1    7.96    0.31
   9  -1   1    7.44    0.29
  -9   0  -1    0.63    0.13
  -9   0  -1    0.41    0.12
  -9   0  -1    0.63    0.13
   9   0   1    0.60    0.09
  -9  -1  -1    7.43    0.29
  -9  -1  -1    7.23    0.28
  -9  -1  -1    7.32    0.37
   9   1   1    7.24    0.23
  -9  -2  -1    0.16    0.15
  -9  -2  -1    0.22    0.11
  -9  -2  -1    0.33    0.09
  -9  -3  -1    1.20    0.10
  -9  -3  -1    0.86    0.20
  -9  -3  -1    1.03    0.14
  -9  -4  -1    0.10    0.20
  -9  -4  -1   -0.01    0.12
  -8   6  -1   -0.08    0.18
  -8   5  -1   -0.09    0.16
  -8   4  -1    0.61    0.17
  -8   3  -1   18.69    0.51
  -8   3  -1   18.18    0.59
   8  -3   1   18.32    0.57
  -8   2  -1    1.67    0.17
  -8   2  -1    1.78    0.15
   8  -2   1    1.73    0.14
  -8   1  -1    2.50    0.19
  -8   1  -1    2.63    0.17
  -8   1  -1    2.45    0.20
   8  -1   1    2.27    0.16
   8  -1   1    2.26    0.16
  -8   0  -1   -0.11    0.08
  -8   0  -1   -0.07    0.09
  -8   0  -1    0.02    0.09
   8   0   1    0.04    0.06
  -8  -1  -1    2.75    0.24
  -8  -1  -1    2.56    0.16
  -8  -1  -1    2.33    0.17
  -8  -1  -1    2.38    0.16
   8   1   1    2.47    0.11
  -8  -2  -1    1.80    0.13
  -8  -2  -1    1.61    0.20
  -8  -2  -1    1.75    0.14
  -8  -2  -1    2.04    0.16
  -8  -3  -1   18.22    0.50
  -8  -3  -1   17.97    0.72
  -8  -3  -1   18.38    0.48
  -8  -3  -1   18.07    0.49
  -8  -4  -1    0.67    0.13
  -8  -4  -1    0.70    0.22
  -8  -5  -1    0.08    0.24
  -7   6  -1   -0.20    0.16
  -7   5  -1    0.36    0.16
  -7   4  -1   -0.04    0.13
  -7   3  -1    0.80    0.15
  -7   3  -1    1.02    0.12
   7  -3   1    0.83    0.09
  -7   2  -1    5.07    0.26
  -7   2  -1    5.27    0.22
   7  -2   1    5.33    0.21
   7  -2   1    4.75    0.25
  -7   1  -1    6.51    0.27
  -7   1  -1    5.91    0.26
  -7   1  -1    5.99    0.22
   7  -1   1    6.29    0.24
   7  -1   1    5.98    0.25
  -7   0  -1    6.16    0.28
  -7   0  -1    6.51    0.25
  -7   0  -1    6.57    0.24
   7   0   1    6.29    0.27
   7   0   1    6.43    0.22
  -7  -1  -1    5.86    0.23
  -7  -1  -1    5.82    0.22
  -7  -1  -1    5.97    0.31
  -7  -1  -1    6.27    0.23
   7   1   1    5.94    0.18
  -7  -2  -1    5.05    0.20
  -7  -2  -1    5.41    0.22
  -7  -2  -1    5.37    0.32
  -7  -2  -1    5.16    0.19
  -7  -3  -1    0.98    0.19
  -7  -3  -1    1.03    0.12
  -7  -3  -1    0.99    0.07
  -7  -3  -1    1.01    0.08
  -7  -4  -1    0.24    0.18
  -7  -4  -1    0.20    0.10
  -7  -5  -1    0.44    0.24
  -6   6  -1    0.73    0.18
  -6   5  -1    0.07    0.14
  -6   4  -1   19.96    0.61
  -6   3  -1   -0.01    0.10
  -6   2  -1    3.51    0.21
  -6   2  -1    3.96    0.18
   6  -2   1    4.01    0.20
   6  -2   1    4.16    0.18
  -6   1  -1    3.31    0.15
  -6   1  -1    2.98    0.17
   6  -1   1    3.26    0.16
   6  -1   1    3.20    0.16
  -6   0  -1   -0.14    0.06
  -6   0  -1    0.06    0.07
  -6   0  -1   -0.07    0.07
   6   0   1   -0.01    0.05
   6   0   1    0.03    0.06
  -6  -1  -1    3.17    0.22
  -6  -1  -1    3.22    0.15
  -6  -1  -1    3.10    0.16
   6   1   1    3.02    0.11
  -6  -2  -1    3.94    0.17
  -6  -2  -1    3.68    0.14
  -6  -2  -1    3.81    0.15
  -6  -2  -1    3.62    0.26
  -6  -3  -1   -0.04    0.13
  -6  -3  -1    0.05    0.08
  -6  -4  -1   19.95    0.51
  -6  -4  -1   19.73    0.77
  -6  -4  -1   19.62    0.50
  -6  -5  -1    0.16    0.21
  -5   6  -1   -0.09    0.13
  -5   5  -1    0.31    0.13
  -5   4  -1    0.12    0.11
  -5   3  -1    1.02    0.13
  -5   2  -1    2.36    0.16
  -5   2  -1    2.23    0.13
   5  -2   1    2.40    0.17
  -5   1  -1   11.97    0.32
  -5   1  -1   12.49    0.38
   5  -1   1   12.19    0.40
   5  -1   1   12.94    0.36
  -5   0  -1    7.29    0.24
  -5   0  -1    7.01    0.22
  -5   0  -1    7.10    0.28
   5   0   1    7.39    0.27
   5   0   1    6.96    0.21
  -5  -1  -1   11.96    0.34
  -5  -1  -1   11.75    0.43
  -5  -1  -1   12.56    0.33
  -5  -2  -1    2.68    0.22
  -5  -2  -1    2.53    0.13
  -5  -2  -1    2.42    0.10
  -5  -2  -1    2.20    0.11
  -5  -3  -1    1.10    0.07
  -5  -3  -1    0.90    0.17
  -5  -3  -1    0.93    0.09
  -5  -4  -1    0.15    0.08
  -5  -4  -1    0.22    0.17
  -5  -4  -1    0.13    0.07
  -5  -5  -1    0.40    0.19
  -5  -6  -1    0.25    0.26
  -4   7  -1    0.15    0.14
  -4   6  -1   -0.10    0.12
  -4   5  -1    0.02    0.11
  -4   4  -1    0.57    0.12
  -4   3  -1   34.96    0.91
   4  -3   1   34.58    0.93
  -4   2  -1    0.18    0.07
  -4   2  -1    0.31    0.06
   4  -2   1    0.33    0.09
  -4   1  -1    9.50    0.26
  -4   1  -1    9.24    0.29
   4  -1   1    9.57    0.29
   4  -1   1    9.51    0.31
  -4   0  -1   -0.18    0.05
  -4   0  -1   -0.17    0.05
  -4   0  -1   -0.13    0.05
   4   0   1   -0.15    0.05
   4   0   1   -0.20    0.04
  -4  -1  -1    9.11    0.35
  -4  -1  -1   10.00    0.27
  -4  -1  -1    9.37    0.26
  -4  -2  -1    0.25    0.03
  -4  -2  -1    0.30    0.03
  -4  -2  -1    0.30    0.04
  -4  -2  -1    0.26    0.06
  -4  -2  -1    0.13    0.10
  -4  -3  -1   34.35    0.78
  -4  -3  -1   34.00    0.84
  -4  -3  -1   34.12    1.10
  -4  -4  -1    0.51    0.16
  -4  -4  -1    0.52    0.09
  -4  -5  -1    0.04    0.19
  -4  -6  -1   -0.21    0.22
  -3   7  -1   -0.07    0.13
  -3   6  -1    0.02    0.12
   3  -6   1    0.12    0.17
  -3   5  -1    0.27    0.11
  -3   4  -1    0.29    0.10
  -3   3  -1    4.13    0.19
   3  -3   1    3.97    0.21
  -3   2  -1    1.56    0.09
  -3   2  -1    1.66    0.12
   3  -2   1    1.85    0.13
  -3   1  -1   21.52    0.56
  -3   1  -1   21.17    0.49
   3  -1   1   21.71    0.56
  -3   0  -1    4.04    0.13
  -3   0  -1    4.33    0.17
  -3   0  -1    4.21    0.14
   3   0   1    4.13    0.13
   3   0   1    3.93    0.14
  -3  -1  -1   21.01    0.67
  -3  -1  -1   21.45    0.49
  -3  -1  -1   21.36    0.53
  -3  -2  -1    1.32    0.13
  -3  -2  -1    1.63    0.09
  -3  -2  -1    1.54    0.07
  -3  -3  -1    4.20    0.28
  -3  -3  -1    4.01    0.14
  -3  -3  -1    4.31    0.16
  -3  -4  -1    0.34    0.09
  -3  -4  -1    0.24    0.14
  -3  -5  -1    0.14    0.18
  -3  -6  -1   -0.18    0.21
  -2   7  -1    0.18    0.12
  -2   6  -1    0.43    0.12
   2  -6   1    0.30    0.19
  -2   5  -1    1.81    0.14
  -2   4  -1   23.86    0.64
  -2   3  -1    1.38    0.10
   2  -3   1    1.52    0.14
  -2   2  -1   12.92    0.31
  -2   2  -1   13.53    0.37
   2  -2   1   13.30    0.39
  -2   1  -1   86.32    1.86
  -2   1  -1   84.29    2.09
   2  -1   1   89.32    2.08
  -2   0  -1   -0.06    0.04
  -2   0  -1   -0.12    0.03
   2   0   1   -0.07    0.03
   2   0   1   -0.18    0.03
  -2  -1  -1   85.58    2.06
  -2  -1  -1   85.97    2.03
  -2  -1  -1   86.97    2.49
  -2  -2  -1   13.01    0.45
  -2  -2  -1   12.36    0.29
  -2  -2  -1   12.78    0.33
   2   2   1   11.88    0.31
  -2  -3  -1    1.42    0.08
  -2  -3  -1    1.49    0.10
  -2  -3  -1    1.40    0.15
  -2  -4  -1   24.15    0.66
  -2  -4  -1   24.17    0.85
  -2  -5  -1    1.63    0.23
  -2  -6  -1    0.21    0.22
  -1   6  -1    0.23    0.10
   1  -6   1    0.33    0.20
  -1   5  -1    0.62    0.10
  -1   4  -1    0.31    0.07
  -1   3  -1    0.17    0.06
   1  -3   1    0.11    0.08
  -1   2  -1   12.72    0.35
   1  -2   1   13.46    0.37
  -1   1  -1    3.71    0.12
   1  -1   1    3.80    0.12
  -1   0  -1   -0.01    0.01
  -1   0  -1    0.00    0.01
  -1  -1  -1    3.71    0.11
  -1  -1  -1    3.53    0.15
   1   1   1    3.84    0.11
   1   1   1    3.73    0.10
  -1  -2  -1   13.10    0.35
  -1  -3  -1    0.14    0.03
  -1  -3  -1    0.13    0.07
   1   3   1    0.12    0.02
  -1  -4  -1    0.57    0.11
  -1  -4  -1    0.41    0.14
   1   4   1    0.29    0.04
   1   4   1    0.38    0.04
  -1  -5  -1    0.85    0.20
  -1  -6  -1    0.21    0.21
  -1  -7  -1    0.14    0.25
   0   6  -1   -0.10    0.08
   0  -6   1    0.36    0.20
   0   5  -1    0.03    0.07
   0   4  -1   -0.08    0.06
   0  -4   1   -0.10    0.10
   0   3  -1   17.64    0.47
   0  -3   1   18.55    0.51
   0   2  -1    0.38    0.04
   0  -2   1    0.36    0.06
   0   1  -1    1.49    0.06
   0  -1   1    1.47    0.06
   0   0  -1   -0.01    0.00
   0   0   1    0.00    0.00
   0  -1  -1    1.59    0.07
   0   1   1    1.54    0.05
   0   1   1    1.63    0.07
   0  -2  -1    0.33    0.06
   0   2   1    0.42    0.06
   0  -3  -1   17.51    0.49
   0   3   1   17.72    0.44
   0  -4  -1    0.02    0.09
   0  -4  -1    0.17    0.12
   0   4   1    0.04    0.05
   0  -5  -1    0.07    0.15
   0   5   1    0.04    0.06
   0   5   1   -0.01    0.06
   0  -6  -1   -0.02    0.19
  -1  -7   1    0.32    0.25
   1   6  -1    0.00    0.07
  -1  -6   1    0.04    0.20
   1   5  -1   -0.03    0.06
   1   4  -1    0.64    0.07
  -1  -4   1    0.60    0.12
   1   3  -1    9.53    0.26
  -1  -3   1    9.36    0.31
   1   2  -1    1.13    0.06
   1   1  -1   33.72    0.80
  -1  -1   1   32.88    0.80
   1   0  -1   -0.02    0.00
   1   0  -1   -0.02    0.01
  -1   0   1   -0.02    0.01
  -1   0   1   -0.02    0.00
   1  -1  -1   25.94    0.86
   1  -1  -1   32.04    0.73
  -1   1   1   31.52    0.73
   1  -2  -1    0.95    0.08
  -1   2   1    1.08    0.09
   1  -3  -1    9.22    0.30
  -1   3   1    8.82    0.26
   1  -4  -1    0.43    0.12
   1  -4  -1    0.46    0.13
  -1   4   1    0.60    0.07
   1  -5  -1    0.12    0.15
  -1   5   1    0.00    0.07
  -1   5   1    0.00    0.07
   1  -6  -1   -0.07    0.18
  -1   6   1   -0.01    0.07
  -2  -6   1    0.17    0.21
   2   5  -1    0.81    0.07
   2   4  -1    7.16    0.21
  -2  -4   1    6.82    0.28
   2   3  -1    5.70    0.16
  -2  -3   1    5.32    0.21
   2   2  -1   26.63    0.65
   2   1  -1  201.97    4.32
   2   1  -1  202.61    4.84
  -2  -1   1  200.49    4.81
   2   0  -1   -0.01    0.01
   2   0  -1    0.02    0.01
  -2   0   1   -0.01    0.02
  -2   0   1   -0.02    0.01
   2  -1  -1  192.91    4.55
  -2   1   1  191.73    4.55
   2  -2  -1   25.80    0.67
   2  -2  -1   25.64    0.57
  -2   2   1   25.68    0.67
   2  -3  -1    5.51    0.23
   2  -3  -1    5.27    0.13
  -2   4   1    6.30    0.23
   2  -5  -1    0.67    0.17
  -2   5   1    0.67    0.10
  -2   5   1    0.73    0.10
   2  -6  -1    0.00    0.18
  -2   6   1    0.12    0.09
  -3  -6   1    0.54    0.23
   3   4  -1    0.63    0.06
  -3  -4   1    0.53    0.11
   3   3  -1    0.11    0.04
  -3  -3   1    0.17    0.07
   3   2  -1   26.06    0.65
   3   2  -1   26.35    0.59
   3   1  -1    0.91    0.07
   3   1  -1    0.86    0.06
  -3  -1   1    0.83    0.06
  -3  -1   1    0.86    0.06
   3   0  -1   18.48    0.47
   3   0  -1   18.51    0.48
  -3   0   1   19.38    0.48
  -3   0   1   18.77    0.43
  -3   0   1   18.73    0.47
   3  -1  -1    0.89    0.08
   3  -1  -1    0.96    0.06
  -3   1   1    0.97    0.08
   3  -2  -1   26.20    0.58
   3  -2  -1   25.61    0.68
  -3   2   1   26.10    0.69
   3  -3  -1    0.11    0.09
   3  -3  -1    0.08    0.04
  -3   4   1    0.60    0.10
   3  -5  -1    1.04    0.17
  -3   5   1    1.03    0.12
   3  -6  -1    0.59    0.18
  -3   6   1    0.27    0.11
  -4  -6   1    0.08    0.22
   4   4  -1    0.46    0.06
  -4  -4   1    0.39    0.10
   4   3  -1    0.51    0.06
  -4  -3   1    0.56    0.07
   4   2  -1   15.63    0.41
  -4  -2   1   16.01    0.39
  -4  -2   1   14.99    0.37
  -4  -2   1   14.82    0.39
   4   1  -1   29.66    0.74
  -4  -1   1   30.28    0.74
  -4  -1   1   28.61    0.71
  -4  -1   1   29.61    0.67
   4   0  -1   -0.03    0.03
  -4   0   1   -0.04    0.04
  -4   0   1    0.01    0.04
  -4   0   1   -0.02    0.04
   4  -1  -1   29.46    0.76
  -4   1   1   30.23    0.76
   4  -2  -1   15.75    0.44
  -4   2   1   14.81    0.44
   4  -3  -1    0.48    0.06
   4  -3  -1    0.58    0.11
  -4   4   1    0.46    0.10
   4  -5  -1    0.15    0.13
  -4   5   1    0.05    0.11
  -4   6   1    0.06    0.12
  -4   7   1    0.16    0.13
  -5  -6   1    0.49    0.25
  -5  -5   1    0.04    0.20
   5   4  -1    0.75    0.08
  -5  -4   1    0.79    0.10
   5   3  -1    8.71    0.26
  -5  -3   1    8.53    0.26
   5   2  -1    4.05    0.16
  -5  -2   1    4.20    0.16
  -5  -2   1    4.43    0.14
  -5  -2   1    4.28    0.14
  -5  -1   1   25.20    0.62
  -5  -1   1   25.83    0.65
  -5  -1   1   24.56    0.59
   5   0  -1   15.44    0.40
  -5   0   1   15.10    0.40
  -5   0   1   15.72    0.43
  -5   0   1   15.23    0.38
  -5   0   1   14.53    0.48
   5  -1  -1   24.54    0.65
  -5   1   1   24.88    0.59
  -5   1   1   25.47    0.66
   5  -2  -1    4.34    0.20
  -5   2   1    4.10    0.21
   5  -3  -1    8.33    0.35
  -5   3   1    7.86    0.30
  -5   3   1    8.28    0.32
   5  -4  -1    0.64    0.10
  -5   4   1    0.64    0.12
   5  -5  -1   -0.01    0.11
  -5   5   1    0.11    0.12
  -5   6   1    0.17    0.13
  -5   7   1    0.02    0.15
  -6  -5   1    0.54    0.22
  -6  -4   1   -0.01    0.07
  -6  -3   1    8.99    0.26
  -6  -2   1   18.82    0.47
  -6  -2   1   18.88    0.50
  -6  -2   1   18.41    0.47
  -6  -2   1   19.30    0.50
  -6  -1   1   93.22    2.25
  -6  -1   1   91.63    2.02
  -6  -1   1   92.23    2.20
   6   0  -1    0.03    0.05
  -6   0   1   -0.02    0.05
  -6   0   1    0.00    0.05
  -6   0   1    0.00    0.05
  -6   0   1   -0.07    0.06
   6  -1  -1   92.71    2.23
  -6   1   1   91.78    2.01
  -6   1   1   89.46    2.23
  -6   1   1   93.50    2.63
   6  -2  -1   19.87    0.55
  -6   2   1   18.14    0.55
  -6   3   1    8.18    0.32
  -6   3   1    8.60    0.34
   6  -4  -1    0.05    0.07
  -6   4   1   -0.12    0.11
   6  -5  -1    0.71    0.12
  -6   5   1    0.85    0.15
  -6   6   1    0.77    0.16
  -7  -5   1    0.72    0.22
  -7  -4   1    0.43    0.18
  -7  -4   1    0.56    0.08
  -7  -3   1    0.11    0.05
  -7  -3   1    0.10    0.04
  -7  -3   1    0.07    0.04
  -7  -2   1   16.87    0.47
  -7  -2   1   17.00    0.45
  -7  -2   1   17.01    0.42
  -7  -2   1   17.34    0.47
   7   1  -1    4.20    0.15
  -7  -1   1    3.78    0.18
  -7  -1   1    3.80    0.14
  -7  -1   1    4.09    0.18
  -7  -1   1    4.24    0.24
   7   0  -1   10.66    0.32
  -7   0   1   10.95    0.35
  -7   0   1   10.77    0.32
  -7   0   1   10.41    0.32
  -7   0   1   11.21    0.39
   7  -1  -1    3.97    0.18
  -7   1   1    3.84    0.20
  -7   1   1    4.14    0.18
  -7   1   1    4.08    0.19
   7  -2  -1   16.70    0.51
  -7   2   1   17.18    0.52
  -7   3   1   -0.05    0.10
   7  -4  -1    0.60    0.07
  -7   4   1    0.41    0.14
  -7   5   1    0.70    0.16
  -7   6   1    0.25    0.17
  -8  -5   1    0.17    0.23
  -8  -4   1    0.70    0.20
  -8  -4   1    1.09    0.08
  -8  -3   1    0.31    0.15
  -8  -3   1    0.29    0.06
  -8  -3   1    0.15    0.06
  -8  -2   1   38.78    0.90
  -8  -2   1   37.00    0.97
  -8  -2   1   37.75    0.97
  -8  -2   1   37.96    0.91
  -8  -2   1   37.19    1.21
   8   1  -1    5.58    0.19
  -8  -1   1    5.59    0.23
  -8  -1   1    5.64    0.23
  -8  -1   1    6.10    0.24
  -8  -1   1    5.70    0.30
  -8  -1   1    5.58    0.19
   8   0  -1    0.04    0.06
  -8   0   1   -0.02    0.08
  -8   0   1    0.01    0.08
  -8   0   1    0.02    0.07
  -8   0   1    0.02    0.07
   8  -1  -1    5.61    0.24
  -8   1   1    5.99    0.24
  -8   1   1    5.42    0.24
  -8   1   1    5.62    0.24
   8  -2  -1   38.12    1.02
  -8   2   1   37.50    1.01
  -8   3   1    0.21    0.13
  -8   4   1    0.84    0.17
  -8   5   1   -0.07    0.15
  -8   6   1    0.15    0.18
  -9  -5   1    0.17    0.24
  -9  -4   1    0.08    0.20
  -9  -3   1    3.79    0.17
  -9  -3   1    4.23    0.35
  -9  -3   1    4.02    0.19
  -9  -2   1    1.84    0.15
  -9  -2   1    2.02    0.21
  -9  -2   1    2.02    0.09
  -9  -2   1    2.00    0.14
   9   1  -1    8.35    0.26
  -9  -1   1    8.60    0.31
  -9  -1   1    8.77    0.30
  -9  -1   1    8.14    0.26
  -9  -1   1    8.39    0.38
  -9  -1   1    8.10    0.30
   9   0  -1   12.45    0.38
  -9   0   1   12.33    0.41
  -9   0   1   12.74    0.38
  -9   0   1   12.64    0.47
  -9   0   1   12.81    0.38
  -9   1   1    8.79    0.32
  -9   1   1    8.63    0.30
  -9   1   1    8.59    0.33
  -9   1   1    8.31    0.33
  -9   2   1    1.85    0.18
  -9   2   1    2.20    0.20
  -9   3   1    3.59    0.27
  -9   4   1    0.29    0.16
  -9   5   1    0.02    0.16
  -9   6   1    0.39    0.20
 -10  -4   1    0.29    0.22
 -10  -3   1    5.96    0.23
 -10  -3   1    6.16    0.42
 -10  -2   1    3.92    0.21
 -10  -2   1    3.99    0.13
 -10  -2   1    3.82    0.33
 -10  -2   1    3.73    0.22
  10   1  -1   16.40    0.45
 -10  -1   1   16.05    0.44
 -10  -1   1   16.53    0.47
 -10  -1   1   16.11    0.50
 -10  -1   1   16.04    0.61
  10   0  -1    0.16    0.08
 -10   0   1   -0.05    0.10
 -10   0   1    0.03    0.11
 -10   0   1   -0.03    0.08
 -10   0   1   -0.18    0.11
  10  -1  -1   16.67    0.50
 -10   1   1   16.57    0.51
 -10   1   1   16.51    0.56
 -10   1   1   16.24    0.53
 -10   1   1   16.37    0.48
 -10   2   1    4.20    0.27
 -10   2   1    3.89    0.28
 -10   3   1    5.75    0.33
 -10   4   1    0.03    0.17
 -10   5   1    2.60    0.27
 -11  -4   1    0.35    0.24
 -11  -3   1   -0.10    0.17
 -11  -2   1    4.23    0.24
 -11  -2   1    4.12    0.24
 -11  -2   1    4.40    0.35
  11   1  -1    3.62    0.18
 -11  -1   1    3.58    0.18
 -11  -1   1    3.75    0.30
 -11  -1   1    3.84    0.24
 -11  -1   1    3.50    0.23
  11   0  -1    3.42    0.19
 -11   0   1    3.69    0.25
 -11   0   1    3.86    0.27
 -11   0   1    3.71    0.23
 -11   0   1    4.05    0.21
 -11   1   1    3.30    0.23
 -11   1   1    3.65    0.25
 -11   1   1    3.62    0.25
 -11   1   1    3.83    0.24
 -11   2   1    4.01    0.30
 -11   2   1    4.22    0.29
 -11   3   1   -0.22    0.15
 -11   4   1    0.20    0.18
 -11   5   1    0.47    0.21
 -12  -4   1    0.69    0.27
 -12  -3   1    0.15    0.21
 -12  -2   1   21.07    0.62
 -12  -2   1   21.04    0.61
 -12  -2   1   19.31    0.79
  12   1  -1   -0.02    0.08
 -12  -1   1   -0.19    0.14
 -12  -1   1    0.11    0.12
 -12  -1   1    0.04    0.08
 -12  -1   1    0.00    0.13
  12   0  -1   -0.04    0.09
 -12   0   1    0.01    0.10
 -12   0   1    0.09    0.12
 -12   0   1    0.01    0.12
 -12   0   1    0.05    0.14
 -12   1   1    0.13    0.14
 -12   1   1    0.03    0.12
 -12   1   1   -0.11    0.12
 -12   1   1   -0.11    0.14
 -12   2   1   20.71    0.68
 -12   3   1    0.13    0.18
 -12   4   1    0.50    0.22
 -12   5   1    0.04    0.21
 -13  -3   1    0.62    0.24
 -13  -2   1    0.35    0.13
 -13  -2   1    0.31    0.15
 -13  -2   1    0.62    0.21
  13   1  -1    1.19    0.13
 -13  -1   1    1.10    0.20
 -13  -1   1    1.24    0.18
 -13  -1   1    1.11    0.18
  13   0  -1    4.95    0.25
 -13   0   1    5.19    0.26
 -13   0   1    5.52    0.33
 -13   0   1    5.07    0.30
 -13   0   1    5.64    0.35
 -13   1   1    1.03    0.17
 -13   1   1    0.79    0.19
 -13   2   1    0.39    0.18
 -13   3   1    0.98    0.23
 -13   4   1    0.15    0.20
 -14  -3   1    1.77    0.28
 -14  -2   1   -0.15    0.19
 -14  -2   1   -0.04    0.13
 -14  -1   1    2.90    0.24
 -14  -1   1    2.64    0.24
 -14  -1   1    2.07    0.25
 -14   0   1   -0.05    0.15
 -14   0   1   -0.04    0.15
 -14   0   1   -0.02    0.15
 -14   1   1    2.94    0.24
 -14   1   1    2.94    0.27
 -14   2   1   -0.01    0.18
 -14   3   1    1.76    0.26
 -14   4   1   -0.10    0.22
 -15  -2   1    0.21    0.22
 -15  -1   1    1.53    0.21
 -15  -1   1    1.36    0.24
 -15   0   1    0.76    0.19
 -15   0   1    0.45    0.19
 -15   1   1    0.92    0.21
 -15   1   1    1.34    0.21
 -15   2   1    0.00    0.19
 -15   3   1    0.28    0.22
 -16  -2   1    5.91    0.51
 -16  -1   1    0.27    0.17
 -16  -1   1    0.33    0.21
 -16   0   1   -0.11    0.19
 -16   0   1   -0.04    0.18
 -16   1   1   -0.06    0.20
 -16   1   1    0.31    0.21
 -16   2   1    4.76    0.37
 -16   3   1    0.18    0.22
 -17  -2   1   -0.11    0.23
 -17  -1   1   -0.27    0.20
 -17   0   1    1.31    0.25
 -17   0   1    1.27    0.26
 -17   1   1    0.00    0.20
 -17   2   1    0.20    0.23
 -18  -1   1    0.39    0.26
 -18   0   1   -0.05    0.20
 -18   1   1    1.06    0.26
 -18   2   1    0.42    0.24
 -19  -1   1   -0.14    0.26
 -19   0   1    0.38    0.25
 -19   1   1    0.87    0.26
 -18   1  -2    0.03    0.25
 -18   0  -2    0.28    0.26
 -18  -1  -2    0.06    0.25
 -17   2  -2   -0.18    0.24
 -17   1  -2   -0.20    0.22
 -17   1  -2    0.21    0.22
 -17   0  -2   -0.55    0.24
 -17   0  -2    0.15    0.22
 -17   0  -2   -0.11    0.21
 -17  -1  -2   -0.43    0.26
 -17  -1  -2   -0.04    0.22
 -17  -2  -2    0.68    0.26
 -16   2  -2    0.05    0.22
 -16   2  -2    0.51    0.23
 -16   1  -2    0.53    0.23
 -16   1  -2    0.58    0.25
 -16   0  -2    4.38    0.35
 -16   0  -2    2.93    0.35
 -16   0  -2    4.09    0.33
 -16  -1  -2    0.31    0.21
 -16  -1  -2    0.44    0.27
 -16  -2  -2    0.15    0.21
 -16  -3  -2    0.14    0.22
 -15   3  -2   -0.02    0.22
 -15   2  -2    0.28    0.21
 -15   2  -2    0.17    0.19
 -15   1  -2   -0.05    0.18
 -15   1  -2    0.10    0.19
 -15   0  -2   -0.43    0.21
 -15   0  -2   -0.25    0.19
 -15   0  -2    0.10    0.18
 -15  -1  -2    0.04    0.21
 -15  -1  -2    0.21    0.24
 -15  -1  -2    0.12    0.17
 -15  -2  -2    0.18    0.19
 -15  -2  -2    0.04    0.25
 -15  -3  -2    0.11    0.19
 -14   3  -2    0.29    0.23
 -14   2  -2    1.28    0.22
 -14   2  -2    1.15    0.24
 -14   1  -2    2.27    0.24
 -14   1  -2    1.75    0.24
 -14   0  -2    0.00    0.17
 -14   0  -2    0.08    0.21
 -14   0  -2    0.30    0.17
 -14  -1  -2    1.89    0.28
 -14  -1  -2    2.17    0.23
 -14  -1  -2    2.29    0.24
 -14  -2  -2    1.12    0.23
 -14  -2  -2    1.15    0.28
 -14  -3  -2    0.40    0.20
 -13   4  -2    0.33    0.24
 -13   3  -2    0.82    0.20
 -13   3  -2    1.01    0.24
 -13   2  -2    0.03    0.17
 -13   2  -2    0.33    0.19
 -13   1  -2   -0.12    0.16
 -13   1  -2    0.15    0.17
 -13   0  -2   -0.09    0.15
 -13   0  -2    0.16    0.17
 -13   0  -2   -0.25    0.18
 -13  -1  -2    0.10    0.18
 -13  -1  -2    0.07    0.14
 -13  -1  -2    0.24    0.17
 -13  -2  -2    0.22    0.17
 -13  -2  -2    0.38    0.21
 -13  -3  -2    0.87    0.27
 -13  -3  -2    0.80    0.20
 -13  -4  -2    0.73    0.19
 -12   4  -2    0.04    0.22
 -12   3  -2    0.23    0.16
 -12   3  -2    0.03    0.18
 -12   2  -2    3.66    0.30
 -12   2  -2    3.42    0.25
 -12   1  -2    0.84    0.17
 -12   1  -2    0.95    0.18
 -12   0  -2   33.05    0.98
 -12   0  -2   36.92    1.17
 -12   0  -2   35.98    0.91
  12   0   2   32.69    0.91
 -12  -1  -2    0.93    0.17
 -12  -1  -2    0.92    0.16
 -12  -1  -2    0.78    0.20
  12   1   2    0.86    0.10
 -12  -2  -2    3.48    0.25
 -12  -2  -2    3.06    0.30
 -12  -2  -2    3.42    0.24
 -12  -3  -2    0.12    0.16
 -12  -3  -2   -0.06    0.22
 -12  -4  -2    0.04    0.16
 -11   5  -2    0.45    0.23
 -11   4  -2    1.57    0.24
 -11   3  -2    0.10    0.17
 -11   3  -2    0.42    0.16
 -11   2  -2    1.11    0.18
 -11   2  -2    0.76    0.18
  11  -2   2    0.80    0.12
 -11   1  -2    0.51    0.15
 -11   1  -2    0.97    0.18
 -11   0  -2   -0.11    0.15
 -11   0  -2   -0.08    0.12
 -11   0  -2   -0.01    0.13
  11   0   2    0.10    0.09
 -11  -1  -2    0.65    0.18
 -11  -1  -2    0.70    0.14
 -11  -1  -2    0.62    0.15
  11   1   2    0.70    0.09
 -11  -2  -2    0.86    0.13
 -11  -2  -2    0.81    0.17
 -11  -2  -2    0.93    0.22
 -11  -3  -2    0.23    0.15
 -11  -3  -2    0.34    0.21
 -11  -4  -2    1.52    0.19
 -11  -4  -2    1.73    0.31
 -10   5  -2    0.07    0.20
 -10   4  -2    1.06    0.22
 -10   3  -2    3.93    0.29
 -10   3  -2    3.95    0.26
 -10   2  -2    1.30    0.19
 -10   2  -2    1.34    0.17
  10  -2   2    1.30    0.13
 -10   1  -2   14.73    0.45
 -10   1  -2   14.28    0.51
  10  -1   2   14.70    0.53
  10  -1   2   14.59    0.47
 -10   0  -2    2.67    0.21
 -10   0  -2    2.62    0.19
 -10   0  -2    2.81    0.24
  10   0   2    2.49    0.17
 -10  -1  -2   14.25    0.60
 -10  -1  -2   15.13    0.45
 -10  -1  -2   14.33    0.48
  10   1   2   14.38    0.40
 -10  -2  -2    1.45    0.17
 -10  -2  -2    1.46    0.22
 -10  -2  -2    1.43    0.14
 -10  -3  -2    4.08    0.26
 -10  -3  -2    3.88    0.35
 -10  -4  -2    1.05    0.17
 -10  -4  -2    0.62    0.25
  -9   5  -2    1.53    0.24
  -9   4  -2    1.42    0.21
  -9   3  -2    5.01    0.32
  -9   3  -2    5.49    0.27
   9  -3   2    5.63    0.25
  -9   2  -2    1.26    0.15
  -9   2  -2    0.89    0.16
   9  -2   2    0.89    0.11
  -9   1  -2    0.73    0.14
  -9   1  -2    0.46    0.12
   9  -1   2    0.45    0.10
   9  -1   2    0.70    0.12
  -9   0  -2    0.09    0.10
  -9   0  -2    0.01    0.12
  -9   0  -2    0.04    0.10
   9   0   2    0.14    0.10
   9   0   2    0.01    0.07
  -9  -1  -2    0.52    0.11
  -9  -1  -2    0.75    0.14
  -9  -1  -2    0.51    0.14
   9   1   2    0.67    0.07
  -9  -2  -2    0.93    0.11
  -9  -2  -2    1.01    0.19
  -9  -2  -2    0.76    0.13
  -9  -3  -2    5.51    0.42
  -9  -3  -2    5.48    0.21
  -9  -3  -2    5.78    0.27
  -9  -4  -2    1.20    0.26
  -9  -4  -2    1.47    0.17
  -8   6  -2   -0.07    0.17
  -8   5  -2    0.20    0.18
  -8   4  -2    0.83    0.18
  -8   3  -2    0.58    0.16
  -8   3  -2    0.62    0.13
   8  -3   2    0.60    0.10
  -8   2  -2   13.93    0.42
  -8   2  -2   14.12    0.48
   8  -2   2   14.58    0.48
  -8   1  -2    0.21    0.11
  -8   1  -2    0.23    0.10
   8  -1   2    0.31    0.09
   8  -1   2    0.22    0.09
  -8   0  -2  126.30    2.80
  -8   0  -2  129.62    3.14
  -8   0  -2  125.92    3.73
   8   0   2  126.44    3.07
   8   0   2  130.82    3.72
  -8  -1  -2    0.28    0.09
  -8  -1  -2    0.38    0.13
  -8  -1  -2    0.25    0.10
   8   1   2    0.32    0.05
  -8  -2  -2   14.39    0.41
  -8  -2  -2   14.50    0.42
  -8  -2  -2   12.86    0.57
  -8  -3  -2    0.63    0.13
  -8  -3  -2    0.59    0.07
  -8  -3  -2    0.65    0.08
  -8  -3  -2    0.40    0.17
  -8  -4  -2    0.88    0.22
  -8  -4  -2    0.90    0.14
  -8  -5  -2    0.12    0.25
  -7   6  -2    0.30    0.18
  -7   5  -2    0.91    0.19
  -7   4  -2    6.40    0.34
  -7   3  -2    0.58    0.14
  -7   3  -2    0.79    0.12
   7  -3   2    0.66    0.11
  -7   2  -2    6.39    0.25
  -7   2  -2    6.52    0.29
   7  -2   2    6.41    0.26
   7  -2   2    6.81    0.29
  -7   1  -2    0.58    0.11
  -7   1  -2    0.39    0.10
   7  -1   2    0.39    0.08
   7  -1   2    0.56    0.09
  -7   0  -2    0.06    0.09
  -7   0  -2   -0.06    0.07
  -7   0  -2   -0.06    0.08
   7   0   2   -0.01    0.08
   7   0   2   -0.01    0.06
  -7  -1  -2    0.57    0.09
  -7  -1  -2    0.32    0.09
  -7  -1  -2    0.44    0.13
   7   1   2    0.58    0.05
  -7  -2  -2    6.01    0.22
  -7  -2  -2    5.94    0.22
  -7  -2  -2    6.21    0.24
  -7  -2  -2    6.43    0.36
  -7  -3  -2    0.82    0.06
  -7  -3  -2    0.73    0.07
  -7  -3  -2    0.25    0.17
  -7  -3  -2    0.47    0.11
  -7  -4  -2    6.11    0.26
  -7  -4  -2    6.82    0.43
  -7  -5  -2    0.66    0.25
  -6   6  -2   -0.04    0.15
  -6   5  -2    0.36    0.15
  -6   4  -2    8.69    0.37
  -6   3  -2    2.36    0.16
  -6   3  -2    2.52    0.19
  -6   2  -2    1.12    0.11
  -6   2  -2    1.19    0.13
   6  -2   2    1.14    0.10
   6  -2   2    1.18    0.13
  -6   1  -2   37.46    0.87
  -6   1  -2   36.47    0.97
   6  -1   2   37.70    0.95
   6  -1   2   36.51    1.11
  -6   0  -2    7.42    0.27
  -6   0  -2    7.59    0.24
  -6   0  -2    7.78    0.32
   6   0   2    7.70    0.24
   6   0   2    8.10    0.31
  -6  -1  -2   36.86    0.86
  -6  -1  -2   37.20    1.15
  -6  -1  -2   35.79    0.94
   6   1   2   37.32    1.15
   6   1   2   36.43    0.89
  -6  -2  -2    1.08    0.08
  -6  -2  -2    1.17    0.09
  -6  -2  -2    1.00    0.11
  -6  -2  -2    0.85    0.14
  -6  -3  -2    2.10    0.14
  -6  -3  -2    2.14    0.23
  -6  -4  -2    8.51    0.49
  -6  -4  -2    8.57    0.29
  -6  -5  -2    0.38    0.23
  -5   6  -2   -0.02    0.14
  -5   5  -2    3.44    0.26
  -5   4  -2    1.68    0.16
  -5   3  -2   17.90    0.46
  -5   3  -2   18.20    0.54
  -5   2  -2    0.67    0.09
  -5   2  -2    0.53    0.10
   5  -2   2    0.61    0.11
  -5   1  -2    3.44    0.18
  -5   1  -2    3.28    0.14
   5  -1   2    3.52    0.17
   5  -1   2    3.22    0.16
  -5   0  -2   -0.03    0.07
  -5   0  -2    0.05    0.06
  -5   0  -2    0.04    0.06
   5   0   2    0.16    0.05
   5   0   2    0.03    0.06
   5   0   2    0.04    0.06
  -5  -1  -2    3.39    0.14
  -5  -1  -2    3.05    0.14
  -5  -1  -2    3.46    0.21
   5   1   2    3.39    0.20
   5   1   2    3.40    0.15
  -5  -2  -2    0.67    0.09
  -5  -2  -2    0.66    0.06
  -5  -2  -2    0.58    0.06
  -5  -2  -2    0.48    0.12
  -5  -3  -2   17.45    0.67
  -5  -3  -2   17.77    0.45
  -5  -4  -2    1.66    0.24
  -5  -4  -2    1.93    0.13
  -5  -4  -2    1.91    0.12
  -5  -5  -2    3.42    0.34
  -4   6  -2    0.37    0.15
  -4   5  -2    3.90    0.25
  -4   4  -2    1.89    0.16
  -4   3  -2    2.73    0.18
  -4   3  -2    2.69    0.13
  -4   2  -2   22.42    0.62
  -4   2  -2   22.62    0.54
   4  -2   2   23.07    0.62
  -4   1  -2    0.72    0.09
  -4   1  -2    0.69    0.07
   4  -1   2    0.65    0.07
   4  -1   2    0.63    0.07
   4  -1   2    0.66    0.08
  -4   0  -2  145.06    4.16
  -4   0  -2  139.89    3.49
  -4   0  -2  141.63    3.11
   4   0   2  150.23    4.16
   4   0   2  147.97    3.49
   4   0   2  145.63    3.44
  -4  -1  -2    0.75    0.06
  -4  -1  -2    0.68    0.07
  -4  -1  -2    0.67    0.10
   4   1   2    0.72    0.10
   4   1   2    0.70    0.07
  -4  -2  -2   22.29    0.54
  -4  -2  -2   22.98    0.56
  -4  -2  -2   22.41    0.75
  -4  -2  -2   22.71    0.57
  -4  -3  -2    2.70    0.23
  -4  -3  -2    2.65    0.11
  -4  -3  -2    2.83    0.14
  -4  -4  -2    1.87    0.13
  -4  -4  -2    2.18    0.14
  -4  -4  -2    1.82    0.23
  -4  -5  -2    3.67    0.34
  -4  -6  -2    0.38    0.26
  -3   7  -2   -0.16    0.13
  -3   6  -2    0.65    0.14
  -3   5  -2    0.40    0.12
  -3   4  -2   11.78    0.39
  -3   3  -2    0.51    0.09
  -3   3  -2    0.49    0.06
   3  -3   2    0.45    0.11
  -3   2  -2   23.39    0.62
  -3   2  -2   22.91    0.54
   3  -2   2   23.42    0.63
  -3   1  -2   -0.02    0.05
   3  -1   2   -0.02    0.05
  -3   0  -2    0.02    0.04
  -3   0  -2    0.06    0.05
   3   0   2    0.05    0.04
   3   0   2   -0.07    0.04
  -3  -1  -2    0.15    0.07
   3   1   2    0.00    0.06
   3   1   2    0.02    0.03
   3   1   2    0.02    0.02
  -3  -2  -2   22.44    0.56
  -3  -2  -2   23.20    0.75
  -3  -2  -2   23.50    0.55
  -3  -2  -2   22.00    0.55
   3   2   2   22.97    0.57
  -3  -3  -2    0.36    0.13
  -3  -3  -2    0.45    0.06
  -3  -3  -2    0.54    0.07
  -3  -4  -2   12.37    0.37
  -3  -4  -2   11.90    0.31
  -3  -4  -2   12.14    0.54
  -3  -5  -2    0.20    0.19
  -3  -6  -2    0.61    0.24
  -2   7  -2   -0.05    0.13
  -2   6  -2    0.17    0.12
  -2   5  -2    2.58    0.20
  -2   4  -2   10.53    0.34
  -2   3  -2    1.83    0.13
  -2   3  -2    1.72    0.08
   2  -3   2    1.93    0.15
  -2   2  -2    7.78    0.20
  -2   2  -2    7.60    0.24
   2  -2   2    7.90    0.26
  -2   1  -2   26.89    0.70
   2  -1   2   28.28    0.70
  -2   0  -2    8.57    0.24
  -2   0  -2    8.82    0.29
   2   0   2    8.66    0.29
   2   0   2    8.70    0.24
  -2  -1  -2   27.98    0.84
  -2  -1  -2   27.26    0.67
   2   1   2   27.34    0.66
   2   1   2   26.97    0.84
  -2  -2  -2    7.98    0.32
  -2  -2  -2    7.61    0.21
   2   2   2    7.39    0.20
   2   2   2    7.51    0.21
  -2  -3  -2    1.55    0.09
  -2  -3  -2    1.22    0.14
  -2  -3  -2    1.69    0.12
  -2  -4  -2   10.62    0.48
  -2  -4  -2   10.72    0.26
  -2  -4  -2   10.74    0.35
  -2  -5  -2    2.18    0.26
  -2  -6  -2    0.36    0.23
  -1   6  -2    0.13    0.11
  -1   5  -2    5.36    0.23
  -1   4  -2    0.64    0.09
  -1   3  -2   28.40    0.74
   1  -3   2   28.89    0.77
  -1   2  -2   -0.01    0.04
   1  -2   2   -0.09    0.04
  -1   1  -2   11.50    0.31
   1  -1   2   11.52    0.31
  -1   0  -2    0.03    0.04
  -1   0  -2   -0.02    0.02
   1   0   2   -0.02    0.02
  -1  -1  -2   11.08    0.28
  -1  -1  -2   11.20    0.28
   1   1   2   11.48    0.37
   1   1   2   10.94    0.28
  -1  -2  -2    0.04    0.04
  -1  -2  -2    0.03    0.06
   1   2   2   -0.02    0.02
   1   2   2    0.01    0.04
  -1  -3  -2   28.08    0.92
  -1  -3  -2   28.94    0.74
  -1  -4  -2    0.71    0.05
  -1  -4  -2    0.87    0.11
  -1  -4  -2    0.67    0.15
  -1  -5  -2    5.09    0.39
  -1  -6  -2    0.24    0.22
   0   6  -2    2.37    0.18
   0   5  -2    5.85    0.23
   0   4  -2    1.13    0.10
   0   3  -2    8.73    0.26
   0  -3   2    8.34    0.29
   0   2  -2   15.35    0.41
   0  -2   2   16.11    0.41
   0   1  -2   88.44    2.14
   0  -1   2   89.95    2.14
   0   0  -2    0.01    0.01
   0  -1  -2   88.49    2.01
   0  -1  -2   84.77    2.43
   0  -1  -2   85.45    2.01
   0   1   2   86.10    2.43
   0   1   2   85.89    2.01
   0   1   2   75.70    2.01
   0  -2  -2   15.05    0.50
   0  -2  -2   15.40    0.41
   0   2   2   14.99    0.38
   0   2   2   14.96    0.40
   0  -3  -2    9.09    0.29
   0  -3  -2    8.86    0.36
   0   3   2    8.14    0.23
   0  -4  -2    1.08    0.13
   0  -4  -2    1.10    0.16
   0   4   2    1.02    0.07
   0   4   2    0.87    0.06
   0  -5  -2    6.00    0.38
   0   5   2    5.17    0.17
   0   5   2    6.07    0.17
   0  -6  -2    2.23    0.28
   1   6  -2    1.51    0.12
   1   5  -2   -0.09    0.07
   1   4  -2   12.94    0.36
  -1  -4   2   12.56    0.43
   1   3  -2    0.24    0.05
  -1  -3   2    0.30    0.08
   1   2  -2   43.24    1.05
  -1  -2   2   42.77    1.04
   1   1  -2    0.01    0.02
  -1  -1   2    0.00    0.02
   1   0  -2   -0.05    0.01
  -1   0   2   -0.01    0.01
   1  -1  -2    0.02    0.03
   1  -1  -2    0.02    0.03
   1  -1  -2    0.00    0.02
  -1   1   2    0.05    0.04
  -1   1   2   -0.01    0.01
  -1   1   2    0.00    0.03
   1  -2  -2   40.70    1.20
   1  -2  -2   40.72    1.01
  -1   2   2   40.55    0.99
  -1   2   2   40.18    1.01
   1  -3  -2    0.21    0.08
   1  -3  -2    0.21    0.09
  -1   3   2    0.18    0.04
  -1   3   2    0.17    0.09
   1  -4  -2   12.85    0.42
   1  -4  -2   12.33    0.49
  -1   4   2   12.40    0.35
  -1   4   2   12.35    0.35
   1  -5  -2    0.04    0.15
  -1   5   2   -0.07    0.06
  -1   5   2    0.04    0.07
   1  -6  -2    0.91    0.22
  -1   6   2    1.45    0.10
   2   6  -2    0.37    0.08
   2   5  -2    3.28    0.16
   2   4  -2    2.14    0.12
  -2  -4   2    2.10    0.17
   2   3  -2    5.16    0.17
   2   2  -2   49.73    1.21
   2   2  -2   49.79    1.08
  -2  -2   2   50.77    1.21
   2   1  -2    2.59    0.09
  -2  -1   2    2.60    0.09
   2   0  -2   10.86    0.31
  -2   0   2   13.85    0.32
   2  -1  -2    2.54    0.10
   2  -1  -2    2.59    0.10
   2  -1  -2    2.47    0.11
  -2   1   2    2.27    0.09
  -2   1   2    2.60    0.11
   2  -2  -2   48.96    1.21
   2  -2  -2   49.03    1.42
  -2   2   2   48.21    1.21
   2  -3  -2    4.59    0.23
   2  -3  -2    5.12    0.22
  -2   3   2    4.83    0.22
  -2   3   2    5.03    0.18
   2  -4  -2    1.92    0.17
  -2   4   2    1.80    0.13
  -2   4   2    1.96    0.13
   2  -5  -2    3.26    0.30
  -2   5   2    3.22    0.17
  -2   5   2    2.99    0.18
   2  -6  -2    0.59    0.20
  -2   6   2    0.26    0.09
   3   5  -2    4.14    0.17
   3   4  -2    0.07    0.06
  -3  -4   2    0.09    0.10
   3   3  -2   23.62    0.60
   3   2  -2    0.52    0.05
   3   2  -2    0.58    0.05
  -3  -2   2    0.53    0.04
   3   1  -2   14.04    0.37
  -3  -1   2   14.61    0.37
   3   0  -2   -0.06    0.03
   3   0  -2    0.02    0.03
  -3   0   2   -0.06    0.03
  -3   0   2    0.03    0.03
   3  -1  -2   14.83    0.39
  -3   1   2   14.80    0.38
  -3   1   2   12.96    0.38
   3  -2  -2    0.57    0.06
   3  -2  -2    0.49    0.08
  -3   2   2    0.74    0.10
  -3   2   2    0.47    0.06
   3  -3  -2   22.30    0.63
   3  -3  -2   22.27    0.70
   3  -3  -2   22.56    0.51
  -3   3   2   21.77    0.63
   3  -4  -2   -0.09    0.09
  -3   4   2   -0.01    0.08
  -3   4   2    0.02    0.03
   3  -5  -2    4.07    0.30
  -3   5   2    3.96    0.21
   3  -6  -2    0.30    0.18
  -3   6   2    0.27    0.10
  -4  -6   2    2.07    0.30
   4   5  -2    2.65    0.13
   4   4  -2    0.21    0.06
  -4  -4   2    0.01    0.09
   4   3  -2    9.18    0.26
   4   2  -2   15.32    0.41
   4   2  -2   15.64    0.37
  -4  -2   2   15.17    0.39
   4   1  -2  320.74    7.90
   4   1  -2  336.49    6.96
  -4  -1   2  325.68    7.86
   4   0  -2    3.86    0.15
   4   0  -2    3.73    0.13
  -4   0   2    3.29    0.13
  -4   0   2    3.57    0.14
   4  -1  -2  319.58    7.48
  -4   1   2  322.95    7.56
  -4   1   2  306.77    7.56
   4  -2  -2   14.36    0.44
   4  -2  -2   14.76    0.43
  -4   2   2   15.82    0.42
  -4   2   2   15.00    0.44
   4  -3  -2    8.73    0.32
   4  -3  -2    8.54    0.31
  -4   3   2    8.87    0.32
   4  -4  -2   -0.04    0.09
  -4   4   2    0.16    0.08
  -4   4   2    0.29    0.10
   4  -5  -2    2.06    0.19
  -4   5   2    1.70    0.16
  -4   6   2    2.04    0.17
  -4   7   2    0.15    0.13
  -5  -6   2    1.07    0.27
   5   5  -2    0.22    0.07
   5   4  -2    7.34    0.24
  -5  -4   2    7.08    0.27
   5   3  -2    1.97    0.12
   5   2  -2   24.68    0.65
  -5  -2   2   25.32    0.63
   5   1  -2    0.63    0.07
  -5  -1   2    0.58    0.06
  -5  -1   2    0.63    0.06
   5   0  -2   -0.01    0.05
   5   0  -2   -0.03    0.04
  -5   0   2   -0.01    0.04
  -5   0   2   -0.05    0.05
   5  -1  -2    0.67    0.08
  -5   1   2    0.69    0.08
  -5   1   2    0.83    0.05
  -5   1   2    0.82    0.09
   5  -2  -2   25.52    0.67
  -5   2   2   24.10    0.66
  -5   2   2   24.42    0.67
   5  -3  -2    2.36    0.18
   5  -3  -2    1.87    0.12
  -5   3   2    1.70    0.16
   5  -4  -2    7.39    0.30
  -5   4   2    7.40    0.30
  -5   4   2    6.81    0.29
   5  -5  -2   -0.01    0.11
  -5   5   2    0.23    0.12
  -5   6   2    1.42    0.17
  -5   7   2   -0.13    0.13
   6   4  -2    0.21    0.08
  -6  -4   2    0.24    0.09
   6   3  -2    0.28    0.08
  -6  -3   2    0.29    0.04
  -6  -3   2    0.31    0.04
   6   2  -2   65.84    1.58
  -6  -2   2   62.28    1.57
   6   1  -2    0.53    0.08
  -6  -1   2    0.58    0.06
  -6  -1   2    0.46    0.07
   6   0  -2   16.69    0.44
  -6   0   2   16.23    0.47
  -6   0   2   16.34    0.44
   6  -1  -2    0.63    0.09
  -6   1   2    0.64    0.08
  -6   1   2    0.38    0.08
  -6   1   2    0.53    0.05
   6  -2  -2   62.83    1.58
  -6   2   2   62.51    1.59
  -6   2   2   64.44    1.59
   6  -3  -2    0.26    0.04
  -6   3   2    0.42    0.14
   6  -4  -2    0.13    0.07
  -6   4   2    0.14    0.12
  -6   4   2    0.10    0.11
   6  -5  -2    0.98    0.13
  -6   5   2    1.16    0.16
  -6   6   2    0.30    0.15
  -7  -5   2    1.34    0.26
  -7  -4   2    0.85    0.10
   7   3  -2    9.63    0.32
  -7  -3   2    9.58    0.27
  -7  -3   2    9.32    0.26
   7   2  -2    0.52    0.09
  -7  -2   2    0.50    0.08
  -7  -2   2    0.69    0.06
  -7  -1   2    5.47    0.18
  -7  -1   2    5.69    0.22
   7   0  -2    0.02    0.06
  -7   0   2   -0.08    0.06
  -7   0   2    0.00    0.06
  -7   0   2   -0.01    0.06
   7  -1  -2    5.55    0.22
  -7   1   2    5.74    0.23
  -7   1   2    5.60    0.20
  -7   1   2    5.57    0.23
   7  -2  -2    0.64    0.11
  -7   2   2    0.79    0.11
  -7   2   2    0.57    0.12
  -7   3   2    9.05    0.37
  -7   3   2   10.02    0.36
   7  -4  -2    0.75    0.07
  -7   4   2    0.75    0.14
  -7   4   2    0.72    0.15
  -7   5   2    1.44    0.19
  -7   6   2    0.07    0.16
  -8  -5   2    0.58    0.24
  -8  -3   2    2.90    0.12
  -8  -3   2    2.73    0.13
  -8  -3   2    2.87    0.13
  -8  -2   2   12.32    0.33
  -8  -2   2   12.75    0.38
   8   1  -2  131.27    3.09
  -8  -1   2  129.42    3.16
  -8  -1   2  129.45    3.09
  -8  -1   2  127.51    2.82
   8   0  -2    3.93    0.17
  -8   0   2    3.82    0.18
  -8   0   2    3.47    0.20
  -8   0   2    3.75    0.17
  -8   0   2    3.88    0.19
   8  -1  -2  127.78    3.06
  -8   1   2  127.82    3.63
  -8   1   2  124.57    3.06
  -8   1   2  126.21    3.11
  -8   2   2   13.10    0.44
  -8   2   2   12.87    0.43
  -8   3   2    2.57    0.22
  -8   3   2    2.89    0.22
  -8   4   2    0.11    0.14
  -8   4   2    0.05    0.13
  -8   5   2    0.11    0.16
  -8   6   2    0.30    0.18
  -9  -5   2    0.12    0.22
  -9  -4   2    1.80    0.26
  -9  -4   2    2.18    0.11
  -9  -3   2    2.19    0.10
  -9  -3   2    2.13    0.13
  -9  -3   2    1.78    0.22
  -9  -2   2    4.54    0.16
  -9  -2   2    4.94    0.22
  -9  -2   2    4.48    0.21
   9   1  -2    0.45    0.08
  -9  -1   2    0.62    0.11
  -9  -1   2    0.47    0.12
  -9  -1   2    0.64    0.11
  -9  -1   2    0.42    0.07
   9   0  -2    0.09    0.07
  -9   0   2   -0.03    0.08
  -9   0   2    0.09    0.08
  -9   0   2   -0.08    0.08
  -9   0   2    0.00    0.08
   9  -1  -2    0.54    0.11
  -9   1   2    0.55    0.11
  -9   1   2    0.50    0.08
  -9   1   2    0.68    0.13
  -9   2   2    4.62    0.26
  -9   2   2    4.61    0.25
  -9   3   2    2.18    0.22
  -9   3   2    2.30    0.20
  -9   3   2    1.66    0.19
  -9   4   2    1.54    0.20
  -9   5   2   -0.01    0.17
  -9   6   2    0.53    0.21
 -10  -4   2    0.20    0.20
 -10  -3   2    7.45    0.27
 -10  -3   2    7.86    0.46
 -10  -2   2   16.37    0.65
 -10  -2   2   17.00    0.44
 -10  -2   2   17.59    0.51
  10   1  -2    0.04    0.07
 -10  -1   2    0.11    0.07
 -10  -1   2    0.07    0.12
 -10  -1   2    0.08    0.10
  10   0  -2    6.22    0.24
 -10   0   2    6.17    0.30
 -10   0   2    6.11    0.25
  10  -1  -2    0.20    0.10
 -10   1   2    0.07    0.10
 -10   1   2    0.02    0.11
 -10   1   2    0.16    0.08
 -10   2   2   17.18    0.58
 -10   2   2   18.49    0.58
 -10   3   2    7.53    0.39
 -10   3   2    7.77    0.36
 -10   3   2    7.56    0.37
 -10   4   2   -0.21    0.15
 -10   5   2   -0.10    0.18
 -11  -4   2    0.56    0.24
 -11  -3   2    2.53    0.17
 -11  -3   2    2.38    0.26
 -11  -2   2    0.19    0.10
 -11  -2   2    0.24    0.16
 -11  -2   2    0.16    0.06
  11   1  -2    0.45    0.09
 -11  -1   2    0.53    0.12
 -11  -1   2    0.51    0.09
 -11  -1   2    0.48    0.15
  11   0  -2   -0.06    0.08
 -11   0   2   -0.01    0.10
 -11   0   2    0.12    0.10
 -11   1   2    0.50    0.13
 -11   1   2    0.66    0.11
 -11   2   2    0.03    0.15
 -11   2   2    0.22    0.14
 -11   3   2    2.54    0.24
 -11   3   2    2.64    0.26
 -11   4   2    0.81    0.21
 -11   5   2    0.21    0.20
 -12  -4   2   -0.03    0.23
 -12  -3   2    0.10    0.19
 -12  -2   2    3.88    0.25
 -12  -2   2    3.70    0.16
 -12  -2   2    3.77    0.31
  12   1  -2   15.06    0.45
 -12  -1   2   15.01    0.44
 -12  -1   2   14.51    0.61
 -12  -1   2   15.86    0.51
  12   0  -2    1.49    0.14
 -12   0   2    1.20    0.15
 -12   0   2    1.36    0.17
 -12   0   2    1.64    0.18
 -12   1   2   16.03    0.56
 -12   1   2   16.01    0.55
 -12   1   2   14.96    0.51
 -12   2   2    3.66    0.27
 -12   2   2    3.31    0.25
 -12   3   2    0.11    0.17
 -12   4   2    0.14    0.19
 -12   5   2    0.12    0.21
 -13  -3   2    0.60    0.23
 -13  -2   2    0.42    0.13
 -13  -2   2    0.18    0.19
  13   1  -2    0.11    0.09
 -13  -1   2    0.12    0.14
 -13  -1   2   -0.03    0.15
 -13  -1   2    0.05    0.10
  13   0  -2    0.22    0.10
 -13   0   2   -0.02    0.13
 -13   0   2   -0.02    0.12
 -13   0   2   -0.09    0.13
 -13   1   2    0.09    0.14
 -13   1   2    0.11    0.16
 -13   1   2    0.16    0.13
 -13   2   2    0.12    0.18
 -13   2   2    0.24    0.17
 -13   3   2    1.32    0.23
 -13   4   2    0.44    0.22
 -14  -3   2    3.78    0.36
 -14  -2   2    0.69    0.16
 -14  -2   2    0.65    0.22
 -14  -1   2    0.25    0.17
 -14  -1   2    0.38    0.16
 -14  -1   2    0.29    0.11
 -14   0   2    1.02    0.18
 -14   0   2    1.26    0.16
 -14   0   2    1.19    0.20
 -14   1   2    0.33    0.18
 -14   1   2    0.24    0.15
 -14   1   2    0.27    0.15
 -14   2   2    0.40    0.19
 -14   3   2    4.80    0.36
 -14   4   2    0.50    0.24
 -15  -3   2    0.41    0.25
 -15  -2   2    0.23    0.21
 -15  -1   2   -0.04    0.17
 -15  -1   2    0.14    0.17
 -15   0   2    0.04    0.17
 -15   0   2    0.08    0.13
 -15   0   2    0.06    0.16
 -15   1   2   -0.15    0.18
 -15   1   2   -0.17    0.15
 -15   2   2    0.09    0.19
 -15   3   2    0.12    0.20
 -15   4   2    0.33    0.24
 -16  -2   2    0.19    0.22
 -16  -1   2    0.08    0.18
 -16  -1   2    0.12    0.20
 -16   0   2   -0.09    0.18
 -16   0   2   -0.13    0.17
 -16   1   2    0.12    0.20
 -16   1   2   -0.28    0.16
 -16   2   2    0.00    0.21
 -16   3   2    0.13    0.24
 -17  -2   2   -0.13    0.23
 -17  -1   2   -0.07    0.20
 -17  -1   2    0.00    0.18
 -17   0   2    0.27    0.19
 -17   0   2   -0.28    0.19
 -17   1   2    0.21    0.20
 -17   2   2   -0.13    0.21
 -17   3   2   -0.22    0.24
 -18  -1   2    0.16    0.23
 -18   0   2    0.00    0.20
 -18   1   2    0.60    0.25
 -18   2   2    0.21    0.25
 -19  -1   2   -0.03    0.24
 -19   0   2    0.03    0.22
 -19   1   2    0.19    0.24
 -19   2   2    0.16    0.27
 -18   1  -3   -0.07    0.23
 -18   1  -3   -0.17    0.23
 -18   0  -3    0.24    0.24
 -18  -1  -3    0.07    0.25
 -17   2  -3    0.18    0.23
 -17   2  -3   -0.03    0.24
 -17   1  -3    0.36    0.26
 -17   1  -3    0.09    0.23
 -17   0  -3    0.10    0.25
 -17   0  -3   -0.86    0.26
 -17   0  -3    0.10    0.22
 -17  -1  -3    0.27    0.23
 -17  -2  -3    0.31    0.25
 -16   2  -3    0.00    0.23
 -16   2  -3    0.00    0.23
 -16   1  -3    0.17    0.23
 -16   1  -3    0.06    0.23
 -16   0  -3   -0.32    0.25
 -16   0  -3    0.07    0.20
 -16   0  -3   -0.01    0.23
 -16  -1  -3    0.01    0.27
 -16  -1  -3    0.01    0.23
 -16  -2  -3    0.31    0.22
 -16  -3  -3   -0.03    0.23
 -15   3  -3    0.15    0.25
 -15   2  -3    0.17    0.20
 -15   2  -3    0.26    0.22
 -15   1  -3    0.22    0.20
 -15   1  -3    0.33    0.20
 -15   0  -3    0.27    0.22
 -15   0  -3    0.05    0.18
 -15   0  -3   -0.17    0.23
 -15  -1  -3    0.19    0.22
 -15  -1  -3    0.35    0.18
 -15  -1  -3    0.16    0.26
 -15  -2  -3    0.05    0.20
 -15  -2  -3   -0.40    0.24
 -15  -3  -3    0.14    0.19
 -14   3  -3    0.09    0.19
 -14   3  -3   -0.04    0.22
 -14   2  -3    0.54    0.22
 -14   2  -3    0.05    0.21
 -14   1  -3    0.66    0.21
 -14   1  -3    0.60    0.20
 -14   0  -3   -0.14    0.19
 -14   0  -3   -0.21    0.21
 -14   0  -3   -0.13    0.17
 -14  -1  -3    0.57    0.25
 -14  -1  -3    0.64    0.19
 -14  -1  -3    0.62    0.22
 -14  -2  -3    0.05    0.19
 -14  -2  -3   -0.02    0.23
 -14  -3  -3   -0.03    0.19
 -14  -4  -3    0.72    0.22
 -13   4  -3    0.08    0.22
 -13   3  -3   -0.04    0.21
 -13   3  -3   -0.02    0.18
 -13   2  -3    0.21    0.19
 -13   2  -3    0.16    0.19
 -13   1  -3    0.17    0.17
 -13   1  -3    0.60    0.19
 -13   0  -3    0.87    0.21
 -13   0  -3    0.80    0.19
 -13   0  -3    0.84    0.23
 -13  -1  -3    0.24    0.22
 -13  -1  -3    0.21    0.18
 -13  -1  -3    0.24    0.16
 -13  -2  -3    0.28    0.18
 -13  -2  -3   -0.14    0.21
 -13  -3  -3   -0.09    0.25
 -13  -3  -3    0.15    0.19
 -13  -4  -3   -0.06    0.18
 -12   4  -3   -0.17    0.21
 -12   3  -3   -0.03    0.19
 -12   3  -3    0.40    0.18
 -12   2  -3   -0.05    0.15
 -12   2  -3   -0.01    0.16
 -12   1  -3    0.05    0.15
 -12   1  -3    0.12    0.15
 -12   0  -3    0.10    0.15
 -12   0  -3    0.33    0.16
 -12   0  -3   -0.22    0.18
  12   0   3   -0.06    0.10
 -12  -1  -3    0.07    0.19
 -12  -1  -3   -0.02    0.15
 -12  -1  -3    0.05    0.14
 -12  -2  -3    0.07    0.15
 -12  -2  -3    0.09    0.12
 -12  -2  -3    0.09    0.20
 -12  -3  -3    0.37    0.18
 -12  -3  -3   -0.16    0.20
 -12  -4  -3    0.16    0.16
 -11   4  -3    0.15    0.20
 -11   3  -3    0.71    0.18
 -11   3  -3    0.68    0.20
 -11   2  -3    0.04    0.15
 -11   2  -3    0.08    0.14
  11  -2   3    0.01    0.10
 -11   1  -3    2.00    0.21
 -11   1  -3    2.35    0.21
  11  -1   3    2.32    0.20
 -11   0  -3    0.32    0.18
 -11   0  -3   -0.04    0.13
 -11   0  -3    0.12    0.14
  11   0   3    0.07    0.09
 -11  -1  -3    2.72    0.22
 -11  -1  -3    2.07    0.19
 -11  -1  -3    2.29    0.25
  11   1   3    2.69    0.15
 -11  -2  -3   -0.25    0.18
 -11  -2  -3    0.07    0.14
 -11  -2  -3   -0.20    0.10
 -11  -3  -3    0.48    0.24
 -11  -3  -3    0.62    0.17
 -11  -4  -3    0.27    0.16
 -10   5  -3    0.05    0.21
 -10   4  -3    0.48    0.20
 -10   3  -3   -0.04    0.15
 -10   3  -3    0.20    0.14
 -10   2  -3    1.78    0.21
 -10   2  -3    1.45    0.18
  10  -2   3    1.43    0.15
 -10   1  -3    4.70    0.28
 -10   1  -3    4.56    0.28
  10  -1   3    4.63    0.28
 -10   0  -3   -0.02    0.12
 -10   0  -3   -0.05    0.11
 -10   0  -3   -0.26    0.14
  10   0   3   -0.05    0.08
  10   0   3    0.09    0.12
 -10  -1  -3    4.81    0.33
 -10  -1  -3    4.72    0.25
 -10  -1  -3    4.58    0.26
  10   1   3    4.44    0.18
 -10  -2  -3    1.16    0.13
 -10  -2  -3    0.95    0.20
 -10  -2  -3    1.19    0.17
 -10  -3  -3    0.38    0.22
 -10  -3  -3    0.18    0.14
 -10  -4  -3    0.46    0.26
 -10  -4  -3    0.59    0.16
  -9   5  -3    0.06    0.20
  -9   4  -3    0.59    0.19
  -9   3  -3    0.16    0.13
  -9   3  -3    0.09    0.15
   9  -3   3    0.11    0.10
  -9   2  -3    1.42    0.16
  -9   2  -3    1.44    0.18
   9  -2   3    1.41    0.14
  -9   1  -3    0.32    0.12
  -9   1  -3    0.14    0.12
   9  -1   3    0.27    0.11
   9  -1   3    0.16    0.10
  -9   0  -3    6.25    0.27
  -9   0  -3    6.55    0.37
  -9   0  -3    6.78    0.30
   9   0   3    6.38    0.25
   9   0   3    6.56    0.33
  -9  -1  -3    0.12    0.13
  -9  -1  -3    0.26    0.14
  -9  -1  -3    0.13    0.10
   9   1   3    0.19    0.06
  -9  -2  -3    1.80    0.14
  -9  -2  -3    1.45    0.21
  -9  -2  -3    1.42    0.16
  -9  -3  -3    0.15    0.18
  -9  -3  -3    0.31    0.14
  -9  -3  -3    0.30    0.08
  -9  -4  -3    0.37    0.14
  -9  -4  -3    0.36    0.24
  -8   5  -3   -0.16    0.17
  -8   4  -3    1.03    0.19
  -8   3  -3    0.25    0.12
  -8   3  -3    0.19    0.14
   8  -3   3    0.14    0.10
  -8   2  -3    1.08    0.16
  -8   2  -3    1.37    0.14
   8  -2   3    1.54    0.14
  -8   1  -3    0.79    0.14
  -8   1  -3    0.80    0.12
   8  -1   3    0.72    0.11
   8  -1   3    0.57    0.11
  -8   0  -3    0.01    0.10
  -8   0  -3    0.15    0.10
  -8   0  -3    0.06    0.12
   8   0   3   -0.05    0.07
   8   0   3    0.11    0.10
  -8  -1  -3    0.80    0.16
  -8  -1  -3    0.70    0.11
  -8  -1  -3    0.76    0.13
   8   1   3    0.79    0.15
   8   1   3    0.68    0.07
  -8  -2  -3    1.40    0.12
  -8  -2  -3    1.28    0.20
  -8  -2  -3    1.36    0.15
  -8  -3  -3    0.21    0.17
  -8  -3  -3    0.24    0.06
  -8  -3  -3    0.20    0.12
  -8  -4  -3    0.87    0.14
  -8  -4  -3    0.78    0.24
  -7   6  -3    0.18    0.18
  -7   5  -3   -0.07    0.16
  -7   4  -3    0.85    0.17
  -7   3  -3    2.96    0.19
  -7   3  -3    2.58    0.22
   7  -3   3    2.74    0.22
  -7   2  -3    1.70    0.17
  -7   2  -3    1.88    0.15
   7  -2   3    1.43    0.13
  -7   1  -3   12.36    0.36
  -7   1  -3   11.86    0.40
   7  -1   3   11.83    0.38
   7  -1   3   12.42    0.44
  -7   0  -3    0.91    0.11
  -7   0  -3    1.10    0.12
  -7   0  -3    0.91    0.14
   7   0   3    1.13    0.10
   7   0   3    1.21    0.14
  -7  -1  -3   12.80    0.38
  -7  -1  -3   11.53    0.48
  -7  -1  -3   12.01    0.36
   7   1   3   11.81    0.47
   7   1   3   11.90    0.32
  -7  -2  -3    1.65    0.14
  -7  -2  -3    1.50    0.11
  -7  -2  -3    1.29    0.18
  -7  -2  -3    1.68    0.13
  -7  -3  -3    2.64    0.17
  -7  -3  -3    2.36    0.25
  -7  -3  -3    2.47    0.11
  -7  -3  -3    2.62    0.13
  -7  -4  -3    1.05    0.22
  -7  -4  -3    0.96    0.14
  -7  -5  -3    0.01    0.21
  -6   6  -3    0.16    0.17
  -6   5  -3    1.33    0.20
  -6   4  -3   -0.03    0.13
  -6   3  -3    3.05    0.22
  -6   3  -3    2.77    0.18
  -6   2  -3    4.15    0.19
  -6   2  -3    4.09    0.22
   6  -2   3    4.11    0.22
   6  -2   3    4.09    0.21
  -6   1  -3   20.26    0.52
  -6   1  -3   20.54    0.59
   6  -1   3   20.30    0.66
   6  -1   3   20.62    0.57
  -6   0  -3    0.37    0.11
  -6   0  -3   -0.08    0.07
  -6   0  -3    0.01    0.07
   6   0   3   -0.06    0.05
   6   0   3    0.04    0.07
   6   0   3    0.02    0.08
  -6  -1  -3   20.98    0.57
  -6  -1  -3   20.99    0.53
  -6  -1  -3   20.31    0.72
   6   1   3   20.92    0.71
   6   1   3   20.36    0.52
   6   1   3   21.40    0.58
  -6  -2  -3    4.22    0.16
  -6  -2  -3    4.02    0.28
  -6  -2  -3    3.94    0.19
  -6  -2  -3    3.79    0.17
  -6  -3  -3    2.71    0.18
  -6  -3  -3    3.14    0.11
  -6  -3  -3    2.85    0.10
  -6  -3  -3    2.87    0.26
  -6  -4  -3   -0.16    0.18
  -6  -4  -3   -0.01    0.10
  -6  -5  -3    0.97    0.27
  -5   6  -3    0.12    0.15
  -5   5  -3    0.24    0.14
  -5   4  -3    1.49    0.17
  -5   3  -3    1.51    0.12
  -5   3  -3    1.25    0.14
  -5   2  -3    7.92    0.30
  -5   2  -3    7.88    0.25
   5  -2   3    8.21    0.30
  -5   1  -3    1.19    0.12
  -5   1  -3    1.46    0.11
   5  -1   3    1.37    0.11
   5  -1   3    1.05    0.10
   5  -1   3    1.15    0.11
  -5   0  -3   17.16    0.49
  -5   0  -3   17.02    0.59
  -5   0  -3   17.37    0.44
   5   0   3   17.79    0.58
   5   0   3   17.67    0.46
   5   0   3   18.07    0.50
  -5  -1  -3    1.19    0.13
  -5  -1  -3    1.20    0.10
   5   1   3    1.18    0.13
   5   1   3    1.15    0.10
   5   1   3    1.21    0.07
  -5  -2  -3    7.43    0.24
  -5  -2  -3    8.12    0.38
  -5  -2  -3    7.80    0.23
  -5  -2  -3    7.69    0.25
  -5  -3  -3    1.13    0.19
  -5  -3  -3    1.49    0.12
  -5  -4  -3    1.06    0.11
  -5  -4  -3    1.28    0.08
  -5  -4  -3    1.30    0.22
  -5  -5  -3    0.48    0.23
  -4   6  -3    0.30    0.15
  -4   5  -3    0.30    0.13
  -4   4  -3    4.73    0.26
  -4   3  -3    1.37    0.10
  -4   3  -3    1.20    0.13
  -4   2  -3   24.11    0.67
  -4   2  -3   24.58    0.58
   4  -2   3   24.80    0.67
  -4   1  -3    6.65    0.24
   4  -1   3    6.68    0.24
   4  -1   3    6.61    0.27
  -4   0  -3    0.01    0.05
  -4   0  -3    0.07    0.08
   4   0   3    0.04    0.06
   4   0   3    0.05    0.06
  -4  -1  -3    7.05    0.30
  -4  -1  -3    6.29    0.21
   4   1   3    6.49    0.28
   4   1   3    6.29    0.21
  -4  -2  -3   24.80    0.82
  -4  -2  -3   24.35    0.62
  -4  -3  -3    1.22    0.18
  -4  -3  -3    1.37    0.08
  -4  -3  -3    1.32    0.10
   4   3   3    1.48    0.10
  -4  -4  -3    4.55    0.18
  -4  -4  -3    4.58    0.18
  -4  -4  -3    4.02    0.36
  -4  -5  -3    0.49    0.22
  -4  -6  -3    0.30    0.25
  -3   7  -3    0.08    0.15
  -3   6  -3   -0.02    0.13
  -3   5  -3   -0.01    0.11
  -3   4  -3    1.84    0.15
  -3   3  -3    7.12    0.27
  -3   3  -3    7.47    0.21
  -3   2  -3   12.35    0.38
  -3   2  -3   12.91    0.33
   3  -2   3   13.50    0.39
  -3   1  -3   27.20    0.71
   3  -1   3   27.23    0.71
  -3   0  -3   14.46    0.39
  -3   0  -3   13.89    0.48
   3   0   3   14.22    0.47
   3   0   3   14.77    0.39
  -3  -1  -3   26.00    0.83
  -3  -1  -3   26.65    0.67
   3   1   3   27.38    0.68
   3   1   3   26.34    0.83
  -3  -2  -3   12.32    0.31
  -3  -2  -3   13.13    0.47
   3   2   3   12.70    0.31
   3   2   3   11.00    0.32
  -3  -3  -3    7.99    0.23
  -3  -3  -3    7.66    0.23
  -3  -3  -3    7.63    0.37
   3   3   3    7.64    0.22
  -3  -4  -3    1.76    0.12
  -3  -4  -3    1.96    0.14
  -3  -4  -3    2.10    0.24
  -3  -5  -3   -0.11    0.19
  -3  -6  -3   -0.01    0.22
  -2   7  -3    0.78    0.16
  -2   6  -3    0.42    0.13
  -2   5  -3   10.41    0.37
  -2   4  -3    0.54    0.11
  -2   3  -3   12.93    0.32
  -2   3  -3   12.81    0.39
   2  -3   3   13.34    0.42
  -2   2  -3    3.60    0.16
   2  -2   3    3.81    0.16
  -2   1  -3   43.54    1.09
   2  -1   3   44.21    1.09
  -2   0  -3    0.05    0.06
  -2   0  -3   -0.01    0.04
   2   0   3   -0.01    0.04
   2   0   3   -0.01    0.05
  -2  -1  -3   43.36    1.05
  -2  -1  -3   41.65    1.28
   2   1   3   43.19    1.29
   2   1   3   43.53    1.03
  -2  -2  -3    3.68    0.12
  -2  -2  -3    3.34    0.10
  -2  -2  -3    3.64    0.22
   2   2   3    3.59    0.12
   2   2   3    3.73    0.12
  -2  -3  -3   13.19    0.50
  -2  -3  -3   12.87    0.36
   2   3   3   12.34    0.32
  -2  -4  -3    0.45    0.07
  -2  -4  -3    0.38    0.16
  -2  -4  -3    0.70    0.10
  -2  -5  -3   10.80    0.54
  -2  -6  -3    0.26    0.23
  -1   7  -3    0.11    0.13
  -1   6  -3    0.10    0.11
  -1   5  -3    0.80    0.12
  -1   4  -3    1.79    0.13
  -1   3  -3    2.67    0.15
  -1   3  -3    2.65    0.09
   1  -3   3    2.95    0.18
  -1   2  -3   19.85    0.53
   1  -2   3   20.18    0.53
  -1   1  -3   18.18    0.48
   1  -1   3   18.97    0.48
  -1   0  -3   24.00    0.60
   1   0   3   24.42    0.61
   1   0   3   23.90    0.73
  -1  -1  -3   18.19    0.59
  -1  -1  -3   18.77    0.47
   1   1   3   19.53    0.60
   1   1   3   18.93    0.47
  -1  -2  -3   19.74    0.51
  -1  -2  -3   19.89    0.65
   1   2   3   19.81    0.49
   1   2   3   19.70    0.51
  -1  -3  -3    2.75    0.22
  -1  -3  -3    2.55    0.14
   1   3   3    2.43    0.14
   1   3   3    2.59    0.09
  -1  -4  -3    1.84    0.14
  -1  -4  -3    1.60    0.09
  -1  -4  -3    1.69    0.19
  -1  -5  -3    0.64    0.19
  -1  -6  -3    0.04    0.21
   0   6  -3    0.51    0.12
   0   5  -3    0.50    0.10
   0   4  -3    6.85    0.25
   0   3  -3    5.01    0.19
   0   2  -3   82.28    2.01
   0  -2   3   83.42    2.01
   0   1  -3    1.43    0.08
   0  -1   3    1.59    0.08
   0   0  -3   -0.03    0.03
   0   0   3   -0.06    0.03
   0  -1  -3    2.00    0.12
   0  -1  -3    1.88    0.07
   0  -1  -3    2.23    0.09
   0   1   3    1.59    0.11
   0   1   3    1.66    0.09
   0  -2  -3   82.68    1.97
   0  -2  -3   82.52    2.39
   0   2   3   82.49    1.97
   0   2   3   80.49    1.97
   0  -3  -3    4.72    0.20
   0  -3  -3    4.75    0.26
   0   3   3    4.91    0.14
   0   3   3    4.71    0.20
   0  -4  -3    6.76    0.27
   0  -4  -3    6.50    0.36
   0   4   3    6.52    0.19
   0  -5  -3    0.51    0.18
   0  -6  -3    0.38    0.21
   1   6  -3    0.10    0.10
   1   5  -3   -0.05    0.08
   1   4  -3    2.27    0.14
  -1  -4   3    2.40    0.19
   1   3  -3    9.87    0.29
  -1  -3   3    9.75    0.27
   1   2  -3   24.73    0.62
  -1  -2   3   24.17    0.62
   1   1  -3   19.37    0.50
  -1  -1   3   19.76    0.50
   1   0  -3   36.84    1.03
  -1   0   3   48.12    1.04
   1  -1  -3   18.97    0.47
   1  -1  -3   18.02    0.56
   1  -1  -3   18.33    0.46
  -1   1   3   18.79    0.48
  -1   1   3   18.07    0.56
   1  -2  -3   23.66    0.73
   1  -2  -3   24.11    0.61
  -1   2   3   23.24    0.59
  -1   2   3   23.52    0.62
   1  -3  -3    9.76    0.38
   1  -3  -3    9.76    0.32
  -1   3   3    9.63    0.32
  -1   3   3    9.51    0.27
   1  -4  -3    1.99    0.16
   1  -4  -3    1.84    0.19
  -1   4   3    2.06    0.11
   1  -5  -3    0.05    0.16
  -1   5   3    0.08    0.06
  -1   5   3    0.05    0.06
   1  -6  -3   -0.04    0.19
  -1   6   3    0.13    0.05
   2   6  -3    3.11    0.18
   2   5  -3   15.90    0.45
   2   4  -3    0.67    0.08
  -2  -4   3    0.71    0.12
   2   3  -3   22.60    0.50
   2   3  -3   23.38    0.59
  -2  -3   3   23.03    0.57
   2   2  -3    0.25    0.05
  -2  -2   3    0.44    0.05
   2   1  -3   30.08    0.75
  -2  -1   3   30.19    0.75
   2   0  -3   -0.07    0.03
  -2   0   3   -0.03    0.03
   2  -1  -3   29.12    0.70
   2  -1  -3   30.04    0.71
   2  -1  -3   27.79    0.82
  -2   1   3   28.66    0.71
  -2   1   3   27.26    0.83
  -2   1   3   25.64    0.70
   2  -2  -3    0.29    0.07
   2  -2  -3    0.28    0.06
  -2   2   3    0.31    0.08
   2  -3  -3   22.14    0.61
   2  -3  -3   21.85    0.70
  -2   3   3   21.93    0.57
  -2   3   3   21.79    0.61
   2  -4  -3    0.67    0.13
   2  -4  -3    0.74    0.05
   2  -4  -3    0.62    0.13
  -2   4   3    0.56    0.08
   2  -5  -3   15.96    0.62
  -2   5   3   15.79    0.44
  -2   5   3   15.32    0.44
   2  -6  -3    2.81    0.28
  -2   6   3    2.81    0.16
   3   6  -3    0.03    0.08
   3   5  -3    1.00    0.10
   3   4  -3    1.25    0.10
  -3  -4   3    1.25    0.14
   3   3  -3    2.19    0.09
   3   3  -3    2.17    0.12
  -3  -3   3    2.07    0.08
   3   2  -3   14.62    0.39
  -3  -2   3   14.86    0.38
   3   1  -3   35.55    0.88
  -3  -1   3   35.24    0.87
   3   0  -3   15.27    0.40
   3   0  -3   15.12    0.40
  -3   0   3   15.49    0.40
  -3   0   3   15.38    0.40
   3  -1  -3   35.87    0.90
   3  -1  -3   36.17    0.90
  -3   1   3   36.59    0.90
  -3   1   3   36.05    1.04
  -3   1   3   35.66    0.90
   3  -2  -3   14.54    0.44
   3  -2  -3   14.10    0.41
  -3   2   3   13.40    0.39
  -3   2   3   14.48    0.42
   3  -3  -3    2.05    0.15
   3  -3  -3    2.20    0.16
  -3   3   3    1.78    0.15
   3  -4  -3    1.27    0.08
   3  -4  -3    1.06    0.14
  -3   4   3    1.28    0.11
  -3   4   3    1.22    0.16
   3  -5  -3    0.79    0.16
  -3   5   3    0.78    0.11
   3  -6  -3    0.04    0.17
  -3   6   3    0.11    0.10
   4   6  -3    0.40    0.08
   4   5  -3   -0.05    0.08
   4   4  -3    5.94    0.21
  -4  -4   3    5.29    0.24
   4   3  -3    5.07    0.18
   4   3  -3    5.12    0.16
  -4  -3   3    5.13    0.14
   4   2  -3   50.63    1.26
  -4  -2   3   51.92    1.25
   4   1  -3    7.81    0.24
  -4  -1   3    7.84    0.23
   4   0  -3   -0.05    0.04
   4   0  -3   -0.01    0.04
  -4   0   3   -0.02    0.04
  -4   0   3   -0.06    0.04
   4  -1  -3    7.73    0.25
   4  -1  -3    8.41    0.25
  -4   1   3    7.87    0.25
  -4   1   3    7.84    0.25
   4  -2  -3   49.27    1.42
   4  -2  -3   50.22    1.24
  -4   2   3   48.64    1.24
  -4   2   3   49.46    1.25
   4  -3  -3    4.68    0.22
   4  -3  -3    4.98    0.21
  -4   3   3    4.85    0.20
  -4   3   3    4.58    0.24
   4  -4  -3    5.66    0.27
   4  -4  -3    5.51    0.17
  -4   4   3    5.29    0.30
   4  -5  -3    0.09    0.12
  -4   5   3   -0.07    0.10
  -4   6   3    0.46    0.13
   5   5  -3    0.04    0.08
   5   4  -3    0.98    0.10
  -5  -4   3    1.05    0.12
   5   3  -3    3.57    0.16
  -5  -3   3    3.60    0.12
   5   2  -3   18.67    0.51
  -5  -2   3   19.07    0.49
   5   1  -3    1.10    0.09
  -5  -1   3    1.17    0.09
  -5  -1   3    1.28    0.09
   5   0  -3   69.76    1.68
   5   0  -3   68.77    1.71
  -5   0   3   69.19    1.68
  -5   0   3   70.25    1.71
   5  -1  -3    1.22    0.10
  -5   1   3    1.54    0.12
  -5   1   3    1.31    0.11
   5  -2  -3   18.08    0.51
  -5   2   3   17.51    0.50
  -5   2   3   17.66    0.51
   5  -3  -3    3.41    0.20
   5  -3  -3    3.42    0.15
  -5   3   3    3.33    0.22
  -5   3   3    2.98    0.18
   5  -4  -3    0.94    0.11
  -5   4   3    0.94    0.12
  -5   4   3    0.96    0.16
   5  -5  -3    0.03    0.12
  -5   5   3    0.03    0.12
  -5   6   3    0.27    0.13
  -5   7   3    0.26    0.14
   6   5  -3    6.60    0.25
   6   4  -3    0.47    0.09
  -6  -4   3    0.61    0.10
   6   3  -3   16.07    0.46
  -6  -3   3   16.39    0.42
   6   2  -3   10.02    0.31
  -6  -2   3    9.72    0.29
   6   1  -3    9.12    0.29
  -6  -1   3    8.96    0.28
  -6  -1   3    8.10    0.25
   6   0  -3    0.08    0.05
   6   0  -3    0.03    0.07
  -6   0   3    0.03    0.06
  -6   0   3    0.00    0.05
   6  -1  -3    9.15    0.30
  -6   1   3    9.61    0.31
   6  -2  -3   10.04    0.33
  -6   2   3    9.17    0.33
  -6   3   3   15.77    0.49
  -6   3   3   16.05    0.52
   6  -4  -3    0.52    0.08
  -6   4   3    0.86    0.18
  -6   4   3    0.51    0.12
   6  -5  -3    6.31    0.29
  -6   5   3    5.99    0.31
  -6   6   3    2.49    0.21
   7   5  -3    0.44    0.10
   7   4  -3    0.42    0.10
  -7  -4   3    0.61    0.10
   7   3  -3    1.35    0.12
  -7  -3   3    1.47    0.10
   7   2  -3    1.42    0.12
  -7  -2   3    1.15    0.09
  -7  -2   3    1.68    0.11
   7   1  -3   25.71    0.70
  -7  -1   3   26.55    0.70
  -7  -1   3   25.70    0.66
   7   0  -3    3.27    0.15
   7   0  -3    3.40    0.18
  -7   0   3    3.42    0.17
  -7   0   3    3.34    0.16
   7  -1  -3   24.85    0.68
  -7   1   3   24.60    0.68
  -7   1   3   25.71    0.74
  -7   1   3   25.29    0.69
   7  -2  -3    1.46    0.14
  -7   2   3    1.15    0.14
  -7   2   3    1.24    0.13
  -7   3   3    1.22    0.14
  -7   3   3    1.46    0.18
  -7   4   3    0.58    0.13
  -7   4   3    0.61    0.17
  -7   5   3    0.47    0.16
  -7   6   3    0.11    0.16
   8   4  -3    2.89    0.20
   8   3  -3    5.33    0.24
  -8  -3   3    5.13    0.19
  -8  -3   3    4.80    0.19
   8   2  -3    2.30    0.18
  -8  -2   3    2.62    0.15
  -8  -2   3    2.50    0.13
   8   1  -3    4.47    0.22
  -8  -1   3    3.95    0.20
  -8  -1   3    4.16    0.17
   8   0  -3    0.04    0.07
  -8   0   3   -0.05    0.07
  -8   0   3    0.05    0.08
   8  -1  -3    4.52    0.21
  -8   1   3    4.09    0.22
  -8   1   3    4.30    0.18
  -8   1   3    4.43    0.22
   8  -2  -3    2.56    0.18
  -8   2   3    2.49    0.18
  -8   2   3    3.03    0.21
  -8   3   3    5.60    0.27
  -8   3   3    5.08    0.29
  -8   4   3    2.77    0.23
  -8   4   3    2.99    0.27
  -8   5   3    0.02    0.15
  -8   6   3   -0.10    0.16
  -9  -5   3    0.08    0.21
   9   3  -3    0.18    0.11
  -9  -3   3    0.03    0.07
  -9  -3   3    0.10    0.07
   9   2  -3    8.99    0.34
  -9  -2   3    9.09    0.27
  -9  -2   3    9.03    0.32
  -9  -1   3    0.35    0.08
  -9  -1   3    0.19    0.08
   9   0  -3   42.46    1.09
  -9   0   3   43.50    1.30
  -9   0   3   41.83    1.12
  -9   0   3   42.83    1.09
   9  -1  -3    0.45    0.10
  -9   1   3    0.36    0.07
  -9   1   3    0.07    0.11
  -9   1   3    0.29    0.10
  -9   2   3    9.59    0.36
  -9   2   3    8.56    0.35
  -9   3   3    0.13    0.16
  -9   3   3    0.16    0.11
  -9   4   3    0.78    0.21
  -9   4   3    0.49    0.16
  -9   5   3    0.03    0.17
  -9   6   3    0.27    0.19
 -10  -4   3    1.29    0.24
 -10  -3   3    5.95    0.20
 -10  -3   3    5.66    0.23
 -10  -2   3    9.96    0.30
  10   1  -3    3.70    0.18
 -10  -1   3    3.74    0.18
  10   0  -3    0.16    0.08
 -10   0   3   -0.12    0.09
 -10   0   3    0.04    0.10
 -10   0   3   -0.05    0.08
  10  -1  -3    3.81    0.22
 -10   1   3    3.71    0.23
 -10   1   3    3.71    0.23
 -10   1   3    3.67    0.19
 -10   2   3   10.19    0.41
 -10   2   3   10.10    0.40
 -10   3   3    5.45    0.33
 -10   3   3    5.85    0.31
 -10   4   3    0.84    0.19
 -10   5   3    0.62    0.21
 -10   6   3    0.73    0.24
 -11  -4   3    0.24    0.21
 -11  -3   3    0.88    0.21
 -11  -3   3    1.16    0.08
 -11  -3   3    1.04    0.12
 -11  -2   3    0.15    0.07
 -11  -2   3    0.11    0.15
  11   1  -3   12.05    0.38
 -11  -1   3   11.86    0.49
 -11  -1   3   12.04    0.37
  11   0  -3    0.44    0.10
 -11   0   3    0.57    0.12
 -11   0   3    0.40    0.11
 -11   1   3   11.61    0.42
 -11   1   3   12.06    0.43
 -11   2   3    0.27    0.14
 -11   3   3    1.24    0.21
 -11   4   3    0.09    0.18
 -11   5   3   -0.09    0.20
 -12  -4   3    1.12    0.27
 -12  -3   3    5.22    0.40
 -12  -2   3    0.35    0.12
 -12  -2   3    0.44    0.09
 -12  -2   3    0.23    0.16
  12   1  -3   -0.18    0.08
 -12  -1   3    0.04    0.13
 -12  -1   3   -0.06    0.09
  12   0  -3    0.05    0.09
 -12   0   3   -0.16    0.11
 -12   0   3    0.02    0.11
 -12   1   3    0.05    0.09
 -12   1   3   -0.06    0.12
 -12   2   3    0.65    0.18
 -12   3   3    5.94    0.37
 -12   3   3    5.69    0.38
 -12   4   3    0.97    0.22
 -12   5   3    0.30    0.22
 -13  -3   3   -0.02    0.18
 -13  -2   3    3.23    0.25
 -13  -2   3    3.25    0.30
 -13  -2   3    3.65    0.18
  13   1  -3    0.06    0.10
 -13  -1   3    0.33    0.11
 -13  -1   3    0.21    0.14
 -13  -1   3    0.09    0.14
  13   0  -3   12.44    0.41
 -13   0   3   12.68    0.51
 -13   0   3   11.89    0.42
 -13   1   3    0.39    0.15
 -13   1   3    0.09    0.11
 -13   2   3    3.92    0.29
 -13   3   3   -0.14    0.16
 -13   3   3    0.12    0.18
 -13   4   3    0.08    0.20
 -14  -3   3    1.33    0.27
 -14  -2   3    3.04    0.31
 -14  -2   3    3.43    0.27
 -14  -2   3    3.14    0.18
 -14  -1   3    0.53    0.18
 -14  -1   3    1.09    0.17
 -14  -1   3    0.90    0.13
 -14   0   3   -0.04    0.14
 -14   0   3   -0.10    0.12
 -14   0   3   -0.14    0.14
 -14   1   3    1.03    0.19
 -14   1   3    0.94    0.16
 -14   1   3    0.87    0.20
 -14   2   3    2.89    0.28
 -14   2   3    3.39    0.29
 -14   3   3    1.55    0.26
 -14   4   3    1.06    0.25
 -15  -3   3    0.59    0.26
 -15  -2   3    0.15    0.20
 -15  -1   3    3.49    0.24
 -15  -1   3    4.15    0.30
 -15  -1   3    3.07    0.29
 -15   0   3    0.06    0.14
 -15   0   3    0.02    0.17
 -15   0   3   -0.06    0.15
 -15   1   3    3.09    0.28
 -15   1   3    3.43    0.25
 -15   1   3    3.37    0.26
 -15   2   3    0.23    0.20
 -15   2   3   -0.01    0.19
 -15   3   3    0.71    0.23
 -15   4   3    0.37    0.25
 -16  -2   3    0.19    0.21
 -16  -1   3    0.42    0.20
 -16  -1   3    0.67    0.14
 -16  -1   3    0.70    0.20
 -16   0   3   -0.01    0.14
 -16   0   3   -0.17    0.18
 -16   0   3   -0.11    0.16
 -16   1   3    0.49    0.18
 -16   1   3    0.16    0.20
 -16   1   3    0.38    0.18
 -16   2   3    0.22    0.22
 -16   3   3    3.05    0.34
 -17  -2   3    0.71    0.25
 -17  -1   3   -0.08    0.17
 -17  -1   3   -0.06    0.20
 -17   0   3    1.60    0.24
 -17   0   3    1.67    0.25
 -17   1   3   -0.10    0.19
 -17   2   3    0.87    0.26
 -17   3   3    0.35    0.25
 -18  -1   3   -0.02    0.22
 -18   0   3   -0.04    0.20
 -18   1   3   -0.04    0.21
 -18   2   3    0.06    0.23
 -19  -1   3    0.36    0.25
 -19   0   3    0.02    0.22
 -19   1   3    0.63    0.25
 -19   2   3   -0.05    0.24
 -20   1   3    0.37    0.26
 -17   1  -4   -0.13    0.23
 -17   1  -4    0.08    0.23
 -17   0  -4    0.10    0.23
 -17  -1  -4   -0.03    0.23
 -16   2  -4    0.49    0.25
 -16   2  -4    0.25    0.22
 -16   1  -4   -0.36    0.21
 -16   1  -4    0.05    0.22
 -16   0  -4    0.03    0.22
 -16   0  -4    0.44    0.23
 -16   0  -4   -0.51    0.26
 -16  -1  -4   -0.22    0.28
 -16  -1  -4    0.18    0.22
 -16  -2  -4    0.46    0.25
 -15   3  -4   -0.28    0.21
 -15   3  -4   -0.16    0.23
 -15   2  -4    0.17    0.24
 -15   2  -4    0.40    0.21
 -15   1  -4    0.01    0.20
 -15   1  -4    0.17    0.21
 -15   0  -4   -0.28    0.25
 -15   0  -4   -0.01    0.20
 -15   0  -4    0.16    0.20
 -15  -1  -4    0.06    0.22
 -15  -1  -4   -0.08    0.26
 -15  -2  -4    0.26    0.23
 -15  -3  -4    0.19    0.20
 -14   3  -4    0.15    0.23
 -14   3  -4    0.39    0.21
 -14   2  -4   -0.11    0.21
 -14   2  -4    0.09    0.20
 -14   1  -4    0.27    0.19
 -14   1  -4    0.15    0.20
 -14   0  -4    0.59    0.20
 -14   0  -4    0.19    0.18
 -14   0  -4    0.12    0.24
 -14  -1  -4    0.23    0.21
 -14  -1  -4    0.32    0.17
 -14  -1  -4    0.15    0.25
 -14  -2  -4    0.01    0.19
 -14  -2  -4   -0.17    0.25
 -14  -3  -4    0.31    0.20
 -14  -4  -4    0.06    0.20
 -13   3  -4    1.13    0.22
 -13   3  -4    1.17    0.25
 -13   2  -4    0.20    0.20
 -13   2  -4    0.00    0.19
 -13   1  -4    0.14    0.18
 -13   1  -4    0.15    0.17
 -13   0  -4   -0.13    0.17
 -13   0  -4   -0.07    0.15
 -13   0  -4   -0.31    0.20
 -13  -1  -4    0.23    0.18
 -13  -1  -4    0.26    0.16
 -13  -1  -4    0.14    0.23
 -13  -2  -4   -0.04    0.23
 -13  -2  -4   -0.14    0.17
 -13  -3  -4    1.23    0.22
 -13  -4  -4    0.04    0.19
 -12   4  -4    0.38    0.23
 -12   3  -4    0.29    0.21
 -12   3  -4    0.02    0.17
 -12   2  -4    1.09    0.20
 -12   2  -4    1.30    0.23
 -12   1  -4    2.12    0.25
 -12   1  -4    2.58    0.25
  12  -1   4    2.15    0.22
 -12   0  -4    0.20    0.16
 -12   0  -4    0.18    0.15
 -12   0  -4    0.18    0.20
 -12  -1  -4    1.86    0.22
 -12  -1  -4    2.23    0.22
 -12  -1  -4    1.94    0.29
 -12  -2  -4    0.73    0.23
 -12  -2  -4    1.26    0.21
 -12  -3  -4    0.24    0.23
 -12  -3  -4   -0.02    0.16
 -12  -4  -4    0.16    0.17
 -11   4  -4    1.12    0.20
 -11   4  -4    0.93    0.24
 -11   3  -4   -0.09    0.18
 -11   3  -4   -0.02    0.15
 -11   2  -4    1.32    0.19
 -11   2  -4    1.54    0.22
  11  -2   4    1.75    0.18
 -11   1  -4    0.06    0.14
 -11   1  -4   -0.08    0.14
  11  -1   4    0.09    0.12
 -11   0  -4   -0.06    0.18
 -11   0  -4   -0.11    0.15
 -11   0  -4    0.00    0.14
  11   0   4   -0.05    0.13
  11   0   4   -0.14    0.09
 -11  -1  -4   -0.03    0.18
 -11  -1  -4   -0.03    0.14
 -11  -1  -4    0.05    0.13
  11   1   4    0.01    0.07
 -11  -2  -4    1.52    0.25
 -11  -2  -4    2.36    0.22
 -11  -2  -4    1.68    0.17
 -11  -3  -4    0.07    0.15
 -11  -3  -4   -0.07    0.20
 -11  -4  -4    1.22    0.20
 -10   5  -4    0.43    0.23
 -10   4  -4    0.05    0.15
 -10   4  -4   -0.04    0.19
 -10   3  -4   -0.06    0.15
 -10   3  -4   -0.15    0.17
 -10   2  -4    1.56    0.21
 -10   2  -4    1.63    0.18
  10  -2   4    1.51    0.16
 -10   1  -4    0.35    0.15
 -10   1  -4    0.27    0.15
  10  -1   4    0.33    0.13
 -10   0  -4    2.56    0.26
 -10   0  -4    2.91    0.22
 -10   0  -4    2.71    0.22
  10   0   4    2.65    0.18
  10   0   4    3.01    0.28
 -10  -1  -4    0.30    0.13
 -10  -1  -4    0.13    0.17
 -10  -1  -4    0.36    0.13
  10   1   4    0.28    0.07
 -10  -2  -4    1.01    0.13
 -10  -2  -4    1.49    0.19
 -10  -2  -4    1.23    0.22
 -10  -3  -4    0.01    0.20
 -10  -3  -4   -0.05    0.15
 -10  -4  -4    0.00    0.15
 -10  -4  -4   -0.07    0.24
  -9   5  -4    0.55    0.21
  -9   4  -4    0.08    0.14
  -9   4  -4   -0.06    0.17
  -9   3  -4    4.97    0.28
  -9   3  -4    5.33    0.35
   9  -3   4    4.99    0.29
  -9   2  -4    0.19    0.14
  -9   2  -4   -0.15    0.12
   9  -2   4    0.09    0.11
  -9   1  -4    0.95    0.16
  -9   1  -4    1.32    0.17
   9  -1   4    1.05    0.15
   9  -1   4    0.96    0.13
  -9   0  -4    0.11    0.12
  -9   0  -4    0.00    0.14
  -9   0  -4    0.01    0.12
   9   0   4    0.03    0.08
   9   0   4   -0.03    0.11
  -9  -1  -4    1.00    0.14
  -9  -1  -4    1.02    0.15
  -9  -1  -4    0.98    0.20
   9   1   4    1.01    0.17
   9   1   4    0.97    0.09
  -9  -2  -4    0.13    0.13
  -9  -2  -4    0.16    0.09
  -9  -2  -4    0.21    0.17
  -9  -3  -4    4.76    0.40
  -9  -3  -4    4.71    0.25
  -9  -4  -4    0.01    0.23
  -9  -4  -4    0.08    0.14
  -8   5  -4    0.28    0.18
  -8   4  -4    0.04    0.12
  -8   4  -4   -0.14    0.16
  -8   3  -4    1.16    0.15
  -8   3  -4    1.10    0.18
   8  -3   4    0.85    0.14
  -8   2  -4    2.74    0.22
  -8   2  -4    2.57    0.19
   8  -2   4    2.89    0.22
  -8   1  -4   24.88    0.72
  -8   1  -4   24.17    0.64
   8  -1   4   24.28    0.81
   8  -1   4   24.72    0.68
  -8   0  -4    0.05    0.10
  -8   0  -4    0.19    0.14
  -8   0  -4    0.10    0.10
   8   0   4    0.05    0.11
   8   0   4   -0.02    0.08
  -8  -1  -4   24.17    0.85
  -8  -1  -4   24.67    0.68
  -8  -1  -4   23.96    0.63
   8   1   4   24.37    0.84
   8   1   4   23.70    0.62
  -8  -2  -4    2.67    0.26
  -8  -2  -4    2.81    0.18
  -8  -2  -4    3.24    0.20
  -8  -3  -4    1.09    0.09
  -8  -3  -4    1.18    0.16
  -8  -3  -4    0.86    0.21
  -8  -4  -4   -0.15    0.19
  -8  -4  -4   -0.08    0.12
  -7   6  -4    0.30    0.20
  -7   5  -4    0.10    0.17
  -7   4  -4    2.28    0.23
  -7   4  -4    2.15    0.17
  -7   3  -4    0.01    0.13
  -7   3  -4    0.11    0.11
   7  -3   4    0.10    0.12
  -7   2  -4    6.42    0.30
  -7   2  -4    6.96    0.27
   7  -2   4    7.29    0.32
  -7   1  -4    0.43    0.11
  -7   1  -4    0.19    0.11
   7  -1   4    0.21    0.10
   7  -1   4    0.31    0.10
  -7   0  -4    0.05    0.12
  -7   0  -4   -0.15    0.08
  -7   0  -4   -0.32    0.09
   7   0   4   -0.06    0.09
   7   0   4    0.01    0.09
   7   0   4   -0.21    0.07
  -7  -1  -4    0.14    0.10
  -7  -1  -4    0.22    0.09
  -7  -1  -4    0.32    0.14
   7   1   4    0.31    0.06
   7   1   4    0.30    0.10
   7   1   4    0.25    0.11
  -7  -2  -4    6.51    0.26
  -7  -2  -4    6.90    0.25
  -7  -2  -4    6.15    0.37
  -7  -3  -4    0.35    0.12
  -7  -3  -4    0.28    0.06
  -7  -3  -4    0.33    0.19
  -7  -3  -4    0.21    0.07
  -7  -4  -4    2.06    0.29
  -7  -4  -4    1.52    0.16
  -7  -5  -4    0.26    0.14
  -7  -5  -4   -0.04    0.22
  -6   6  -4    0.34    0.18
  -6   5  -4    0.33    0.17
  -6   4  -4    0.39    0.11
  -6   4  -4    0.21    0.14
  -6   3  -4   -0.10    0.11
  -6   3  -4    0.03    0.09
  -6   2  -4   12.93    0.45
  -6   2  -4   13.47    0.38
   6  -2   4   14.57    0.50
  -6   1  -4    0.48    0.11
  -6   1  -4    0.43    0.09
   6  -1   4    0.48    0.10
   6  -1   4    0.55    0.11
   6  -1   4    0.43    0.09
  -6   0  -4   10.95    0.33
  -6   0  -4   10.92    0.44
  -6   0  -4   10.30    0.35
   6   0   4   10.70    0.32
   6   0   4   11.23    0.36
   6   0   4   10.93    0.42
  -6  -1  -4    0.43    0.13
  -6  -1  -4    0.38    0.09
  -6  -1  -4    0.28    0.08
   6   1   4    0.44    0.11
   6   1   4    0.48    0.09
   6   1   4    0.47    0.06
  -6  -2  -4   13.53    0.40
  -6  -2  -4   13.62    0.56
  -6  -2  -4   13.92    0.40
   6   2   4   14.20    0.42
  -6  -3  -4    0.04    0.10
  -6  -3  -4    0.05    0.15
  -6  -3  -4   -0.01    0.05
  -6  -3  -4    0.01    0.04
  -6  -4  -4    0.16    0.20
  -6  -4  -4    0.44    0.11
  -6  -5  -4    0.37    0.12
  -6  -5  -4    0.07    0.24
  -5   6  -4    0.48    0.17
  -5   5  -4    0.85    0.17
  -5   4  -4    0.72    0.11
  -5   4  -4    0.89    0.16
  -5   3  -4   11.01    0.39
  -5   3  -4   11.12    0.33
  -5   2  -4    1.77    0.15
  -5   2  -4    2.04    0.14
   5  -2   4    1.52    0.14
   5  -2   4    1.92    0.15
  -5   1  -4    3.81    0.20
   5  -1   4    4.44    0.23
   5  -1   4    4.52    0.21
  -5   0  -4   -0.01    0.07
  -5   0  -4    0.09    0.09
   5   0   4   -0.01    0.08
   5   0   4   -0.01    0.07
  -5  -1  -4    4.44    0.27
  -5  -1  -4    4.52    0.19
   5   1   4    4.67    0.20
   5   1   4    4.65    0.26
  -5  -2  -4    1.90    0.20
  -5  -2  -4    1.89    0.11
   5   2   4    1.80    0.19
   5   2   4    1.85    0.13
  -5  -3  -4   11.00    0.32
  -5  -3  -4   10.68    0.49
   5   3   4   10.54    0.32
  -5  -4  -4    0.87    0.12
  -5  -4  -4    0.75    0.20
  -5  -5  -4    0.80    0.13
  -5  -5  -4    0.87    0.25
  -4   6  -4    1.13    0.18
  -4   5  -4    0.21    0.14
  -4   4  -4    0.32    0.08
  -4   4  -4    0.24    0.12
  -4   3  -4    5.29    0.25
  -4   3  -4    5.15    0.20
  -4   2  -4    6.14    0.21
  -4   2  -4    6.53    0.26
   4  -2   4    6.40    0.25
  -4   1  -4  107.55    2.69
   4  -1   4  112.99    2.69
   4  -1   4  110.23    3.19
  -4   0  -4    0.05    0.06
  -4   0  -4    0.20    0.09
   4   0   4    0.02    0.08
   4   0   4    0.01    0.06
  -4  -1  -4  109.02    2.67
  -4  -1  -4  108.73    3.22
   4   1   4  108.89    3.22
   4   1   4  114.39    2.68
  -4  -2  -4    6.48    0.20
  -4  -2  -4    5.93    0.31
   4   2   4    6.00    0.17
   4   2   4    6.62    0.33
  -4  -3  -4    5.57    0.35
   4   3   4    5.28    0.19
  -4  -4  -4    0.35    0.07
  -4  -4  -4    0.20    0.09
  -4  -4  -4    0.28    0.17
  -4  -5  -4   -0.04    0.20
  -4  -6  -4    0.97    0.30
  -3   6  -4    0.98    0.17
  -3   5  -4    1.30    0.16
  -3   4  -4    2.16    0.12
  -3   4  -4    1.96    0.16
  -3   3  -4    3.18    0.14
  -3   3  -4    3.14    0.19
  -3   2  -4   12.38    0.39
   3  -2   4   13.06    0.39
  -3   1  -4    1.10    0.10
   3  -1   4    0.98    0.09
  -3   0  -4    0.40    0.09
  -3   0  -4    0.00    0.05
   3   0   4    0.29    0.07
   3   0   4    0.04    0.06
  -3  -1  -4    0.96    0.07
  -3  -1  -4    1.10    0.12
   3   1   4    0.96    0.08
   3   1   4    0.92    0.11
  -3  -2  -4   12.73    0.33
  -3  -2  -4   12.68    0.49
   3   2   4   12.34    0.47
   3   2   4   12.33    0.32
  -3  -3  -4    3.28    0.26
  -3  -3  -4    2.85    0.12
   3   3   4    3.05    0.12
  -3  -4  -4    2.42    0.15
  -3  -4  -4    2.19    0.14
  -3  -4  -4    2.47    0.25
  -3  -5  -4    1.50    0.26
  -3  -6  -4    0.48    0.26
  -2   7  -4    0.41    0.16
  -2   6  -4    0.22    0.14
  -2   5  -4    0.06    0.11
  -2   4  -4    0.77    0.12
  -2   4  -4    0.74    0.06
  -2   3  -4    2.40    0.16
  -2   3  -4    2.34    0.12
   2  -3   4    2.48    0.16
  -2   2  -4   38.46    1.00
   2  -2   4   40.02    1.00
  -2   1  -4    4.79    0.18
   2  -1   4    5.08    0.19
  -2   0  -4   20.76    0.56
   2   0   4   21.52    0.56
   2   0   4   21.42    0.67
  -2  -1  -4    5.07    0.17
  -2  -1  -4    5.49    0.25
   2   1   4    4.90    0.23
   2   1   4    5.11    0.17
  -2  -2  -4   38.56    1.18
  -2  -2  -4   37.32    0.92
   2   2   4   36.55    0.92
   2   2   4   38.84    1.18
  -2  -3  -4    2.27    0.20
  -2  -3  -4    2.28    0.13
   2   3   4    2.24    0.13
   2   3   4    2.36    0.10
  -2  -4  -4    0.75    0.08
  -2  -4  -4    0.74    0.10
  -2  -4  -4    0.65    0.17
   2   4   4    0.66    0.05
  -2  -5  -4    0.16    0.19
  -2  -6  -4    0.43    0.24
  -1   7  -4    0.04    0.13
  -1   6  -4    1.24    0.16
  -1   5  -4    0.67    0.13
  -1   4  -4    3.91    0.21
  -1   3  -4   12.06    0.37
   1  -3   4   12.18    0.36
  -1   2  -4    4.33    0.18
   1  -2   4    4.60    0.17
  -1   1  -4    8.79    0.27
   1  -1   4    9.19    0.27
  -1   0  -4    0.03    0.04
   1   0   4    0.07    0.06
   1   0   4    0.04    0.04
  -1  -1  -4    8.96    0.24
  -1  -1  -4    8.77    0.32
   1   1   4    7.93    0.24
   1   1   4    8.47    0.32
   1   1   4    8.76    0.24
  -1  -2  -4    4.32    0.23
  -1  -2  -4    4.31    0.15
  -1  -2  -4    4.07    0.12
   1   2   4    3.96    0.13
   1   2   4    3.82    0.22
   1   2   4    3.90    0.15
  -1  -3  -4   12.13    0.47
  -1  -3  -4   11.86    0.35
   1   3   4   11.88    0.35
   1   3   4   11.68    0.31
  -1  -4  -4    3.99    0.31
  -1  -4  -4    4.11    0.20
   1   4   4    3.82    0.12
  -1  -5  -4    0.63    0.20
  -1  -6  -4    1.07    0.26
   0   7  -4    0.24    0.13
   0   6  -4    0.08    0.11
   0   5  -4    0.71    0.12
   0   4  -4    0.32    0.09
   0   3  -4   10.22    0.32
   0  -3   4   10.19    0.31
   0   2  -4    9.88    0.29
   0  -2   4    9.72    0.29
   0   1  -4  183.13    4.36
   0  -1   4  181.43    4.36
   0   0  -4    0.33    0.06
   0   0   4    0.35    0.06
   0  -1  -4  176.91    4.23
   0  -1  -4  175.57    5.08
   0   1   4  175.85    5.08
   0   1   4  181.34    4.21
   0  -2  -4    9.85    0.29
   0  -2  -4    9.36    0.26
   0  -2  -4   11.80    0.38
   0   2   4    9.44    0.29
   0   2   4    9.86    0.37
   0   2   4    9.34    0.27
   0  -3  -4   10.02    0.41
   0  -3  -4   10.03    0.31
   0   3   4    9.88    0.32
   0   3   4    9.80    0.27
   0  -4  -4    0.32    0.14
   0  -4  -4    0.32    0.11
   0   4   4    0.37    0.05
   0  -5  -4    0.69    0.19
   0  -6  -4   -0.14    0.20
   1   6  -4    0.67    0.12
   1   5  -4    2.30    0.18
   1   4  -4    1.30    0.11
   1   3  -4   10.79    0.32
  -1  -3   4   10.28    0.30
   1   2  -4   12.78    0.36
  -1  -2   4   12.96    0.35
   1   1  -4    1.61    0.09
  -1  -1   4    1.57    0.09
   1   0  -4   -0.03    0.03
  -1   0   4   -0.01    0.03
   1  -1  -4    1.77    0.09
   1  -1  -4    2.02    0.13
   1  -1  -4    1.83    0.09
  -1   1   4    1.72    0.11
  -1   1   4    1.60    0.12
  -1   1   4    1.54    0.08
   1  -2  -4   12.80    0.36
   1  -2  -4   12.38    0.33
   1  -2  -4   12.81    0.43
  -1   2   4   12.19    0.43
  -1   2   4   12.87    0.36
   1  -3  -4   10.31    0.33
   1  -3  -4   10.51    0.41
  -1   3   4   10.38    0.34
  -1   3   4   10.25    0.29
   1  -4  -4    1.52    0.15
   1  -4  -4    1.05    0.16
  -1   4   4    1.24    0.09
  -1   4   4    1.22    0.14
   1  -5  -4    2.32    0.24
  -1   5   4    2.26    0.12
  -1   5   4    2.17    0.13
   1  -6  -4    0.72    0.22
   2   6  -4    0.31    0.11
   2   5  -4    0.07    0.09
   2   4  -4    0.06    0.07
   2   3  -4   13.21    0.37
  -2  -3   4   12.30    0.35
   2   2  -4   14.11    0.38
  -2  -2   4   13.85    0.37
   2   1  -4    7.36    0.22
  -2  -1   4    7.79    0.22
   2   0  -4   19.70    0.52
  -2   0   4   20.38    0.52
   2  -1  -4    7.76    0.24
   2  -1  -4    7.67    0.23
  -2   1   4    7.87    0.27
  -2   1   4    7.50    0.23
  -2   1   4    7.61    0.24
   2  -2  -4   13.48    0.44
   2  -2  -4   13.18    0.36
   2  -2  -4   13.59    0.39
  -2   2   4   13.02    0.39
  -2   2   4   13.60    0.45
   2  -3  -4   12.05    0.44
   2  -3  -4   12.77    0.39
  -2   3   4   12.45    0.35
  -2   3   4   12.03    0.39
   2  -4  -4   -0.02    0.10
   2  -4  -4    0.02    0.11
  -2   4   4    0.18    0.12
  -2   4   4    0.14    0.07
   2  -5  -4    0.01    0.15
  -2   5   4   -0.12    0.08
  -2   5   4   -0.10    0.07
   2  -6  -4    0.05    0.19
  -2   6   4    0.20    0.08
   3   6  -4    1.65    0.14
   3   5  -4    0.22    0.09
   3   4  -4    7.37    0.25
   3   3  -4    5.36    0.16
   3   3  -4    5.38    0.20
  -3  -3   4    5.48    0.17
   3   2  -4    2.93    0.13
  -3  -2   4    3.05    0.12
   3   1  -4    4.88    0.17
  -3  -1   4    4.91    0.16
   3   0  -4   -0.04    0.04
  -3   0   4   -0.01    0.04
  -3   0   4   -0.01    0.04
   3  -1  -4    4.51    0.17
   3  -1  -4    4.90    0.18
  -3   1   4    5.05    0.17
  -3   1   4    5.14    0.19
  -3   1   4    4.68    0.18
   3  -2  -4    2.92    0.16
   3  -2  -4    3.17    0.15
  -3   2   4    3.01    0.17
  -3   2   4    3.02    0.14
  -3   2   4    2.94    0.15
   3  -3  -4    5.32    0.24
   3  -3  -4    5.68    0.24
  -3   3   4    5.54    0.25
   3  -4  -4    7.32    0.33
  -3   4   4    6.93    0.25
  -3   4   4    6.74    0.31
   3  -5  -4    0.28    0.15
  -3   5   4    0.15    0.09
   3  -6  -4    1.24    0.22
  -3   6   4    1.52    0.13
   4   6  -4    0.46    0.11
   4   5  -4    0.83    0.11
   4   4  -4    0.20    0.08
   4   3  -4    5.82    0.21
   4   3  -4    5.58    0.18
  -4  -3   4    5.67    0.18
   4   2  -4    2.25    0.13
  -4  -2   4    2.55    0.11
   4   1  -4   51.53    1.28
  -4  -1   4   52.18    1.28
   4   0  -4    5.50    0.18
   4   0  -4    5.05    0.19
  -4   0   4    5.19    0.18
  -4   0   4    5.16    0.18
   4  -1  -4   52.63    1.29
   4  -1  -4   51.45    1.29
  -4   1   4   51.75    1.29
  -4   1   4   52.30    1.29
   4  -2  -4    2.59    0.15
   4  -2  -4    2.72    0.13
  -4   2   4    2.44    0.16
  -4   2   4    2.37    0.14
   4  -3  -4    5.41    0.23
   4  -3  -4    5.40    0.25
  -4   3   4    5.46    0.27
  -4   3   4    5.40    0.22
   4  -4  -4    0.13    0.10
  -4   4   4    0.02    0.03
  -4   4   4    0.23    0.13
   4  -5  -4    0.72    0.15
  -4   5   4    0.80    0.13
  -4   6   4    0.46    0.12
   5   6  -4    0.12    0.10
   5   5  -4    2.42    0.17
   5   4  -4    0.13    0.08
   5   3  -4   12.11    0.36
  -5  -3   4   12.22    0.33
   5   2  -4    3.84    0.17
  -5  -2   4    4.15    0.15
   5   1  -4    0.78    0.08
  -5  -1   4    0.95    0.08
   5   0  -4   -0.04    0.05
   5   0  -4   -0.05    0.06
  -5   0   4    0.04    0.06
  -5   0   4   -0.02    0.05
   5  -1  -4    0.85    0.09
   5  -1  -4    1.07    0.10
  -5   1   4    0.93    0.10
  -5   1   4    1.14    0.10
   5  -2  -4    4.01    0.20
  -5   2   4    3.88    0.18
  -5   2   4    3.88    0.21
   5  -3  -4   11.82    0.39
   5  -3  -4   11.89    0.40
  -5   3   4   12.11    0.42
  -5   3   4   12.04    0.38
   5  -4  -4    0.20    0.09
  -5   4   4    0.23    0.15
  -5   4   4    0.10    0.09
   5  -5  -4    2.27    0.19
  -5   5   4    2.16    0.18
  -5   6   4    0.20    0.13
   6   6  -4    0.08    0.09
   6   5  -4    0.08    0.10
   6   4  -4    1.27    0.12
   6   3  -4    3.21    0.17
  -6  -3   4    3.16    0.13
   6   2  -4    0.67    0.09
  -6  -2   4    0.74    0.08
   6   1  -4   10.93    0.34
  -6  -1   4   10.70    0.31
  -6  -1   4   11.08    0.33
   6   0  -4   11.53    0.34
   6   0  -4   11.79    0.36
  -6   0   4   11.63    0.35
  -6   0   4   11.20    0.34
   6  -1  -4   10.78    0.34
   6  -1  -4   10.86    0.35
  -6   1   4   10.76    0.35
  -6   1   4   11.07    0.35
   6  -2  -4    0.89    0.11
  -6   2   4    0.83    0.10
  -6   2   4    0.73    0.12
  -6   3   4    3.98    0.26
  -6   3   4    3.04    0.20
   6  -4  -4    1.17    0.11
  -6   4   4    1.18    0.14
  -6   4   4    1.06    0.19
   6  -5  -4   -0.08    0.10
  -6   5   4   -0.01    0.13
  -6   6   4   -0.04    0.14
   7   5  -4    0.00    0.10
   7   4  -4    5.52    0.24
   7   3  -4    0.93    0.11
  -7  -3   4    0.98    0.08
   7   2  -4    1.48    0.12
  -7  -2   4    1.53    0.12
   7   1  -4   -0.10    0.08
  -7  -1   4    0.07    0.06
  -7  -1   4    0.12    0.06
   7   0  -4    0.10    0.08
   7   0  -4   -0.08    0.06
  -7   0   4    0.00    0.06
  -7   0   4   -0.05    0.07
   7  -1  -4    0.03    0.07
  -7   1   4   -0.03    0.09
  -7   1   4   -0.02    0.07
   7  -2  -4    1.67    0.15
  -7   2   4    1.52    0.14
  -7   2   4    1.76    0.17
  -7   3   4    0.78    0.12
  -7   3   4    1.09    0.18
  -7   4   4    5.23    0.32
  -7   4   4    5.06    0.28
  -7   5   4    0.07    0.14
  -7   6   4    0.78    0.18
   8   5  -4    0.20    0.11
   8   4  -4    0.03    0.10
   8   3  -4    0.85    0.12
  -8  -3   4    1.15    0.10
   8   2  -4    2.29    0.16
  -8  -2   4    2.08    0.14
  -8  -2   4    2.21    0.14
   8   1  -4    2.98    0.19
  -8  -1   4    2.94    0.16
  -8  -1   4    2.96    0.17
   8   0  -4   42.55    1.10
   8   0  -4   43.95    1.13
  -8   0   4   42.86    1.10
  -8   0   4   43.86    1.13
   8  -1  -4    2.85    0.18
  -8   1   4    2.76    0.19
  -8   1   4    2.87    0.19
   8  -2  -4    2.21    0.17
  -8   2   4    1.91    0.18
  -8   2   4    1.66    0.15
  -8   3   4    0.92    0.17
  -8   3   4    1.37    0.16
  -8   4   4    0.13    0.13
  -8   4   4    0.05    0.17
  -8   5   4    0.21    0.16
  -8   6   4    0.34    0.18
   9   4  -4    0.05    0.11
   9   3  -4    5.14    0.26
  -9  -3   4    4.96    0.20
   9   2  -4    0.09    0.11
  -9  -2   4    0.24    0.08
   9   1  -4    0.38    0.11
  -9  -1   4    0.64    0.11
  -9  -1   4    0.62    0.10
   9   0  -4    0.06    0.08
  -9   0   4    0.04    0.09
  -9   0   4    0.07    0.09
   9  -1  -4    0.57    0.11
  -9   1   4    0.44    0.11
  -9   1   4    0.56    0.07
  -9   1   4    0.58    0.12
  -9   2   4    0.27    0.13
  -9   2   4    0.43    0.12
  -9   3   4    4.81    0.27
  -9   3   4    4.16    0.31
  -9   4   4   -0.05    0.19
  -9   5   4    1.57    0.22
  -9   6   4    0.26    0.19
 -10  -4   4    0.40    0.09
  10   3  -4    0.77    0.14
 -10  -3   4    0.75    0.09
  10   2  -4    1.89    0.18
 -10  -2   4    1.99    0.14
 -10  -1   4    8.87    0.30
  10   0  -4    3.93    0.20
 -10   0   4    4.01    0.21
 -10   0   4    3.64    0.21
  10  -1  -4    8.96    0.34
 -10   1   4    9.29    0.35
 -10   1   4    9.08    0.36
 -10   1   4    9.19    0.33
 -10   2   4    1.96    0.20
 -10   2   4    2.01    0.19
 -10   3   4    0.72    0.15
 -10   3   4    0.81    0.20
 -10   4   4    0.34    0.21
 -10   5   4   -0.05    0.17
 -10   6   4    0.02    0.20
 -11  -3   4    0.07    0.09
 -11  -3   4    0.05    0.08
 -11  -2   4    0.89    0.10
 -11  -1   4    0.35    0.10
  11   0  -4   -0.06    0.08
 -11   0   4    0.00    0.09
 -11   0   4    0.04    0.10
 -11   1   4    0.47    0.15
 -11   1   4    0.38    0.09
 -11   2   4    0.65    0.17
 -11   3   4   -0.05    0.18
 -11   4   4    1.45    0.24
 -11   5   4    0.06    0.20
 -12  -4   4   -0.10    0.22
 -12  -3   4    0.10    0.08
 -12  -2   4    4.21    0.20
 -12  -1   4    0.72    0.16
 -12  -1   4    0.57    0.11
  12   0  -4   31.15    0.87
 -12   0   4   33.28    0.88
 -12   0   4   32.04    1.03
 -12   1   4    0.80    0.16
 -12   1   4    0.76    0.11
 -12   2   4    4.06    0.31
 -12   3   4    0.32    0.20
 -12   4   4    0.09    0.19
 -12   4   4   -0.18    0.22
 -12   5   4    0.32    0.22
 -13  -4   4    0.04    0.22
 -13  -3   4    0.71    0.23
 -13  -2   4    0.09    0.16
 -13  -2   4   -0.03    0.09
 -13  -1   4    0.29    0.14
 -13  -1   4    0.24    0.11
 -13   0   4   -0.12    0.12
 -13   0   4   -0.16    0.11
 -13   1   4    0.19    0.10
 -13   1   4    0.34    0.16
 -13   2   4    0.01    0.17
 -13   3   4    0.45    0.20
 -13   4   4   -0.21    0.18
 -13   5   4    0.51    0.26
 -14  -3   4    1.59    0.28
 -14  -2   4    0.21    0.10
 -14  -2   4    0.39    0.19
 -14  -2   4    0.27    0.15
 -14  -1   4    2.92    0.20
 -14  -1   4    2.11    0.23
 -14   0   4    0.33    0.14
 -14   0   4    0.24    0.14
 -14   1   4    3.37    0.26
 -14   1   4    2.86    0.24
 -14   2   4    0.18    0.19
 -14   3   4    1.42    0.26
 -14   3   4    2.13    0.27
 -14   4   4   -0.17    0.21
 -15  -3   4   -0.01    0.23
 -15  -2   4    0.13    0.18
 -15  -2   4    0.03    0.15
 -15  -1   4    0.42    0.18
 -15  -1   4    0.46    0.17
 -15  -1   4    0.18    0.13
 -15   0   4   -0.10    0.14
 -15   0   4   -0.03    0.14
 -15   1   4    0.43    0.14
 -15   1   4    0.07    0.17
 -15   2   4    0.28    0.19
 -15   2   4    0.03    0.20
 -15   3   4   -0.14    0.20
 -15   3   4    0.00    0.22
 -15   4   4    0.67    0.26
 -16  -2   4    1.12    0.25
 -16  -1   4    0.51    0.14
 -16  -1   4    0.56    0.19
 -16  -1   4    0.55    0.19
 -16   0   4    7.52    0.37
 -16   0   4    7.96    0.44
 -16   0   4    7.33    0.43
 -16   1   4    0.37    0.16
 -16   1   4    0.73    0.20
 -16   1   4    0.41    0.20
 -16   2   4    0.91    0.22
 -16   2   4    0.93    0.25
 -16   3   4    0.19    0.22
 -17  -2   4   -0.08    0.21
 -17  -1   4   -0.06    0.13
 -17  -1   4    0.09    0.19
 -17  -1   4    0.04    0.19
 -17   0   4   -0.08    0.15
 -17   0   4   -0.06    0.19
 -17   0   4   -0.15    0.17
 -17   1   4    0.17    0.21
 -17   1   4    0.08    0.18
 -17   2   4   -0.16    0.22
 -17   2   4   -0.01    0.20
 -17   3   4    0.18    0.23
 -18  -2   4    0.21    0.24
 -18  -1   4   -0.08    0.20
 -18   0   4    0.01    0.16
 -18   0   4    0.09    0.20
 -18   1   4    0.19    0.19
 -18   1   4    0.15    0.23
 -18   2   4    0.19    0.24
 -19  -1   4   -0.21    0.22
 -19   0   4    0.02    0.23
 -19   1   4   -0.04    0.24
 -19   2   4   -0.08    0.25
 -20   0   4    0.28    0.26
 -20   1   4   -0.05    0.25
 -17   1  -5   -0.05    0.24
 -17   1  -5   -0.01    0.25
 -17   0  -5    0.66    0.26
 -17  -1  -5    0.06    0.27
 -16   2  -5    0.04    0.25
 -16   2  -5    0.16    0.25
 -16   1  -5    0.18    0.23
 -16   1  -5   -0.26    0.24
 -16   0  -5    0.01    0.25
 -16   0  -5    0.09    0.23
 -16  -1  -5   -0.28    0.24
 -16  -2  -5    0.09    0.23
 -15   3  -5    0.32    0.24
 -15   2  -5    0.25    0.23
 -15   2  -5    0.15    0.23
 -15   1  -5    0.25    0.23
 -15   1  -5    0.51    0.24
 -15   0  -5   -0.62    0.26
 -15   0  -5    0.00    0.20
 -15   0  -5   -0.35    0.21
 -15  -1  -5    0.24    0.29
 -15  -1  -5    0.44    0.23
 -15  -2  -5    0.04    0.21
 -15  -3  -5    0.40    0.24
 -14   3  -5    0.26    0.26
 -14   3  -5    0.34    0.22
 -14   2  -5    0.18    0.22
 -14   2  -5    0.21    0.22
 -14   1  -5    0.23    0.21
 -14   1  -5   -0.03    0.19
 -14   0  -5    0.01    0.18
 -14   0  -5   -0.10    0.19
 -14   0  -5   -0.62    0.24
 -14  -1  -5    0.23    0.19
 -14  -1  -5    0.21    0.19
 -14  -1  -5   -0.35    0.25
 -14  -2  -5    0.00    0.22
 -14  -3  -5    0.06    0.22
 -13   4  -5    0.19    0.20
 -13   3  -5    0.29    0.24
 -13   3  -5    0.41    0.20
 -13   2  -5    0.21    0.21
 -13   2  -5    0.19    0.20
 -13   1  -5   -0.03    0.19
 -13   1  -5    0.39    0.19
 -13   0  -5    1.86    0.25
 -13   0  -5    1.64    0.30
 -13   0  -5    2.12    0.25
 -13  -1  -5   -0.35    0.23
 -13  -1  -5    0.04    0.19
 -13  -1  -5    0.07    0.15
 -13  -2  -5    0.16    0.19
 -13  -2  -5   -0.18    0.25
 -13  -3  -5    0.27    0.19
 -13  -4  -5   -0.21    0.19
 -12   4  -5    1.55    0.23
 -12   4  -5    1.55    0.29
 -12   3  -5    0.37    0.21
 -12   3  -5    0.02    0.18
 -12   2  -5    0.26    0.17
 -12   2  -5    0.36    0.21
 -12   1  -5    0.33    0.18
 -12   1  -5    0.14    0.17
  12  -1   5    0.36    0.15
 -12   0  -5   -0.05    0.21
 -12   0  -5   -0.16    0.15
 -12   0  -5    0.00    0.16
 -12  -1  -5   -0.07    0.14
 -12  -1  -5    0.12    0.16
 -12  -1  -5   -0.03    0.21
 -12  -2  -5    0.34    0.19
 -12  -2  -5    0.05    0.23
 -12  -3  -5    0.11    0.18
 -12  -4  -5    1.64    0.24
 -11   4  -5    0.22    0.18
 -11   4  -5    0.22    0.22
 -11   3  -5    0.13    0.17
 -11   3  -5    0.26    0.20
 -11   2  -5    0.82    0.20
 -11   2  -5    0.88    0.19
 -11   1  -5    2.36    0.23
 -11   1  -5    2.54    0.26
  11  -1   5    2.27    0.22
 -11   0  -5    0.84    0.18
 -11   0  -5    0.59    0.16
 -11   0  -5    0.73    0.22
  11   0   5    0.86    0.18
  11   0   5    0.82    0.13
 -11  -1  -5    2.38    0.22
 -11  -1  -5    1.94    0.28
 -11  -1  -5    2.25    0.21
 -11  -2  -5    0.80    0.15
 -11  -2  -5    0.71    0.24
 -11  -2  -5    0.94    0.19
 -11  -3  -5    0.17    0.23
 -11  -3  -5   -0.09    0.17
 -11  -4  -5    0.34    0.18
 -10   4  -5    0.13    0.16
 -10   4  -5    0.00    0.19
 -10   3  -5    2.72    0.23
 -10   3  -5    2.64    0.27
 -10   2  -5    0.01    0.13
 -10   2  -5   -0.07    0.15
  10  -2   5    0.32    0.14
 -10   1  -5    0.21    0.14
 -10   1  -5    0.32    0.16
  10  -1   5    0.27    0.14
 -10   0  -5   -0.09    0.13
 -10   0  -5   -0.03    0.17
 -10   0  -5    0.03    0.14
  10   0   5    0.16    0.14
  10   0   5   -0.14    0.09
 -10  -1  -5    0.31    0.20
 -10  -1  -5    0.23    0.14
 -10  -1  -5    0.29    0.13
  10   1   5    0.49    0.08
 -10  -2  -5    0.31    0.12
 -10  -2  -5    0.00    0.14
 -10  -2  -5    0.27    0.21
 -10  -3  -5    2.89    0.23
 -10  -3  -5    2.13    0.29
 -10  -4  -5   -0.05    0.15
  -9   5  -5   -0.21    0.20
  -9   4  -5   -0.05    0.18
  -9   4  -5   -0.19    0.13
  -9   3  -5    0.62    0.15
  -9   3  -5    0.66    0.19
  -9   2  -5    0.84    0.17
  -9   2  -5    1.28    0.17
   9  -2   5    1.30    0.16
  -9   1  -5    2.03    0.19
  -9   1  -5    2.33    0.22
   9  -1   5    1.76    0.18
  -9   0  -5    4.97    0.26
  -9   0  -5    5.19    0.28
  -9   0  -5    4.31    0.36
   9   0   5    4.90    0.32
   9   0   5    4.78    0.23
  -9  -1  -5    2.22    0.26
  -9  -1  -5    1.98    0.17
  -9  -1  -5    2.17    0.20
   9   1   5    1.97    0.22
   9   1   5    2.07    0.13
  -9  -2  -5    1.09    0.16
  -9  -2  -5    1.27    0.14
  -9  -2  -5    1.13    0.22
  -9  -3  -5    0.48    0.23
  -9  -3  -5    0.82    0.15
  -9  -4  -5   -0.07    0.22
  -9  -4  -5    0.02    0.15
  -8   5  -5   -0.15    0.19
  -8   4  -5    2.49    0.26
  -8   4  -5    2.06    0.19
  -8   3  -5    0.45    0.17
  -8   3  -5    0.37    0.14
   8  -3   5    0.16    0.13
  -8   2  -5    1.44    0.19
  -8   2  -5    1.21    0.15
   8  -2   5    1.34    0.16
  -8   1  -5    0.32    0.12
  -8   1  -5    0.28    0.13
   8  -1   5    0.19    0.10
   8  -1   5    0.16    0.12
  -8   0  -5   -0.13    0.10
  -8   0  -5   -0.03    0.10
  -8   0  -5    0.14    0.15
   8   0   5   -0.23    0.10
   8   0   5   -0.02    0.11
   8   0   5   -0.02    0.08
  -8  -1  -5    0.50    0.12
  -8  -1  -5    0.17    0.11
  -8  -1  -5    0.34    0.17
   8   1   5    0.26    0.11
   8   1   5    0.38    0.14
   8   1   5    0.30    0.07
  -8  -2  -5    1.43    0.17
  -8  -2  -5    1.52    0.14
  -8  -2  -5    1.42    0.23
  -8  -3  -5    0.29    0.19
  -8  -3  -5   -0.02    0.12
  -8  -4  -5    2.49    0.20
  -8  -4  -5    1.63    0.29
  -7   5  -5    0.18    0.18
  -7   4  -5    0.37    0.16
  -7   4  -5    0.42    0.13
  -7   3  -5    0.47    0.12
  -7   3  -5    0.36    0.16
   7  -3   5    0.22    0.14
  -7   2  -5    7.36    0.29
  -7   2  -5    7.61    0.34
   7  -2   5    7.13    0.35
  -7   1  -5    3.29    0.20
  -7   1  -5    3.33    0.22
   7  -1   5    3.65    0.20
   7  -1   5    3.30    0.25
  -7   0  -5    9.81    0.45
  -7   0  -5   10.04    0.33
  -7   0  -5    9.83    0.36
   7   0   5    9.79    0.36
   7   0   5   10.12    0.42
   7   0   5    9.88    0.31
  -7  -1  -5    3.28    0.20
  -7  -1  -5    3.50    0.22
  -7  -1  -5    3.36    0.29
   7   1   5    3.62    0.21
   7   1   5    3.45    0.27
   7   1   5    3.37    0.15
  -7  -2  -5    7.18    0.30
  -7  -2  -5    7.25    0.27
  -7  -2  -5    7.35    0.43
   7   2   5    7.65    0.30
   7   2   5    8.06    0.42
  -7  -3  -5    0.57    0.08
  -7  -3  -5    0.24    0.13
  -7  -3  -5    0.46    0.20
  -7  -4  -5    0.35    0.21
  -7  -4  -5    0.27    0.13
  -7  -5  -5    0.10    0.14
  -6   6  -5    0.02    0.18
  -6   5  -5    3.37    0.27
  -6   4  -5   -0.07    0.14
  -6   4  -5    0.01    0.11
  -6   3  -5    7.72    0.35
  -6   3  -5    8.35    0.30
  -6   2  -5    0.09    0.10
  -6   2  -5    0.22    0.11
   6  -2   5    0.05    0.11
  -6   1  -5    0.89    0.13
   6  -1   5    0.94    0.13
   6  -1   5    0.93    0.13
  -6   0  -5   -0.04    0.12
  -6   0  -5    0.08    0.09
   6   0   5   -0.08    0.10
   6   0   5   -0.06    0.09
  -6  -1  -5    0.96    0.11
  -6  -1  -5    1.07    0.17
   6   1   5    0.91    0.11
   6   1   5    0.95    0.15
  -6  -2  -5    0.12    0.07
  -6  -2  -5    0.10    0.15
   6   2   5    0.07    0.09
   6   2   5   -0.01    0.11
  -6  -3  -5    7.48    0.45
  -6  -3  -5    7.66    0.24
  -6  -3  -5    7.59    0.29
  -6  -3  -5    7.58    0.23
  -6  -4  -5   -0.12    0.11
  -6  -4  -5    0.03    0.19
  -6  -5  -5    3.26    0.22
  -6  -5  -5    3.06    0.34
  -5   6  -5   -0.11    0.16
  -5   5  -5    0.00    0.15
  -5   4  -5    0.06    0.09
  -5   4  -5    0.02    0.12
  -5   3  -5    2.23    0.15
  -5   3  -5    2.02    0.18
  -5   2  -5    2.39    0.18
  -5   2  -5    2.29    0.15
   5  -2   5    2.39    0.22
  -5   1  -5   12.14    0.40
   5  -1   5   11.76    0.45
   5  -1   5   12.09    0.39
  -5   0  -5    4.54    0.21
  -5   0  -5    4.86    0.29
   5   0   5    4.56    0.22
   5   0   5    4.26    0.25
  -5  -1  -5   10.27    0.35
  -5  -1  -5   11.91    0.48
   5   1   5   12.48    0.37
   5   1   5   12.15    0.47
  -5  -2  -5    2.05    0.13
  -5  -2  -5    2.04    0.21
   5   2   5    2.31    0.08
   5   2   5    2.40    0.16
   5   2   5    2.18    0.21
  -5  -3  -5    2.09    0.10
  -5  -3  -5    1.89    0.24
  -5  -3  -5    1.95    0.09
  -5  -4  -5    0.04    0.10
  -5  -4  -5    0.07    0.18
  -5  -5  -5    0.08    0.11
  -5  -5  -5   -0.05    0.22
  -4   6  -5    0.12    0.16
  -4   5  -5    0.47    0.16
  -4   4  -5    1.85    0.18
  -4   4  -5    2.32    0.16
  -4   3  -5    1.69    0.16
  -4   3  -5    1.86    0.13
  -4   2  -5    0.42    0.10
   4  -2   5    0.48    0.10
  -4   1  -5    0.65    0.10
   4  -1   5    0.75    0.11
   4  -1   5    0.93    0.11
  -4   0  -5   -0.04    0.10
  -4   0  -5   -0.07    0.07
   4   0   5    0.07    0.08
   4   0   5   -0.03    0.07
  -4  -1  -5    0.99    0.09
  -4  -1  -5    0.94    0.14
   4   1   5    0.86    0.10
   4   1   5    0.67    0.11
  -4  -2  -5    0.47    0.06
  -4  -2  -5    0.26    0.13
   4   2   5    0.50    0.08
   4   2   5    0.31    0.12
   4   2   5    0.39    0.05
  -4  -3  -5    1.43    0.19
   4   3   5    1.59    0.12
  -4  -4  -5    2.43    0.27
  -4  -4  -5    2.57    0.17
   4   4   5    2.31    0.13
  -4  -5  -5    0.32    0.10
  -4  -5  -5    0.52    0.24
  -3   6  -5    0.17    0.15
  -3   5  -5    0.96    0.16
  -3   4  -5    0.69    0.14
  -3   4  -5    0.48    0.08
  -3   3  -5    0.11    0.07
  -3   3  -5    0.14    0.10
  -3   2  -5   23.39    0.65
   3  -2   5   23.59    0.65
  -3   1  -5    1.00    0.10
   3  -1   5    0.86    0.10
   3  -1   5    1.25    0.13
  -3   0  -5   52.68    1.32
   3   0   5   53.52    1.32
   3   0   5   51.56    1.57
  -3  -1  -5    1.05    0.13
  -3  -1  -5    1.36    0.10
   3   1   5    1.06    0.09
   3   1   5    0.99    0.13
  -3  -2  -5   22.77    0.77
  -3  -2  -5   22.55    0.58
   3   2   5   23.50    0.77
   3   2   5   22.17    0.57
  -3  -3  -5    0.00    0.14
   3   3   5    0.13    0.06
   3   3   5    0.08    0.06
  -3  -4  -5    0.50    0.08
  -3  -4  -5    0.55    0.19
   3   4   5    0.65    0.07
  -3  -5  -5    0.54    0.22
  -3  -5  -5    0.83    0.11
  -3  -6  -5    0.04    0.25
  -2   6  -5    0.20    0.15
  -2   5  -5    2.80    0.20
  -2   4  -5    0.99    0.14
  -2   4  -5    1.17    0.09
  -2   3  -5   13.39    0.42
  -2   2  -5    6.24    0.24
   2  -2   5    6.63    0.24
  -2   1  -5    1.74    0.13
   2  -1   5    1.74    0.12
  -2   0  -5   -0.05    0.05
   2   0   5   -0.02    0.08
   2   0   5   -0.05    0.05
  -2  -1  -5    1.92    0.11
  -2  -1  -5    2.08    0.19
   2   1   5    1.90    0.11
   2   1   5    1.67    0.14
  -2  -2  -5    6.13    0.19
  -2  -2  -5    6.06    0.31
   2   2   5    6.19    0.20
   2   2   5    6.33    0.31
  -2  -3  -5   12.82    0.36
  -2  -3  -5   13.07    0.52
   2   3   5   12.72    0.35
   2   3   5   12.71    0.36
  -2  -4  -5    1.15    0.11
  -2  -4  -5    1.10    0.20
   2   4   5    1.16    0.09
  -2  -5  -5    2.84    0.30
  -2  -6  -5    0.13    0.24
  -1   6  -5    0.26    0.13
  -1   5  -5    0.10    0.11
  -1   4  -5    0.00    0.05
  -1   4  -5   -0.04    0.09
  -1   3  -5    3.02    0.18
   1  -3   5    3.55    0.18
  -1   2  -5    0.32    0.07
   1  -2   5    0.52    0.08
  -1   1  -5   41.42    1.04
   1  -1   5   41.49    1.04
  -1   0  -5    0.30    0.06
   1   0   5    0.45    0.09
   1   0   5    0.45    0.06
  -1  -1  -5   40.83    1.02
  -1  -1  -5   40.11    1.24
   1   1   5   41.84    1.01
   1   1   5   40.08    1.24
   1   1   5   42.62    1.02
  -1  -2  -5    0.50    0.06
  -1  -2  -5    0.39    0.10
  -1  -2  -5    0.46    0.05
   1   2   5    0.39    0.07
   1   2   5    0.40    0.10
  -1  -3  -5    3.26    0.16
  -1  -3  -5    3.72    0.26
   1   3   5    3.31    0.13
   1   3   5    3.06    0.16
  -1  -4  -5    0.00    0.08
  -1  -4  -5    0.09    0.15
   1   4   5    0.05    0.09
   1   4   5    0.03    0.04
  -1  -5  -5    0.17    0.19
  -1  -6  -5   -0.08    0.22
   0   7  -5   -0.09    0.13
   0   6  -5    0.20    0.13
   0   5  -5    2.22    0.17
   0   4  -5    3.79    0.21
   0   4  -5    3.78    0.11
   0   3  -5   19.03    0.53
   0  -3   5   18.53    0.52
   0   2  -5    0.98    0.09
   0  -2   5    1.20    0.09
   0   1  -5    0.08    0.05
   0  -1   5    0.01    0.05
   0   0  -5    0.02    0.04
   0   0   5   -0.06    0.04
   0  -1  -5    0.16    0.08
   0  -1  -5    0.02    0.04
   0   1   5    0.02    0.05
   0   1   5    0.04    0.04
   0   1   5    0.01    0.06
   0  -2  -5    0.98    0.08
   0  -2  -5    1.46    0.13
   0  -2  -5    1.13    0.07
   0   2   5    0.79    0.11
   0   2   5    1.14    0.10
   0  -3  -5   18.24    0.63
   0  -3  -5   17.66    0.49
   0   3   5   17.25    0.50
   0   3   5   17.64    0.46
   0  -4  -5    3.69    0.21
   0  -4  -5    4.01    0.31
   0   4   5    3.75    0.14
   0   4   5    3.97    0.22
   0  -5  -5    2.06    0.25
   0   5   5    2.28    0.10
   0  -6  -5    0.28    0.22
   1   7  -5    0.08    0.13
   1   6  -5    0.09    0.12
   1   5  -5    1.49    0.14
   1   4  -5    0.84    0.11
   1   3  -5    0.67    0.09
  -1  -3   5    0.66    0.08
   1   2  -5   35.48    0.89
  -1  -2   5   34.31    0.88
   1   1  -5    0.60    0.07
  -1  -1   5    0.68    0.07
   1   0  -5  111.84    2.77
  -1   0   5  117.97    2.77
   1  -1  -5    0.73    0.06
   1  -1  -5    0.73    0.09
  -1   1   5    0.68    0.06
  -1   1   5    0.60    0.08
  -1   1   5    0.82    0.08
   1  -2  -5   33.27    0.84
   1  -2  -5   34.13    1.04
   1  -2  -5   34.52    0.86
  -1   2   5   34.05    1.05
  -1   2   5   33.85    0.87
   1  -3  -5    0.59    0.09
   1  -3  -5    0.56    0.12
  -1   3   5    0.70    0.07
  -1   3   5    0.71    0.11
   1  -4  -5    0.92    0.13
   1  -4  -5    0.92    0.16
  -1   4   5    1.03    0.14
  -1   4   5    1.04    0.08
   1  -5  -5    1.64    0.22
  -1   5   5    1.57    0.11
   1  -6  -5    0.10    0.20
   2   6  -5    2.34    0.18
   2   5  -5    2.10    0.16
   2   4  -5    7.03    0.26
   2   3  -5   13.75    0.40
  -2  -3   5   13.25    0.38
   2   2  -5   17.60    0.47
  -2  -2   5   17.03    0.46
   2   1  -5    3.87    0.15
  -2  -1   5    3.98    0.15
   2   0  -5    0.04    0.04
  -2   0   5    0.02    0.04
   2  -1  -5    3.81    0.14
   2  -1  -5    4.02    0.15
  -2   1   5    4.00    0.15
  -2   1   5    3.81    0.16
  -2   1   5    4.00    0.19
   2  -2  -5   16.86    0.46
   2  -2  -5   17.01    0.48
   2  -2  -5   17.89    0.56
  -2   2   5   17.80    0.57
  -2   2   5   16.11    0.48
   2  -3  -5   12.85    0.40
   2  -3  -5   13.30    0.47
  -2   3   5   12.12    0.41
   2  -4  -5    6.93    0.29
   2  -4  -5    6.53    0.34
  -2   4   5    6.92    0.23
  -2   4   5    6.51    0.31
   2  -5  -5    1.83    0.22
  -2   5   5    2.07    0.14
   2  -6  -5    1.75    0.25
  -2   6   5    2.31    0.15
   3   6  -5    0.01    0.11
   3   5  -5    0.10    0.09
   3   4  -5    0.19    0.08
   3   4  -5    0.02    0.04
  -3  -4   5    0.04    0.05
   3   3  -5    4.28    0.18
  -3  -3   5    4.31    0.16
   3   2  -5    1.00    0.09
  -3  -2   5    1.24    0.09
   3   1  -5   65.76    1.62
  -3  -1   5   66.53    1.62
   3   0  -5    1.21    0.10
  -3   0   5    1.28    0.09
  -3   0   5    1.21    0.09
   3  -1  -5   65.61    1.61
   3  -1  -5   64.15    1.60
  -3   1   5   66.18    1.91
  -3   1   5   65.83    1.61
  -3   1   5   65.86    1.61
   3  -2  -5    1.11    0.11
   3  -2  -5    1.04    0.10
   3  -2  -5    1.07    0.09
  -3   2   5    1.04    0.08
  -3   2   5    0.95    0.12
  -3   2   5    0.89    0.09
   3  -3  -5    3.86    0.21
   3  -3  -5    4.35    0.23
  -3   3   5    4.57    0.24
   3  -4  -5    0.02    0.11
  -3   4   5    0.11    0.07
  -3   4   5    0.07    0.12
   3  -5  -5    0.19    0.15
   3  -6  -5    0.13    0.18
  -3   6   5   -0.11    0.09
   4   6  -5    0.04    0.11
   4   5  -5    3.30    0.20
   4   4  -5    5.43    0.22
   4   4  -5    4.70    0.16
  -4  -4   5    5.30    0.16
   4   3  -5   30.15    0.78
  -4  -3   5   30.21    0.77
   4   2  -5    4.97    0.19
  -4  -2   5    4.52    0.17
   4   1  -5    4.45    0.17
  -4  -1   5    4.10    0.16
   4   0  -5    0.06    0.05
  -4   0   5    0.01    0.06
  -4   0   5   -0.01    0.05
   4  -1  -5    4.27    0.17
   4  -1  -5    4.28    0.18
  -4   1   5    3.74    0.16
  -4   1   5    4.04    0.18
   4  -2  -5    4.21    0.18
   4  -2  -5    4.19    0.20
  -4   2   5    4.79    0.19
  -4   2   5    4.33    0.19
  -4   2   5    4.70    0.22
   4  -3  -5   29.69    0.90
   4  -3  -5   29.86    0.81
  -4   3   5   29.45    0.78
  -4   3   5   28.73    0.81
   4  -4  -5    4.93    0.27
  -4   4   5    5.01    0.30
   4  -5  -5    2.62    0.21
  -4   6   5   -0.12    0.11
   5   6  -5    0.03    0.11
   5   5  -5    0.79    0.12
   5   4  -5    1.21    0.12
  -5  -4   5    1.22    0.07
   5   3  -5    2.70    0.16
  -5  -3   5    2.47    0.13
   5   2  -5   27.38    0.71
  -5  -2   5   26.88    0.70
   5   1  -5    6.40    0.22
  -5  -1   5    6.33    0.22
   5   0  -5   86.08    2.08
   5   0  -5   85.60    2.05
  -5   0   5   84.60    2.05
  -5   0   5   82.76    2.08
   5  -1  -5    6.21    0.23
   5  -1  -5    6.76    0.24
  -5   1   5    6.55    0.23
  -5   1   5    6.22    0.25
   5  -2  -5   27.16    0.72
  -5   2   5   25.95    0.71
  -5   2   5   26.27    0.73
  -5   2   5   26.52    0.79
   5  -3  -5    2.62    0.19
   5  -3  -5    2.48    0.16
  -5   3   5    2.46    0.17
  -5   3   5    2.24    0.19
   5  -4  -5    0.98    0.12
  -5   4   5    0.97    0.18
  -5   4   5    1.12    0.13
   5  -5  -5    0.46    0.14
  -5   5   5    1.00    0.20
  -5   6   5    0.12    0.13
   6   6  -5    2.80    0.21
   6   5  -5    1.74    0.15
   6   4  -5   11.06    0.36
  -6  -4   5   10.68    0.28
   6   3  -5    6.81    0.25
  -6  -3   5    6.26    0.22
   6   2  -5   12.99    0.39
  -6  -2   5   13.54    0.38
   6   1  -5    0.26    0.07
  -6  -1   5    0.26    0.07
  -6  -1   5    0.28    0.07
   6   0  -5    0.01    0.07
   6   0  -5   -0.03    0.06
  -6   0   5    0.00    0.06
  -6   0   5   -0.01    0.07
   6  -1  -5    0.22    0.07
   6  -1  -5    0.13    0.08
  -6   1   5    0.17    0.09
  -6   1   5    0.23    0.07
   6  -2  -5   13.33    0.42
  -6   2   5   12.85    0.42
  -6   2   5   13.24    0.40
  -6   2   5   12.63    0.41
  -6   3   5    6.56    0.31
  -6   3   5    6.63    0.27
   6  -4  -5   10.71    0.38
  -6   4   5    9.97    0.44
  -6   4   5   10.37    0.38
   6  -5  -5    1.40    0.15
  -6   5   5    1.72    0.25
  -6   6   5    3.11    0.23
   7   6  -5    0.40    0.12
   7   5  -5    0.07    0.11
   7   4  -5    0.09    0.10
  -7  -4   5    0.23    0.04
   7   3  -5    3.44    0.20
  -7  -3   5    3.06    0.15
   7   2  -5    2.46    0.17
  -7  -2   5    2.58    0.15
   7   1  -5   39.29    1.04
  -7  -1   5   40.31    1.01
  -7  -1   5   40.38    1.03
   7   0  -5    1.48    0.13
   7   0  -5    2.20    0.14
  -7   0   5    1.50    0.13
  -7   0   5    1.86    0.14
   7  -1  -5   39.01    1.02
   7  -1  -5   39.68    1.03
  -7   1   5   38.90    1.02
  -7   1   5   39.99    1.03
   7  -2  -5    2.46    0.19
  -7   2   5    2.60    0.20
  -7   2   5    2.28    0.17
  -7   3   5    3.08    0.24
  -7   3   5    2.45    0.19
  -7   4   5   -0.15    0.15
  -7   4   5    0.12    0.12
  -7   5   5    0.15    0.20
  -7   6   5   -0.01    0.15
   8   6  -5   -0.05    0.12
   8   5  -5    1.30    0.15
   8   4  -5    4.33    0.24
  -8  -4   5    3.68    0.13
   8   3  -5   17.51    0.52
  -8  -3   5   17.07    0.49
   8   2  -5    0.91    0.12
  -8  -2   5    0.89    0.10
  -8  -2   5    1.16    0.11
   8   1  -5    9.16    0.33
  -8  -1   5    8.75    0.31
  -8  -1   5    9.04    0.29
   8   0  -5   -0.09    0.07
   8   0  -5    0.06    0.09
  -8   0   5   -0.07    0.08
  -8   0   5   -0.04    0.07
   8  -1  -5    8.73    0.32
   8  -1  -5    9.26    0.33
  -8   1   5    8.79    0.33
  -8   1   5    8.40    0.32
  -8   2   5    1.00    0.13
  -8   3   5   16.25    0.53
  -8   3   5   16.74    0.57
  -8   4   5    3.47    0.28
  -8   5   5    1.67    0.27
  -8   6   5   -0.06    0.16
   9   5  -5    0.04    0.12
   9   4  -5    0.43    0.13
   9   3  -5    2.02    0.17
  -9  -3   5    1.80    0.13
   9   2  -5    9.74    0.36
  -9  -2   5   10.02    0.32
   9   1  -5    4.84    0.25
  -9  -1   5    4.94    0.23
  -9  -1   5    4.69    0.21
   9   0  -5   21.45    0.61
   9   0  -5   21.74    0.64
  -9   0   5   22.40    0.64
  -9   0   5   22.21    0.61
   9  -1  -5    4.76    0.23
  -9   1   5    5.24    0.25
  -9   1   5    5.00    0.24
  -9   2   5    9.69    0.37
  -9   2   5    9.40    0.39
  -9   3   5    1.67    0.20
  -9   3   5    2.12    0.20
  -9   4   5    0.62    0.20
  -9   5   5    0.02    0.20
  -9   6   5   -0.09    0.18
  10   5  -5    1.16    0.17
  10   4  -5    4.91    0.29
 -10  -4   5    5.15    0.24
  10   3  -5    1.10    0.15
 -10  -3   5    1.08    0.12
  10   2  -5    6.10    0.29
 -10  -2   5    6.32    0.24
  10   1  -5    0.62    0.13
 -10  -1   5    1.01    0.11
  10   0  -5    0.01    0.08
  10   0  -5   -0.11    0.11
 -10   0   5    0.08    0.10
 -10   0   5   -0.09    0.09
  10  -1  -5    1.01    0.13
 -10   1   5    1.06    0.16
 -10   1   5    0.83    0.13
 -10   2   5    6.25    0.34
 -10   2   5    6.90    0.32
 -10   3   5    1.18    0.20
 -10   3   5    1.09    0.17
 -10   4   5    4.94    0.36
 -10   5   5    1.09    0.22
 -10   6   5    1.35    0.24
  11   4  -5    0.07    0.14
  11   3  -5    0.63    0.16
 -11  -3   5    0.81    0.11
  11   2  -5    1.87    0.19
 -11  -2   5    1.79    0.14
  11   1  -5    8.87    0.37
 -11  -1   5    9.39    0.33
  11   0  -5    0.95    0.12
 -11   0   5    1.06    0.14
 -11   1   5    9.30    0.36
 -11   1   5    9.24    0.34
 -11   2   5    1.86    0.22
 -11   3   5    0.52    0.20
 -11   3   5    0.76    0.17
 -11   4   5   -0.10    0.21
 -11   5   5    0.00    0.19
 -12  -3   5    2.58    0.18
 -12  -2   5   -0.02    0.09
 -12  -1   5    2.69    0.21
  12   0  -5   -0.03    0.09
 -12   0   5   -0.02    0.12
 -12   0   5   -0.20    0.10
 -12   1   5    3.49    0.25
 -12   1   5    3.03    0.20
 -12   2   5   -0.16    0.16
 -12   3   5    2.86    0.29
 -12   4   5    0.63    0.25
 -12   5   5   -0.01    0.21
 -13  -4   5    0.19    0.25
 -13  -3   5    0.49    0.10
 -13  -2   5    1.61    0.14
 -13  -1   5    2.11    0.17
 -13  -1   5    1.82    0.21
 -13   0   5    1.64    0.18
 -13   0   5    1.21    0.16
 -13   1   5    2.16    0.22
 -13   1   5    2.45    0.20
 -13   2   5    1.93    0.23
 -13   3   5    0.41    0.20
 -13   4   5    0.09    0.22
 -13   5   5   -0.13    0.22
 -14  -3   5    0.01    0.22
 -14  -2   5    2.39    0.17
 -14  -2   5    2.01    0.26
 -14  -1   5    1.15    0.18
 -14  -1   5    1.24    0.16
 -14   0   5   -0.12    0.13
 -14   0   5   -0.02    0.12
 -14   1   5    1.12    0.19
 -14   1   5    1.06    0.14
 -14   2   5    2.18    0.25
 -14   3   5   -0.04    0.21
 -14   4   5    0.56    0.25
 -14   4   5    0.85    0.25
 -15  -3   5    0.09    0.22
 -15  -2   5    0.63    0.13
 -15  -2   5    0.58    0.17
 -15  -2   5    0.49    0.21
 -15  -1   5    0.74    0.15
 -15  -1   5    0.65    0.18
 -15   0   5    0.60    0.17
 -15   0   5    0.62    0.16
 -15   1   5    0.77    0.15
 -15   1   5    1.28    0.21
 -15   2   5    0.57    0.21
 -15   3   5   -0.06    0.20
 -15   4   5   -0.06    0.24
 -15   4   5    0.08    0.23
 -16  -2   5    0.04    0.19
 -16  -1   5    0.05    0.17
 -16  -1   5    0.19    0.15
 -16   0   5    0.12    0.15
 -16   0   5   -0.03    0.16
 -16   1   5    0.18    0.17
 -16   1   5   -0.10    0.13
 -16   2   5   -0.04    0.20
 -16   3   5    0.05    0.23
 -16   3   5    0.17    0.24
 -17  -2   5    0.19    0.22
 -17  -1   5    0.86    0.21
 -17  -1   5    0.82    0.17
 -17  -1   5    0.60    0.21
 -17   0   5   -0.10    0.16
 -17   0   5   -0.08    0.16
 -17   0   5    0.12    0.21
 -17   1   5    0.72    0.21
 -17   1   5    0.96    0.24
 -17   2   5   -0.07    0.21
 -17   2   5    0.16    0.21
 -17   3   5   -0.19    0.24
 -17   3   5    0.08    0.24
 -18  -2   5    0.95    0.26
 -18  -1   5    0.15    0.20
 -18  -1   5    0.11    0.21
 -18   0   5   -0.19    0.18
 -18   0   5    0.07    0.18
 -18   0   5    0.15    0.21
 -18   1   5    0.38    0.24
 -18   1   5    0.55    0.21
 -18   2   5    0.57    0.26
 -18   2   5    0.58    0.25
 -19  -1   5   -0.03    0.22
 -19   0   5    0.20    0.19
 -19   0   5    0.54    0.25
 -19   1   5   -0.09    0.23
 -19   1   5   -0.08    0.20
 -19   2   5    0.54    0.27
 -19   2   5    0.00    0.23
 -20   0   5    0.19    0.24
 -20   1   5   -0.02    0.26
 -16   1  -6   -0.22    0.25
 -16   1  -6    0.18    0.26
 -16   0  -6    0.04    0.25
 -16  -1  -6    0.14    0.26
 -15   2  -6    0.48    0.24
 -15   2  -6    0.17    0.24
 -15   1  -6   -0.12    0.23
 -15   1  -6    0.04    0.23
 -15   0  -6   -0.30    0.20
 -15   0  -6   -0.04    0.20
 -15  -1  -6   -0.45    0.20
 -15  -2  -6   -0.01    0.24
 -14   3  -6    0.60    0.23
 -14   2  -6    0.07    0.20
 -14   2  -6    0.05    0.22
 -14   1  -6    0.02    0.20
 -14   1  -6   -0.22    0.21
 -14   0  -6    0.92    0.23
 -14   0  -6    1.55    0.25
 -14  -1  -6    0.21    0.23
 -14  -1  -6   -0.09    0.27
 -14  -2  -6   -0.03    0.22
 -14  -3  -6    0.67    0.23
 -13   4  -6    0.12    0.21
 -13   3  -6   -0.05    0.20
 -13   3  -6    0.16    0.24
 -13   2  -6    0.15    0.20
 -13   2  -6    0.56    0.22
 -13   1  -6   -0.05    0.20
 -13   1  -6    0.04    0.20
 -13   0  -6    0.09    0.18
 -13   0  -6   -0.08    0.17
 -13  -1  -6   -0.17    0.25
 -13  -1  -6   -0.13    0.19
 -13  -1  -6   -0.13    0.16
 -13  -2  -6    0.07    0.24
 -13  -2  -6    0.17    0.21
 -13  -3  -6    0.28    0.22
 -13  -4  -6    0.30    0.22
 -12   4  -6    0.22    0.20
 -12   3  -6   -0.06    0.18
 -12   3  -6    0.10    0.22
 -12   2  -6    0.29    0.18
 -12   2  -6    0.04    0.20
 -12   1  -6    2.64    0.26
 -12   1  -6    2.35    0.26
 -12   0  -6   -0.11    0.18
 -12   0  -6    0.00    0.24
 -12   0  -6   -0.01    0.16
 -12  -1  -6    2.00    0.24
 -12  -1  -6    2.14    0.23
 -12  -1  -6    2.10    0.32
 -12  -2  -6    0.51    0.19
 -12  -2  -6    0.17    0.25
 -12  -3  -6   -0.13    0.18
 -12  -4  -6    0.23    0.20
 -11   4  -6   -0.19    0.17
 -11   4  -6    0.05    0.22
 -11   3  -6    0.96    0.24
 -11   3  -6    0.95    0.20
 -11   2  -6    0.22    0.18
 -11   2  -6    0.37    0.18
 -11   1  -6    0.32    0.17
 -11   1  -6    0.48    0.17
  11  -1   6    0.50    0.17
 -11   0  -6   -0.03    0.14
 -11   0  -6   -0.03    0.22
 -11   0  -6    0.07    0.17
 -11  -1  -6    0.36    0.24
 -11  -1  -6    0.30    0.17
 -11  -1  -6    0.52    0.17
 -11  -2  -6    0.35    0.17
 -11  -2  -6    0.19    0.24
 -11  -3  -6    1.22    0.22
 -11  -3  -6    0.68    0.26
 -11  -4  -6   -0.08    0.17
 -10   4  -6   -0.01    0.19
 -10   4  -6   -0.05    0.16
 -10   3  -6    1.71    0.22
 -10   3  -6    1.74    0.26
 -10   2  -6    2.54    0.22
 -10   2  -6    1.79    0.23
  10  -2   6    1.99    0.22
 -10   1  -6    0.42    0.16
 -10   1  -6    0.45    0.15
  10  -1   6    0.33    0.15
 -10   0  -6    3.70    0.26
 -10   0  -6    3.04    0.31
 -10   0  -6    2.75    0.23
  10   0   6    3.20    0.21
  10   0   6    2.61    0.25
 -10  -1  -6    0.17    0.13
 -10  -1  -6    0.32    0.15
 -10  -1  -6    0.27    0.21
 -10  -2  -6    1.77    0.28
 -10  -2  -6    2.36    0.22
 -10  -2  -6    2.39    0.20
 -10  -3  -6    1.09    0.27
 -10  -3  -6    1.71    0.22
 -10  -4  -6    0.26    0.17
  -9   4  -6    0.98    0.18
  -9   4  -6    0.63    0.22
  -9   3  -6    0.53    0.18
  -9   3  -6    0.28    0.15
  -9   2  -6    2.58    0.21
  -9   2  -6    2.80    0.26
   9  -2   6    2.63    0.23
  -9   1  -6    0.36    0.15
  -9   1  -6    0.27    0.15
   9  -1   6    0.04    0.14
  -9   0  -6   -0.06    0.18
  -9   0  -6   -0.12    0.12
  -9   0  -6   -0.06    0.13
   9   0   6    0.02    0.09
   9   0   6   -0.03    0.13
  -9  -1  -6    0.25    0.19
  -9  -1  -6    0.42    0.13
  -9  -1  -6    0.21    0.14
   9   1   6    0.31    0.08
   9   1   6    0.32    0.14
  -9  -2  -6    2.35    0.30
  -9  -2  -6    2.66    0.22
  -9  -2  -6    2.91    0.20
  -9  -3  -6    0.70    0.25
  -9  -3  -6    0.67    0.17
  -9  -4  -6    0.85    0.18
  -8   5  -6    0.11    0.20
  -8   4  -6   -0.30    0.13
  -8   4  -6    0.15    0.18
  -8   3  -6    0.59    0.15
  -8   3  -6    0.50    0.18
   8  -3   6    0.19    0.15
  -8   2  -6    2.54    0.20
  -8   2  -6    2.44    0.23
   8  -2   6    2.30    0.21
  -8   1  -6   11.60    0.39
  -8   1  -6   11.03    0.42
   8  -1   6   10.95    0.47
  -8   0  -6    2.14    0.18
  -8   0  -6    1.85    0.18
  -8   0  -6    2.10    0.24
   8   0   6    2.19    0.17
   8   0   6    2.21    0.19
   8   0   6    2.39    0.21
  -8  -1  -6   11.79    0.40
  -8  -1  -6   10.65    0.40
  -8  -1  -6   11.80    0.55
   8   1   6   11.19    0.33
   8   1   6   10.94    0.49
  -8  -2  -6    2.64    0.19
  -8  -2  -6    2.43    0.20
  -8  -2  -6    2.34    0.28
   8   2   6    2.62    0.20
  -8  -3  -6    0.53    0.23
  -8  -3  -6    0.59    0.16
  -8  -4  -6    0.19    0.25
  -8  -4  -6   -0.05    0.14
  -7   5  -6    1.17    0.23
  -7   4  -6   -0.14    0.16
  -7   4  -6   -0.12    0.12
  -7   3  -6    4.17    0.29
  -7   3  -6    4.62    0.25
   7  -3   6    4.50    0.32
  -7   2  -6    0.86    0.17
  -7   2  -6    0.90    0.14
   7  -2   6    0.98    0.16
  -7   1  -6    2.89    0.21
  -7   1  -6    2.34    0.18
   7  -1   6    2.43    0.19
   7  -1   6    2.08    0.19
  -7   0  -6    0.11    0.15
  -7   0  -6    0.01    0.10
   7   0   6    0.01    0.11
   7   0   6   -0.01    0.12
  -7  -1  -6    2.75    0.19
  -7  -1  -6    2.25    0.23
   7   1   6    2.04    0.20
   7   1   6    2.30    0.18
   7   1   6    2.51    0.14
  -7  -2  -6    0.98    0.12
  -7  -2  -6    0.88    0.14
  -7  -2  -6    0.71    0.20
   7   2   6    1.10    0.14
  -7  -3  -6    4.61    0.42
  -7  -3  -6    5.01    0.26
  -7  -3  -6    4.82    0.21
   7   3   6    4.97    0.25
  -7  -4  -6   -0.06    0.22
  -7  -4  -6   -0.05    0.13
  -7  -5  -6    0.92    0.16
  -6   5  -6   -0.10    0.17
  -6   4  -6    0.23    0.12
  -6   4  -6   -0.01    0.16
  -6   3  -6    1.45    0.18
  -6   3  -6    1.29    0.14
  -6   2  -6    3.94    0.25
  -6   2  -6    4.21    0.22
   6  -2   6    3.91    0.29
  -6   1  -6    3.36    0.23
   6  -1   6    3.22    0.22
   6  -1   6    3.53    0.25
  -6   0  -6    6.80    0.37
  -6   0  -6    6.42    0.28
   6   0   6    6.80    0.34
   6   0   6    6.30    0.28
  -6  -1  -6    3.37    0.29
  -6  -1  -6    3.51    0.20
   6   1   6    3.46    0.26
   6   1   6    3.73    0.21
  -6  -2  -6    4.16    0.33
  -6  -2  -6    4.25    0.20
   6   2   6    4.69    0.31
   6   2   6    4.32    0.14
   6   2   6    4.40    0.23
  -6  -3  -6    1.50    0.16
  -6  -3  -6    1.39    0.10
  -6  -3  -6    1.35    0.23
   6   3   6    1.35    0.13
  -6  -4  -6    0.09    0.12
  -6  -4  -6    0.10    0.22
  -6  -5  -6   -0.14    0.22
  -6  -5  -6    0.04    0.13
  -5   6  -6    0.27    0.19
  -5   5  -6   -0.03    0.15
  -5   4  -6    5.37    0.32
  -5   4  -6    4.80    0.23
  -5   3  -6    0.27    0.10
  -5   3  -6    0.38    0.13
  -5   2  -6    9.27    0.36
   5  -2   6    9.26    0.40
  -5   1  -6    0.82    0.12
   5  -1   6    0.98    0.13
   5  -1   6    0.90    0.14
  -5   0  -6   -0.01    0.08
  -5   0  -6    0.08    0.13
   5   0   6   -0.03    0.10
   5   0   6    0.01    0.08
  -5  -1  -6    1.21    0.12
  -5  -1  -6    1.11    0.17
   5   1   6    0.77    0.11
   5   1   6    0.96    0.15
  -5  -2  -6    9.30    0.30
  -5  -2  -6    9.57    0.46
   5   2   6    9.32    0.32
   5   2   6    9.30    0.44
   5   2   6    9.13    0.26
  -5  -3  -6    0.12    0.17
  -5  -3  -6    0.31    0.06
  -5  -3  -6    0.29    0.06
  -5  -4  -6    5.03    0.44
  -5  -4  -6    4.84    0.24
  -5  -5  -6    0.00    0.11
  -5  -5  -6   -0.13    0.23
  -4   6  -6    1.47    0.22
  -4   5  -6    0.17    0.15
  -4   4  -6    0.00    0.13
  -4   4  -6    0.04    0.09
  -4   3  -6    1.45    0.12
  -4   3  -6    1.32    0.15
  -4   2  -6   11.32    0.39
  -4   1  -6   29.18    0.79
   4  -1   6   29.32    0.93
   4  -1   6   28.74    0.79
  -4   0  -6   26.41    0.71
   4   0   6   26.94    0.71
   4   0   6   25.24    0.85
  -4  -1  -6   29.08    0.96
  -4  -1  -6   28.28    0.77
   4   1   6   28.96    0.95
   4   1   6   29.96    0.78
  -4  -2  -6   11.19    0.33
  -4  -2  -6   11.71    0.49
   4   2   6   10.77    0.31
   4   2   6   11.29    0.35
   4   2   6   10.65    0.47
  -4  -3  -6    1.37    0.09
  -4  -3  -6    1.36    0.21
   4   3   6    1.45    0.09
  -4  -4  -6   -0.09    0.18
  -4  -4  -6    0.12    0.10
   4   4   6    0.10    0.07
  -4  -5  -6    0.06    0.10
  -4  -5  -6    0.15    0.22
  -3   6  -6   -0.10    0.16
  -3   5  -6    1.54    0.19
  -3   4  -6    0.16    0.12
  -3   4  -6    0.14    0.09
  -3   3  -6   10.89    0.38
  -3   2  -6    0.97    0.12
   3  -2   6    0.98    0.11
  -3   1  -6    4.68    0.21
   3  -1   6    4.58    0.26
   3  -1   6    5.02    0.22
  -3   0  -6    0.05    0.07
   3   0   6   -0.07    0.07
   3   0   6   -0.10    0.09
  -3  -1  -6    4.52    0.27
  -3  -1  -6    4.48    0.19
   3   1   6    4.60    0.19
   3   1   6    4.80    0.27
  -3  -2  -6    1.21    0.09
  -3  -2  -6    0.94    0.15
   3   2   6    1.15    0.09
   3   2   6    1.29    0.10
   3   2   6    0.93    0.14
  -3  -3  -6   10.75    0.48
  -3  -3  -6    9.89    0.27
   3   3   6   10.30    0.30
  -3  -4  -6    0.06    0.17
   3   4   6    0.13    0.07
  -3  -5  -6    1.24    0.26
  -3  -5  -6    1.50    0.13
  -2   6  -6    0.21    0.15
  -2   5  -6    0.19    0.13
  -2   4  -6    1.06    0.14
  -2   4  -6    0.68    0.09
  -2   3  -6    1.93    0.16
  -2   2  -6   -0.07    0.08
   2  -2   6    0.01    0.08
  -2   1  -6   12.46    0.39
   2  -1   6   13.08    0.39
  -2   0  -6    6.03    0.23
   2   0   6    6.38    0.30
   2   0   6    6.23    0.23
  -2  -1  -6   12.66    0.49
  -2  -1  -6   12.75    0.37
   2   1   6   13.14    0.48
   2   1   6   13.19    0.38
  -2  -2  -6    0.13    0.12
  -2  -2  -6    0.02    0.05
   2   2   6    0.07    0.07
   2   2   6    0.12    0.10
   2   2   6   -0.01    0.06
  -2  -3  -6    1.88    0.20
   2   3   6    2.27    0.14
   2   3   6    2.14    0.12
  -2  -4  -6    0.74    0.19
  -2  -4  -6    0.85    0.10
   2   4   6    0.84    0.08
   2   4   6    0.93    0.11
  -2  -5  -6    0.36    0.21
  -2  -5  -6    0.25    0.09
  -2  -6  -6   -0.11    0.24
  -1   6  -6    0.24    0.15
  -1   5  -6    0.14    0.13
  -1   4  -6    9.79    0.36
  -1   4  -6    9.14    0.26
  -1   3  -6    0.04    0.09
  -1   2  -6   13.19    0.40
   1  -2   6   13.19    0.40
  -1   1  -6    0.76    0.09
   1  -1   6    0.95    0.09
  -1   0  -6    0.00    0.06
   1   0   6   -0.03    0.08
   1   0   6    0.06    0.06
  -1  -1  -6    0.97    0.08
  -1  -1  -6    0.78    0.12
   1   1   6    0.76    0.08
   1   1   6    0.96    0.11
  -1  -2  -6   13.12    0.36
  -1  -2  -6   13.20    0.50
   1   2   6   13.45    0.50
   1   2   6   12.98    0.38
  -1  -3  -6   -0.04    0.12
  -1  -3  -6   -0.04    0.06
   1   3   6   -0.03    0.05
   1   3   6    0.06    0.08
  -1  -4  -6    9.22    0.32
  -1  -4  -6    9.04    0.46
   1   4   6    9.56    0.33
   1   4   6    9.02    0.27
  -1  -5  -6    0.18    0.08
  -1  -5  -6   -0.05    0.19
   1   5   6    0.28    0.05
  -1  -6  -6    0.08    0.23
   0   6  -6    2.16    0.20
   0   5  -6    1.08    0.15
   0   4  -6    0.20    0.10
   0   3  -6    0.64    0.11
   0  -3   6    0.58    0.09
   0   2  -6   25.63    0.68
   0  -2   6   25.17    0.68
   0   1  -6   42.95    1.09
   0  -1   6   43.65    1.09
   0   0  -6   77.89    1.94
   0   0   6   81.15    1.95
   0  -1  -6   43.45    1.08
   0  -1  -6   43.24    1.31
   0   1   6   44.30    1.08
   0   1   6   43.20    1.08
   0   1   6   42.46    1.31
   0  -2  -6   23.83    0.63
   0  -2  -6   24.18    0.79
   0  -2  -6   24.47    0.62
   0   2   6   24.66    0.80
   0   2   6   24.38    0.65
   0  -3  -6    0.79    0.15
   0  -3  -6    0.71    0.09
   0   3   6    0.75    0.11
   0   3   6    0.62    0.07
   0  -4  -6    0.22    0.15
   0  -4  -6    0.38    0.10
   0   4   6    0.30    0.11
   0   4   6    0.21    0.06
   0  -5  -6    1.21    0.22
   0   5   6    1.13    0.08
   0  -6  -6    1.54    0.28
   1   6  -6    0.08    0.13
   1   5  -6    1.64    0.16
   1   4  -6    1.22    0.13
   1   3  -6   12.69    0.40
  -1  -3   6   13.55    0.39
   1   2  -6    0.00    0.07
  -1  -2   6    0.00    0.06
   1   1  -6    3.41    0.15
  -1  -1   6    3.09    0.14
   1   0  -6   -0.07    0.05
  -1   0   6    0.01    0.05
   1  -1  -6    3.24    0.14
  -1   1   6    3.19    0.14
  -1   1   6    3.66    0.16
  -1   1   6    3.30    0.20
   1  -2  -6    0.04    0.06
   1  -2  -6    0.05    0.09
   1  -2  -6    0.09    0.05
  -1   2   6   -0.07    0.07
  -1   2   6    0.05    0.05
  -1   2   6    0.01    0.07
   1  -3  -6   12.89    0.39
   1  -3  -6   12.70    0.49
  -1   3   6   12.50    0.40
   1  -4  -6    1.53    0.15
   1  -4  -6    1.43    0.19
  -1   4   6    1.32    0.15
  -1   4   6    1.52    0.10
   1  -5  -6    1.49    0.22
   1  -6  -6   -0.04    0.21
   2   6  -6    0.23    0.13
   2   5  -6    0.44    0.12
   2   4  -6    0.66    0.11
   2   3  -6    9.27    0.31
  -2  -3   6    9.59    0.30
   2   2  -6    5.58    0.21
  -2  -2   6    5.56    0.20
   2   1  -6   24.75    0.66
  -2  -1   6   26.39    0.67
   2   0  -6    1.37    0.10
  -2   0   6    1.03    0.08
   2  -1  -6   25.54    0.67
  -2   1   6   25.66    0.68
  -2   1   6   26.19    0.68
  -2   1   6   27.11    0.82
   2  -2  -6    5.50    0.19
   2  -2  -6    5.66    0.21
   2  -2  -6    5.32    0.26
  -2   2   6    5.61    0.20
  -2   2   6    5.24    0.26
  -2   2   6    5.21    0.23
   2  -3  -6    8.92    0.38
   2  -3  -6    9.45    0.32
  -2   3   6    9.09    0.33
   2  -4  -6    0.69    0.13
   2  -4  -6    0.63    0.15
  -2   4   6    0.68    0.09
  -2   4   6    0.67    0.14
   2  -5  -6    0.38    0.17
  -2   5   6    0.67    0.17
   2  -6  -6   -0.23    0.19
  -2   6   6    0.12    0.08
   3   6  -6    0.10    0.12
   3   5  -6    1.27    0.14
   3   4  -6    8.84    0.31
   3   4  -6    8.34    0.23
  -3  -4   6    8.60    0.27
   3   3  -6    0.92    0.10
  -3  -3   6    0.94    0.09
   3   2  -6    8.85    0.28
  -3  -2   6    8.81    0.28
   3   1  -6    0.56    0.08
  -3  -1   6    0.48    0.07
   3   0  -6    0.06    0.06
  -3   0   6   -0.03    0.05
   3  -1  -6    0.53    0.07
   3  -1  -6    0.44    0.07
  -3   1   6    0.58    0.09
  -3   1   6    0.50    0.08
  -3   1   6    0.46    0.07
   3  -2  -6    9.17    0.30
   3  -2  -6    8.74    0.33
   3  -2  -6    8.70    0.27
  -3   2   6    8.25    0.27
  -3   2   6    8.75    0.34
  -3   2   6    8.63    0.31
   3  -3  -6    0.79    0.12
   3  -3  -6    1.06    0.12
  -3   3   6    0.90    0.14
   3  -4  -6    8.30    0.36
  -3   4   6    6.07    0.25
  -3   4   6    8.38    0.34
   3  -5  -6    0.84    0.18
  -3   5   6    1.21    0.19
  -3   6   6   -0.07    0.10
   4   6  -6    0.39    0.13
   4   5  -6    1.30    0.14
   4   4  -6    1.25    0.12
  -4  -4   6    1.48    0.10
   4   3  -6   -0.03    0.07
  -4  -3   6    0.01    0.06
   4   2  -6   32.06    0.83
  -4  -2   6   32.05    0.82
   4   1  -6   14.07    0.40
  -4  -1   6   13.77    0.39
   4   0  -6   93.03    2.28
  -4   0   6   92.85    2.28
  -4   0   6   94.02    2.25
   4  -1  -6   12.18    0.38
   4  -1  -6   13.57    0.39
  -4   1   6   13.66    0.40
  -4   1   6   13.32    0.38
   4  -2  -6   30.16    0.81
   4  -2  -6   31.63    0.83
  -4   2   6   31.04    0.84
  -4   2   6   31.05    0.95
  -4   2   6   31.60    0.81
   4  -3  -6    0.08    0.09
   4  -3  -6   -0.12    0.09
  -4   3   6   -0.01    0.07
  -4   3   6   -0.05    0.11
   4  -4  -6    1.47    0.16
  -4   4   6    1.48    0.18
   4  -5  -6    1.49    0.19
  -4   5   6    1.31    0.21
  -4   6   6    0.15    0.12
   5   6  -6    0.27    0.13
   5   5  -6    1.09    0.13
   5   4  -6    2.90    0.20
  -5  -4   6    3.12    0.14
   5   3  -6    7.39    0.27
  -5  -3   6    7.24    0.24
   5   2  -6    2.66    0.16
  -5  -2   6    2.61    0.14
   5   1  -6    2.73    0.15
  -5  -1   6    2.45    0.14
   5   0  -6    0.05    0.06
  -5   0   6    0.00    0.06
  -5   0   6    0.01    0.07
   5  -1  -6    2.44    0.14
   5  -1  -6    2.34    0.15
  -5   1   6    2.53    0.15
  -5   1   6    2.22    0.16
   5  -2  -6    2.50    0.16
   5  -2  -6    2.47    0.16
  -5   2   6    2.62    0.15
  -5   2   6    2.14    0.17
  -5   2   6    2.28    0.15
   5  -3  -6    7.54    0.30
  -5   3   6    7.10    0.33
  -5   3   6    7.40    0.28
   5  -4  -6    3.37    0.24
  -5   4   6    3.14    0.21
  -5   4   6    2.99    0.25
   5  -5  -6    0.59    0.15
  -5   5   6    1.05    0.21
  -5   6   6   -0.03    0.13
   6   6  -6   -0.02    0.12
   6   5  -6    1.13    0.14
   6   4  -6    0.11    0.10
  -6  -4   6    0.06    0.05
   6   3  -6   11.11    0.35
  -6  -3   6   10.19    0.32
   6   2  -6    2.78    0.17
  -6  -2   6    2.85    0.15
   6   1  -6   17.46    0.50
  -6  -1   6   18.16    0.50
   6   0  -6    0.31    0.08
  -6   0   6    0.26    0.09
  -6   0   6    0.30    0.08
   6  -1  -6   18.93    0.53
   6  -1  -6   17.82    0.52
  -6   1   6   18.44    0.54
  -6   1   6   18.40    0.53
   6  -2  -6    2.60    0.17
   6  -2  -6    2.51    0.17
  -6   2   6    2.87    0.21
  -6   2   6    2.73    0.18
  -6   2   6    2.84    0.15
  -6   3   6   10.04    0.35
  -6   3   6    9.13    0.39
   6  -4  -6    0.20    0.10
  -6   4   6    0.09    0.10
  -6   4   6    0.02    0.16
   6  -5  -6    0.92    0.16
  -6   5   6    1.15    0.23
  -6   6   6    0.06    0.14
   7   6  -6    0.06    0.13
   7   5  -6    2.26    0.18
   7   4  -6    3.23    0.22
  -7  -4   6    3.28    0.15
   7   3  -6    1.51    0.14
  -7  -3   6    1.80    0.13
   7   2  -6    4.35    0.21
  -7  -2   6    4.24    0.19
   7   1  -6    1.99    0.14
  -7  -1   6    1.82    0.14
  -7  -1   6    1.88    0.14
   7   0  -6   -0.12    0.06
   7   0  -6   -0.01    0.08
  -7   0   6   -0.07    0.08
  -7   0   6    0.04    0.07
   7  -1  -6    1.76    0.14
   7  -1  -6    2.12    0.16
  -7   1   6    2.14    0.16
  -7   1   6    2.18    0.16
   7  -2  -6    4.48    0.23
  -7   2   6    4.49    0.22
  -7   2   6    4.18    0.17
  -7   2   6    4.22    0.25
  -7   3   6    1.55    0.14
  -7   3   6    1.52    0.19
  -7   4   6    2.75    0.26
  -7   4   6    3.07    0.23
  -7   5   6    1.95    0.27
  -7   6   6   -0.09    0.15
   8   6  -6   -0.08    0.13
   8   5  -6    0.16    0.13
   8   4  -6    1.56    0.16
   8   3  -6    0.02    0.10
   8   2  -6   17.82    0.53
  -8  -2   6   18.22    0.51
  -8  -2   6   17.61    0.52
   8   1  -6    1.00    0.12
  -8  -1   6    0.93    0.11
  -8  -1   6    1.19    0.12
   8   0  -6   40.51    1.06
   8   0  -6   40.66    1.04
  -8   0   6   40.33    1.06
  -8   0   6   39.61    1.04
   8  -1  -6    1.31    0.14
   8  -1  -6    0.92    0.13
  -8   1   6    1.33    0.15
  -8   1   6    1.40    0.14
  -8   2   6   17.75    0.57
  -8   2   6   18.53    0.56
  -8   3   6    0.04    0.10
  -8   3   6    0.07    0.14
  -8   4   6    1.36    0.23
  -8   5   6    0.12    0.22
  -8   6   6    0.15    0.17
   9   6  -6    0.18    0.14
   9   5  -6    0.42    0.14
   9   4  -6    2.82    0.21
   9   3  -6    1.50    0.16
   9   2  -6    2.87    0.22
  -9  -2   6    3.28    0.19
   9   1  -6    1.22    0.14
  -9  -1   6    1.10    0.12
  -9  -1   6    1.29    0.13
   9   0  -6   -0.01    0.07
   9   0  -6   -0.04    0.10
  -9   0   6   -0.01    0.10
  -9   0   6    0.05    0.09
   9  -1  -6    1.35    0.14
   9  -1  -6    1.16    0.15
  -9   1   6    1.20    0.15
  -9   1   6    1.60    0.17
  -9   2   6    3.46    0.24
  -9   2   6    3.35    0.22
  -9   3   6    1.21    0.16
  -9   3   6    1.26    0.19
  -9   4   6    3.12    0.30
  -9   5   6    0.34    0.23
  -9   6   6    0.15    0.19
  10   5  -6    0.79    0.17
  10   4  -6    0.02    0.13
  10   3  -6    2.84    0.21
 -10  -3   6    2.72    0.19
  10   2  -6    0.96    0.15
 -10  -2   6    0.90    0.12
  10   1  -6    4.14    0.25
 -10  -1   6    4.25    0.22
  10   0  -6    1.68    0.17
  10   0  -6    2.30    0.17
 -10   0   6    1.75    0.17
 -10   0   6    2.21    0.17
 -10   1   6    3.96    0.26
 -10   1   6    4.19    0.25
 -10   2   6    0.92    0.18
 -10   2   6    0.42    0.14
 -10   3   6    2.27    0.24
 -10   3   6    2.93    0.23
 -10   4   6    0.15    0.19
 -10   5   6    0.96    0.25
 -10   6   6   -0.22    0.19
  11   5  -6    1.10    0.19
  11   4  -6    0.30    0.15
 -11  -4   6    0.37    0.12
  11   3  -6    1.39    0.18
 -11  -3   6    0.95    0.13
  11   2  -6    0.74    0.15
 -11  -2   6    0.87    0.12
  11   1  -6    0.73    0.15
 -11  -1   6    0.90    0.13
  11   0  -6    0.01    0.13
  11   0  -6    0.03    0.09
 -11   0   6   -0.10    0.11
 -11   1   6    0.76    0.15
 -11   2   6    0.71    0.18
 -11   3   6    1.36    0.19
 -11   3   6    1.41    0.24
 -11   4   6    0.54    0.24
 -11   5   6    1.28    0.28
  12   4  -6    0.82    0.19
  12   3  -6    0.11    0.15
 -12  -3   6    0.14    0.11
  12   2  -6    4.42    0.30
 -12  -2   6    4.48    0.23
  12   1  -6    0.12    0.14
 -12  -1   6    0.37    0.12
 -12   0   6    3.81    0.26
 -12   1   6    0.20    0.08
 -12   1   6    0.41    0.15
 -12   2   6    4.42    0.31
 -12   3   6    0.03    0.19
 -12   4   6    0.69    0.23
 -12   5   6    0.22    0.26
 -12   5   6    0.05    0.21
 -13  -3   6    0.06    0.11
 -13  -2   6    1.55    0.15
 -13  -1   6    0.46    0.13
 -13   0   6   -0.19    0.13
 -13   1   6    0.45    0.10
 -13   1   6    0.46    0.17
 -13   2   6    1.42    0.23
 -13   3   6    0.39    0.22
 -13   4   6    0.91    0.25
 -13   5   6    0.15    0.23
 -14  -2   6    0.38    0.12
 -14  -1   6    0.43    0.14
 -14   0   6    2.04    0.20
 -14   0   6    2.85    0.23
 -14   1   6    0.24    0.18
 -14   1   6    0.33    0.11
 -14   2   6    0.44    0.20
 -14   3   6    0.37    0.22
 -14   4   6   -0.10    0.22
 -15  -3   6    0.62    0.25
 -15  -2   6    0.09    0.18
 -15  -2   6   -0.06    0.12
 -15  -1   6    0.11    0.15
 -15  -1   6    0.07    0.14
 -15   0   6   -0.09    0.15
 -15   0   6    0.06    0.13
 -15   1   6   -0.08    0.11
 -15   1   6    0.06    0.17
 -15   2   6    0.12    0.19
 -15   3   6    0.22    0.24
 -15   4   6   -0.08    0.23
 -15   4   6   -0.13    0.23
 -16  -2   6    0.69    0.22
 -16  -1   6    1.30    0.18
 -16  -1   6    1.17    0.21
 -16   0   6   -0.08    0.16
 -16   0   6   -0.04    0.14
 -16   1   6    1.32    0.17
 -16   1   6    1.28    0.22
 -16   2   6    0.65    0.23
 -16   3   6   -0.01    0.23
 -17  -2   6    0.22    0.22
 -17  -1   6    0.24    0.18
 -17  -1   6    0.18    0.16
 -17   0   6    0.03    0.16
 -17   0   6    0.10    0.18
 -17   1   6   -0.09    0.19
 -17   2   6   -0.07    0.20
 -17   3   6    0.07    0.23
 -17   3   6    0.16    0.23
 -18  -2   6    0.42    0.23
 -18  -1   6   -0.06    0.20
 -18  -1   6   -0.22    0.19
 -18   0   6    0.75    0.20
 -18   0   6    0.41    0.19
 -18   1   6    0.08    0.20
 -18   2   6    0.25    0.24
 -18   2   6    0.14    0.23
 -18   3   6    0.09    0.25
 -19  -1   6   -0.11    0.20
 -19   0   6   -0.20    0.21
 -19   0   6    0.10    0.19
 -19   1   6   -0.10    0.23
 -19   1   6   -0.01    0.21
 -19   2   6    0.05    0.23
 -19   2   6   -0.21    0.24
 -20   0   6    0.19    0.26
 -20   1   6    0.59    0.27
 -20   1   6    0.67    0.24
 -16   0  -7    0.23    0.25
 -15   2  -7    0.36    0.25
 -15   2  -7    0.37    0.25
 -15   1  -7    0.08    0.23
 -15   1  -7    0.26    0.25
 -15   0  -7    0.19    0.25
 -15   0  -7    0.40    0.23
 -15  -1  -7   -0.05    0.22
 -15  -2  -7    0.19    0.25
 -14   3  -7    0.29    0.23
 -14   2  -7   -0.13    0.23
 -14   2  -7   -0.06    0.20
 -14   1  -7    0.55    0.22
 -14   1  -7    0.34    0.23
 -14   0  -7    0.03    0.21
 -14   0  -7   -0.07    0.20
 -14  -1  -7    0.10    0.24
 -14  -2  -7    0.08    0.21
 -14  -3  -7    0.13    0.24
 -13   3  -7   -0.20    0.24
 -13   3  -7    0.02    0.22
 -13   2  -7    0.05    0.22
 -13   2  -7    0.13    0.21
 -13   1  -7    0.78    0.24
 -13   1  -7    0.63    0.21
 -13   0  -7    0.17    0.20
 -13   0  -7    0.31    0.20
 -13  -1  -7    0.97    0.31
 -13  -1  -7    0.95    0.23
 -13  -2  -7    0.14    0.22
 -13  -3  -7   -0.15    0.22
 -12   4  -7   -0.21    0.20
 -12   3  -7    0.32    0.23
 -12   3  -7    0.30    0.21
 -12   2  -7    1.79    0.27
 -12   2  -7    1.61    0.24
 -12   1  -7    0.24    0.20
 -12   1  -7   -0.02    0.19
 -12   0  -7    0.10    0.18
 -12   0  -7   -0.25    0.17
 -12  -1  -7    0.16    0.17
 -12  -1  -7    0.08    0.18
 -12  -1  -7    0.23    0.27
 -12  -2  -7    1.50    0.24
 -12  -2  -7    1.54    0.34
 -12  -3  -7    0.56    0.23
 -12  -4  -7    0.08    0.20
 -11   4  -7    0.00    0.19
 -11   4  -7    0.09    0.23
 -11   3  -7   -0.18    0.20
 -11   3  -7    0.07    0.17
 -11   2  -7    1.65    0.22
 -11   2  -7    1.38    0.23
 -11   1  -7   -0.09    0.18
 -11   1  -7   -0.01    0.17
 -11   0  -7    3.20    0.26
 -11   0  -7    3.68    0.30
 -11  -1  -7   -0.06    0.23
 -11  -1  -7    0.13    0.15
 -11  -1  -7   -0.11    0.16
 -11  -2  -7    1.81    0.32
 -11  -2  -7    1.87    0.24
 -11  -3  -7    0.02    0.18
 -11  -4  -7    0.16    0.20
 -10   4  -7    0.34    0.23
 -10   4  -7    0.09    0.18
 -10   3  -7    1.09    0.20
 -10   3  -7    0.99    0.23
 -10   2  -7    1.14    0.19
 -10   2  -7    1.26    0.22
 -10   1  -7    1.39    0.19
 -10   1  -7    1.74    0.22
  10  -1   7    1.46    0.22
 -10   0  -7   -0.10    0.14
 -10   0  -7   -0.16    0.14
 -10  -1  -7    1.42    0.19
 -10  -1  -7    1.51    0.21
 -10  -1  -7    1.36    0.26
 -10  -2  -7    1.04    0.26
 -10  -2  -7    1.29    0.21
 -10  -3  -7    0.65    0.27
 -10  -3  -7    0.89    0.19
 -10  -4  -7    0.33    0.19
  -9   4  -7    0.03    0.19
  -9   4  -7   -0.14    0.16
  -9   3  -7    0.41    0.19
  -9   3  -7    0.35    0.17
  -9   2  -7   -0.06    0.16
  -9   2  -7    0.08    0.15
   9  -2   7   -0.24    0.15
  -9   1  -7    4.93    0.32
  -9   1  -7    4.82    0.30
   9  -1   7    5.05    0.35
  -9   0  -7   -0.03    0.14
  -9   0  -7   -0.11    0.13
   9   0   7    0.06    0.10
  -9  -1  -7    4.89    0.45
  -9  -1  -7    4.72    0.28
  -9  -1  -7    5.17    0.30
   9   1   7    4.95    0.30
   9   1   7    4.69    0.21
  -9  -2  -7    0.24    0.15
  -9  -2  -7    0.26    0.11
  -9  -2  -7    0.00    0.22
  -9  -3  -7    0.08    0.16
  -9  -3  -7    0.18    0.23
  -9  -4  -7   -0.08    0.16
  -8   5  -7    0.43    0.21
  -8   4  -7    0.21    0.18
  -8   4  -7    0.22    0.16
  -8   3  -7    3.70    0.29
  -8   3  -7    3.72    0.25
  -8   2  -7    4.60    0.26
  -8   2  -7    4.51    0.32
   8  -2   7    4.30    0.33
  -8   1  -7    0.41    0.15
  -8   1  -7    0.41    0.13
   8  -1   7   -0.02    0.13
  -8   0  -7   -0.05    0.12
  -8   0  -7    0.07    0.12
   8   0   7    0.06    0.14
   8   0   7    0.01    0.09
  -8  -1  -7    0.25    0.12
  -8  -1  -7   -0.06    0.19
  -8  -1  -7    0.20    0.13
   8   1   7    0.26    0.13
   8   1   7    0.25    0.08
  -8  -2  -7    4.63    0.29
  -8  -2  -7    5.15    0.26
  -8  -2  -7    5.34    0.42
   8   2   7    4.70    0.15
   8   2   7    4.61    0.15
   8   2   7    5.30    0.28
  -8  -3  -7    2.93    0.34
  -8  -3  -7    3.57    0.25
  -8  -4  -7    0.42    0.27
  -8  -4  -7    0.01    0.15
  -7   5  -7    0.55    0.22
  -7   4  -7    0.10    0.18
  -7   4  -7    0.06    0.14
  -7   3  -7    0.05    0.15
  -7   3  -7   -0.02    0.13
   7  -3   7   -0.38    0.15
  -7   2  -7    4.42    0.25
  -7   2  -7    4.43    0.29
   7  -2   7    4.50    0.31
  -7   1  -7    0.48    0.14
   7  -1   7    0.49    0.14
  -7   0  -7   15.12    0.50
   7   0   7   14.87    0.59
   7   0   7   15.48    0.51
  -7  -1  -7    0.52    0.12
  -7  -1  -7    0.75    0.21
   7   1   7    0.66    0.17
   7   1   7    0.40    0.13
  -7  -2  -7    4.54    0.23
  -7  -2  -7    4.53    0.38
   7   2   7    5.07    0.27
   7   2   7    4.27    0.16
   7   2   7    4.46    0.15
  -7  -3  -7    0.26    0.21
  -7  -3  -7   -0.05    0.13
  -7  -4  -7    0.10    0.14
  -7  -4  -7   -0.13    0.23
  -7  -5  -7    0.42    0.16
  -6   5  -7    0.32    0.19
  -6   4  -7    1.71    0.17
  -6   4  -7    1.70    0.22
  -6   3  -7    1.51    0.19
  -6   3  -7    1.75    0.16
   6  -3   7    1.18    0.20
  -6   2  -7    8.23    0.36
   6  -2   7    7.86    0.41
  -6   1  -7    5.01    0.28
   6  -1   7    5.51    0.32
  -6   0  -7    0.03    0.10
   6   0   7   -0.06    0.12
   6   0   7    0.03    0.11
  -6  -1  -7    5.47    0.39
  -6  -1  -7    5.27    0.25
   6   1   7    5.98    0.27
   6   1   7    5.16    0.32
  -6  -2  -7    8.47    0.48
  -6  -2  -7    8.26    0.30
   6   2   7    8.34    0.26
   6   2   7    8.72    0.33
  -6  -3  -7    1.52    0.24
  -6  -3  -7    1.63    0.12
   6   3   7    1.68    0.15
  -6  -4  -7    1.75    0.29
  -6  -4  -7    1.73    0.18
  -6  -5  -7    0.68    0.15
  -5   5  -7   -0.13    0.16
  -5   4  -7    0.05    0.15
  -5   4  -7    0.05    0.11
  -5   3  -7    0.63    0.12
  -5   3  -7    0.41    0.14
  -5   2  -7    0.34    0.13
   5  -2   7    0.11    0.14
  -5   1  -7   12.82    0.43
   5  -1   7   12.63    0.42
   5  -1   7   12.48    0.51
  -5   0  -7    1.81    0.16
   5   0   7    1.86    0.19
   5   0   7    1.69    0.16
  -5  -1  -7   12.98    0.42
  -5  -1  -7   13.29    0.55
   5   1   7   13.39    0.43
   5   1   7   13.46    0.54
  -5  -2  -7    0.44    0.18
  -5  -2  -7    0.49    0.09
   5   2   7    0.49    0.08
   5   2   7    0.30    0.10
   5   2   7    0.31    0.14
  -5  -3  -7    0.33    0.20
  -5  -3  -7    0.55    0.08
   5   3   7    0.48    0.10
   5   3   7    0.50    0.05
  -5  -4  -7    0.16    0.21
  -5  -4  -7    0.20    0.12
  -5  -5  -7    0.25    0.25
  -5  -5  -7    0.14    0.13
  -4   6  -7    0.28    0.19
  -4   5  -7    1.79    0.22
  -4   4  -7    0.78    0.12
  -4   4  -7    0.54    0.16
  -4   3  -7    8.57    0.36
  -4   2  -7    6.29    0.29
  -4   1  -7    0.47    0.11
   4  -1   7    0.21    0.12
   4  -1   7    0.40    0.10
  -4   0  -7    0.10    0.08
   4   0   7    0.11    0.09
   4   0   7   -0.03    0.10
  -4  -1  -7    0.23    0.08
  -4  -1  -7    0.31    0.14
   4   1   7    0.32    0.10
   4   1   7    0.31    0.13
  -4  -2  -7    6.11    0.37
  -4  -2  -7    6.48    0.24
   4   2   7    6.41    0.35
   4   2   7    6.31    0.23
   4   2   7    6.50    0.25
  -4  -3  -7    9.80    0.50
  -4  -3  -7    9.24    0.28
   4   3   7    9.27    0.27
  -4  -4  -7    0.40    0.20
  -4  -5  -7    1.40    0.15
  -4  -5  -7    1.27    0.27
  -3   6  -7   -0.16    0.17
  -3   5  -7    0.75    0.18
  -3   4  -7    0.27    0.09
  -3   4  -7    0.19    0.14
  -3   3  -7    1.28    0.15
  -3   2  -7    7.43    0.31
  -3   1  -7   10.67    0.36
   3  -1   7   10.15    0.35
   3  -1   7   10.75    0.44
  -3   0  -7   37.50    0.97
   3   0   7   37.12    0.97
   3   0   7   36.72    1.17
  -3  -1  -7   10.70    0.34
  -3  -1  -7   10.39    0.44
   3   1   7   11.09    0.35
   3   1   7   10.69    0.44
  -3  -2  -7    7.12    0.24
  -3  -2  -7    7.47    0.38
   3   2   7    7.10    0.26
   3   2   7    7.00    0.25
   3   2   7    7.65    0.38
  -3  -3  -7    1.62    0.10
  -3  -3  -7    1.67    0.21
   3   3   7    1.53    0.11
   3   3   7    1.65    0.20
  -3  -4  -7   -0.14    0.16
   3   4   7    0.28    0.09
   3   4   7    0.16    0.08
  -3  -5  -7    0.39    0.22
  -3  -5  -7    0.64    0.12
  -2   6  -7    0.46    0.17
  -2   5  -7    0.22    0.15
  -2   4  -7    7.65    0.33
  -2   4  -7    6.82    0.24
  -2   3  -7    1.58    0.15
  -2   2  -7   18.20    0.54
   2  -2   7   18.25    0.54
  -2   1  -7    9.65    0.33
   2  -1   7   10.54    0.34
  -2   0  -7   -0.11    0.07
   2   0   7   -0.13    0.07
   2   0   7    0.01    0.09
  -2  -1  -7    9.95    0.42
  -2  -1  -7    9.68    0.31
   2   1   7   10.05    0.32
   2   1   7   10.00    0.42
  -2  -2  -7   18.72    0.50
  -2  -2  -7   18.13    0.67
   2   2   7   18.39    0.67
   2   2   7   18.06    0.51
   2   2   7   18.88    0.51
  -2  -3  -7    1.81    0.10
  -2  -3  -7    1.65    0.21
   2   3   7    2.09    0.22
   2   3   7    1.74    0.13
  -2  -4  -7    7.45    0.45
   2   4   7    6.90    0.24
   2   4   7    6.99    0.27
  -2  -5  -7    0.46    0.22
  -2  -6  -7    0.57    0.28
  -1   6  -7    0.06    0.15
  -1   5  -7   -0.05    0.13
  -1   4  -7    0.00    0.11
  -1   3  -7    0.44    0.11
  -1   2  -7    3.84    0.20
   1  -2   7    4.32    0.20
  -1   1  -7   19.84    0.56
   1  -1   7   20.22    0.56
  -1   0  -7   14.62    0.43
   1   0   7   15.04    0.54
   1   0   7   15.23    0.43
  -1  -1  -7   19.75    0.68
  -1  -1  -7   19.97    0.55
   1   1   7   20.64    0.69
   1   1   7   20.40    0.55
  -1  -2  -7    3.99    0.28
  -1  -2  -7    3.82    0.16
   1   2   7    4.01    0.27
   1   2   7    3.63    0.19
   1   2   7    4.22    0.18
  -1  -3  -7    0.47    0.06
  -1  -3  -7    0.62    0.15
   1   3   7    0.31    0.09
   1   3   7    0.58    0.15
  -1  -4  -7   -0.06    0.16
  -1  -4  -7    0.04    0.09
   1   4   7    0.00    0.10
   1   4   7    0.09    0.07
  -1  -5  -7   -0.05    0.19
  -1  -6  -7   -0.19    0.24
   0   6  -7   -0.02    0.14
   0   5  -7    1.16    0.16
   0   4  -7    0.17    0.11
   0   3  -7    8.27    0.31
   0   2  -7    0.92    0.11
   0  -2   7    1.06    0.11
   0   1  -7    0.43    0.08
   0  -1   7    0.52    0.08
   0   0  -7    0.07    0.06
   0   0   7    0.12    0.09
   0   0   7   -0.04    0.06
   0  -1  -7    0.45    0.07
   0   1   7    0.46    0.11
   0   1   7    0.49    0.08
   0   1   7    0.35    0.07
   0  -2  -7    0.95    0.08
   0  -2  -7    0.82    0.14
   0   2   7    1.02    0.11
   0   2   7    0.85    0.09
   0   2   7    1.09    0.14
   0  -3  -7    8.38    0.40
   0  -3  -7    8.20    0.28
   0  -3  -7    8.02    0.24
   0   3   7    9.17    0.40
   0   3   7    8.05    0.30
   0  -4  -7    0.06    0.09
   0  -4  -7    0.15    0.16
   0   4   7   -0.04    0.10
   0   4   7   -0.02    0.06
   0  -5  -7    1.27    0.24
   0  -6  -7   -0.29    0.21
   1   6  -7   -0.03    0.13
   1   5  -7    0.01    0.12
   1   4  -7   -0.01    0.10
   1   3  -7    4.60    0.22
   1   2  -7    7.81    0.28
  -1  -2   7    7.89    0.27
   1   1  -7   36.15    0.94
  -1  -1   7   36.70    0.94
   1   0  -7   48.78    1.23
  -1   0   7   49.75    1.24
   1  -1  -7   34.60    0.90
  -1   1   7   35.49    0.90
  -1   1   7   34.85    1.09
  -1   1   7   35.75    0.90
   1  -2  -7    7.61    0.34
   1  -2  -7    7.31    0.25
   1  -2  -7    6.87    0.24
  -1   2   7    7.43    0.28
  -1   2   7    7.59    0.33
  -1   2   7    7.93    0.25
   1  -3  -7    4.32    0.16
   1  -3  -7    4.55    0.21
   1  -3  -7    4.21    0.29
  -1   3   7    4.76    0.23
  -1   3   7    4.37    0.28
   1  -4  -7    0.04    0.10
   1  -4  -7    0.07    0.15
  -1   4   7    0.03    0.07
  -1   4   7    0.20    0.12
   1  -5  -7    0.03    0.17
  -1   5   7    0.04    0.13
   1  -6  -7   -0.13    0.22
   2   6  -7    0.23    0.14
   2   5  -7    0.09    0.11
   2   4  -7   11.07    0.38
   2   3  -7    0.55    0.10
  -2  -3   7    0.75    0.10
   2   2  -7   22.07    0.60
  -2  -2   7   21.64    0.59
   2   1  -7    2.61    0.15
  -2  -1   7    2.88    0.15
   2   0  -7   -0.07    0.05
  -2   0   7    0.07    0.06
   2  -1  -7    2.55    0.14
  -2   1   7    2.87    0.19
  -2   1   7    2.63    0.14
  -2   1   7    2.64    0.16
   2  -2  -7   20.91    0.57
   2  -2  -7   21.14    0.70
   2  -2  -7   21.64    0.59
  -2   2   7   20.85    0.60
  -2   2   7   22.40    0.58
  -2   2   7   21.28    0.71
   2  -3  -7    0.67    0.13
   2  -3  -7    0.51    0.10
   2  -3  -7    0.52    0.07
  -2   3   7    0.55    0.12
  -2   3   7    0.60    0.12
   2  -4  -7   10.85    0.47
  -2   4   7   10.55    0.33
  -2   4   7   11.02    0.41
   2  -5  -7   -0.15    0.16
  -2   5   7    0.09    0.15
   2  -6  -7    0.32    0.22
  -2   6   7    0.14    0.09
   3   6  -7    0.29    0.14
   3   5  -7    0.10    0.11
   3   4  -7    0.19    0.10
   3   3  -7    0.06    0.08
  -3  -3   7    0.07    0.07
   3   2  -7    9.44    0.31
  -3  -2   7    9.52    0.30
   3   1  -7   18.35    0.52
  -3  -1   7   19.64    0.52
   3   0  -7   29.64    0.78
  -3   0   7   30.23    0.78
   3  -1  -7   16.96    0.49
  -3   1   7   18.13    0.51
  -3   1   7   19.31    0.61
  -3   1   7   17.96    0.50
   3  -2  -7    9.70    0.30
   3  -2  -7    9.39    0.32
  -3   2   7    9.56    0.34
  -3   2   7    9.79    0.38
  -3   2   7    9.88    0.31
   3  -3  -7    0.19    0.11
   3  -3  -7   -0.01    0.09
  -3   3   7    0.06    0.09
  -3   3   7    0.07    0.07
  -3   3   7    0.09    0.11
   3  -4  -7    0.23    0.14
  -3   4   7    0.15    0.14
   3  -5  -7   -0.04    0.16
  -3   5   7   -0.03    0.16
   4   6  -7   -0.08    0.13
   4   5  -7    0.71    0.13
   4   4  -7    1.92    0.15
   4   3  -7    5.75    0.24
  -4  -3   7    5.60    0.22
   4   2  -7    1.84    0.13
  -4  -2   7    1.75    0.13
   4   1  -7    4.24    0.18
  -4  -1   7    4.38    0.18
   4   0  -7   -0.03    0.06
  -4   0   7    0.02    0.08
  -4   0   7    0.03    0.06
   4  -1  -7    4.45    0.19
   4  -1  -7    4.20    0.19
  -4   1   7    4.50    0.20
  -4   1   7    4.27    0.22
  -4   1   7    4.28    0.19
   4  -2  -7    1.43    0.12
   4  -2  -7    1.82    0.14
  -4   2   7    1.74    0.13
  -4   2   7    1.88    0.16
  -4   2   7    1.30    0.14
   4  -3  -7    5.45    0.28
   4  -3  -7    5.63    0.26
  -4   3   7    5.71    0.29
  -4   3   7    6.00    0.28
  -4   3   7    5.62    0.23
   4  -4  -7    1.69    0.18
  -4   4   7    1.64    0.19
   4  -5  -7    0.39    0.16
  -4   5   7    0.62    0.19
   5   6  -7    0.17    0.14
   5   5  -7    0.04    0.11
   5   4  -7    0.13    0.10
   5   3  -7    5.77    0.24
  -5  -3   7    5.51    0.22
   5   2  -7    2.56    0.17
  -5  -2   7    2.68    0.15
   5   1  -7   35.40    0.92
  -5  -1   7   35.38    0.92
   5   0  -7   15.91    0.46
  -5   0   7   15.86    0.46
  -5   0   7   16.58    0.46
   5  -1  -7   34.77    0.90
   5  -1  -7   33.87    0.90
  -5   1   7   34.87    0.90
  -5   1   7   34.27    0.90
   5  -2  -7    2.27    0.17
   5  -2  -7    2.29    0.17
  -5   2   7    2.27    0.17
  -5   2   7    2.77    0.16
  -5   2   7    2.50    0.19
  -5   3   7    5.69    0.24
  -5   3   7    5.08    0.28
   5  -4  -7    0.09    0.12
  -5   4   7    0.12    0.10
  -5   4   7    0.05    0.16
   5  -5  -7   -0.08    0.14
  -5   5   7    0.01    0.18
   6   6  -7    0.31    0.14
   6   5  -7    0.83    0.14
   6   4  -7    6.42    0.28
   6   3  -7    0.20    0.10
   6   2  -7   19.14    0.54
  -6  -2   7   18.09    0.52
   6   1  -7    0.21    0.08
  -6  -1   7    0.16    0.07
   6   0  -7    0.10    0.08
  -6   0   7   -0.04    0.07
  -6   0   7    0.01    0.08
   6  -1  -7    0.11    0.08
   6  -1  -7    0.17    0.08
  -6   1   7    0.17    0.08
  -6   1   7    0.10    0.09
   6  -2  -7   18.61    0.53
   6  -2  -7   18.14    0.54
  -6   2   7   17.85    0.53
  -6   2   7   17.72    0.55
  -6   2   7   17.62    0.58
  -6   3   7    0.26    0.15
  -6   3   7    0.19    0.10
  -6   4   7    6.60    0.29
  -6   4   7    5.84    0.34
   6  -5  -7    0.70    0.17
  -6   5   7    1.07    0.23
   7   6  -7    0.62    0.15
   7   5  -7    0.07    0.12
   7   4  -7    0.17    0.11
   7   3  -7    0.05    0.10
   7   2  -7   10.06    0.34
  -7  -2   7    9.85    0.33
   7   1  -7    4.86    0.22
  -7  -1   7    4.65    0.21
  -7  -1   7    4.75    0.21
   7   0  -7   17.67    0.52
  -7   0   7   18.53    0.52
  -7   0   7   17.62    0.53
   7  -1  -7    4.98    0.24
   7  -1  -7    4.98    0.23
  -7   1   7    4.69    0.25
  -7   1   7    4.57    0.22
   7  -2  -7    9.21    0.35
   7  -2  -7    9.73    0.35
  -7   2   7   10.07    0.36
  -7   2   7   10.22    0.39
  -7   2   7    9.39    0.34
  -7   3   7    0.02    0.10
  -7   3   7    0.04    0.15
  -7   4   7    0.16    0.18
  -7   5   7    0.10    0.21
   8   6  -7    0.10    0.14
   8   5  -7    0.02    0.14
   8   4  -7    6.13    0.30
   8   3  -7    3.39    0.23
   8   2  -7    2.54    0.20
   8   1  -7    3.30    0.21
  -8  -1   7    3.89    0.20
  -8  -1   7    3.25    0.19
   8   0  -7   -0.07    0.09
  -8   0   7    0.07    0.08
  -8   0   7    0.17    0.10
   8  -1  -7    3.60    0.23
   8  -1  -7    3.48    0.20
  -8   1   7    3.75    0.22
  -8   1   7    3.52    0.22
   8  -2  -7    1.99    0.17
  -8   2   7    2.02    0.19
  -8   2   7    2.21    0.18
  -8   2   7    2.13    0.14
  -8   3   7    2.97    0.23
  -8   3   7    3.33    0.26
  -8   4   7    6.22    0.37
  -8   5   7    0.35    0.22
  -8   6   7   -0.03    0.17
   9   6  -7    0.28    0.15
   9   5  -7    0.14    0.14
   9   4  -7    0.61    0.15
   9   3  -7    3.00    0.23
   9   2  -7    0.17    0.11
  -9  -2   7    0.09    0.10
   9   1  -7   18.81    0.58
  -9  -1   7   19.19    0.55
   9   0  -7    0.09    0.11
   9   0  -7    0.12    0.09
  -9   0   7    0.11    0.09
  -9   0   7    0.04    0.10
   9  -1  -7   18.97    0.57
   9  -1  -7   18.71    0.58
  -9   1   7   18.50    0.58
  -9   1   7   19.31    0.59
  -9   2   7    0.02    0.05
  -9   2   7    0.06    0.10
  -9   2   7    0.19    0.15
  -9   3   7    2.72    0.25
  -9   3   7    2.87    0.22
  -9   4   7    0.72    0.22
  -9   5   7    0.09    0.24
  -9   6   7    0.01    0.19
  10   6  -7    0.76    0.17
  10   5  -7    1.13    0.18
  10   4  -7    2.28    0.20
  10   3  -7    1.77    0.19
 -10  -3   7    1.40    0.15
  10   2  -7    7.74    0.34
 -10  -2   7    7.57    0.30
  10   1  -7    0.38    0.13
 -10  -1   7    0.38    0.11
  10   0  -7   -0.09    0.09
  10   0  -7    0.07    0.11
 -10   0   7   -0.04    0.11
  10  -1  -7    0.27    0.14
 -10   1   7    0.47    0.13
 -10   1   7    0.38    0.14
 -10   2   7    7.70    0.36
 -10   2   7    7.88    0.35
 -10   3   7    1.39    0.23
 -10   3   7    1.48    0.19
 -10   4   7    1.90    0.27
 -10   5   7    1.17    0.29
 -10   6   7    0.53    0.23
  11   5  -7   -0.07    0.15
  11   4  -7    0.18    0.15
 -11  -4   7    0.03    0.13
  11   3  -7    0.19    0.15
 -11  -3   7    0.12    0.11
  11   2  -7    4.59    0.29
 -11  -2   7    4.69    0.24
  11   1  -7   -0.07    0.13
 -11  -1   7    0.05    0.11
  11   0  -7   10.04    0.36
  11   0  -7    9.82    0.41
 -11   0   7   10.03    0.37
 -11   1   7    0.08    0.13
 -11   2   7    4.80    0.33
 -11   3   7   -0.05    0.13
 -11   3   7    0.11    0.19
 -11   4   7    0.12    0.22
 -11   5   7   -0.05    0.26
  12   5  -7    0.13    0.17
  12   4  -7    4.08    0.28
 -12  -4   7    3.74    0.26
  12   3  -7    1.49    0.20
 -12  -3   7    1.83    0.17
  12   2  -7    1.19    0.18
 -12  -2   7    1.07    0.15
  12   1  -7    0.48    0.15
 -12  -1   7    0.49    0.13
  12   0  -7    0.03    0.14
 -12   0   7   -0.05    0.12
 -12   1   7    0.38    0.16
 -12   2   7    1.31    0.21
 -12   3   7    1.61    0.25
 -12   4   7    3.69    0.34
 -12   5   7    0.35    0.28
  13   4  -7    0.24    0.18
  13   3  -7    0.99    0.20
 -13  -3   7    0.90    0.15
  13   2  -7    0.09    0.16
 -13  -2   7    0.19    0.12
  13   1  -7    6.59    0.37
 -13  -1   7    7.01    0.32
 -13   0   7    0.28    0.14
 -13   1   7    6.31    0.29
 -13   1   7    6.38    0.35
 -13   2   7   -0.06    0.18
 -13   3   7    0.75    0.23
 -13   4   7    0.45    0.23
 -14  -3   7    1.09    0.16
 -14  -2   7    1.45    0.16
 -14  -1   7   -0.01    0.13
 -14   0   7   -0.03    0.15
 -14   1   7    0.05    0.16
 -14   1   7   -0.01    0.09
 -14   2   7    1.52    0.24
 -14   3   7    0.99    0.26
 -14   4   7    0.40    0.24
 -15  -2   7    1.05    0.16
 -15  -1   7   -0.03    0.14
 -15   0   7    3.58    0.29
 -15   0   7    3.81    0.27
 -15   1   7    0.03    0.18
 -15   1   7   -0.03    0.11
 -15   2   7    1.28    0.24
 -15   3   7   -0.21    0.22
 -15   4   7    0.01    0.25
 -16  -3   7    0.60    0.27
 -16  -2   7    0.19    0.21
 -16  -2   7   -0.02    0.14
 -16  -1   7    0.10    0.15
 -16  -1   7    0.06    0.16
 -16   0   7    0.07    0.17
 -16   0   7    0.07    0.14
 -16   1   7   -0.11    0.12
 -16   1   7   -0.26    0.18
 -16   2   7    0.24    0.23
 -16   3   7    0.70    0.25
 -17  -2   7   -0.04    0.20
 -17  -1   7    0.84    0.21
 -17  -1   7    1.19    0.20
 -17   0   7    0.03    0.15
 -17   0   7    0.06    0.18
 -17   1   7    1.09    0.23
 -17   2   7   -0.07    0.22
 -17   3   7    0.30    0.26
 -18  -2   7    0.07    0.22
 -18  -1   7    0.13    0.18
 -18  -1   7   -0.21    0.18
 -18   0   7    0.39    0.20
 -18   0   7   -0.28    0.16
 -18   1   7   -0.14    0.21
 -18   2   7    0.05    0.23
 -18   3   7    0.47    0.27
 -19  -1   7    0.09    0.21
 -19   0   7    0.66    0.22
 -19   1   7   -0.21    0.21
 -19   2   7    0.09    0.25
 -19   2   7    0.24    0.24
 -20   0   7    0.05    0.20
 -20   0   7    0.05    0.25
 -20   1   7   -0.16    0.22
 -20   1   7    0.09    0.24
 -20   2   7   -0.06    0.26
 -15   1  -8    0.07    0.25
 -15   1  -8   -0.13    0.25
 -15   0  -8   -0.06    0.23
 -15  -1  -8   -0.40    0.25
 -14   2  -8    0.39    0.22
 -14   2  -8    0.71    0.28
 -14   1  -8    0.82    0.25
 -14   1  -8    1.21    0.28
 -14   0  -8    0.07    0.21
 -14   0  -8   -0.22    0.21
 -14  -1  -8    1.27    0.27
 -14  -2  -8    0.51    0.27
 -13   3  -8   -0.10    0.22
 -13   2  -8    0.37    0.23
 -13   2  -8    0.00    0.22
 -13   1  -8    0.17    0.22
 -13   1  -8   -0.01    0.21
 -13   0  -8   -0.10    0.20
 -13   0  -8    0.17    0.21
 -13  -1  -8   -0.07    0.21
 -13  -1  -8   -0.17    0.30
 -13  -2  -8    0.28    0.23
 -13  -3  -8    0.28    0.24
 -12   3  -8   -0.14    0.23
 -12   3  -8    0.24    0.20
 -12   2  -8    0.18    0.22
 -12   2  -8    0.58    0.22
 -12   1  -8    1.46    0.25
 -12   1  -8    1.02    0.23
 -12   0  -8    2.54    0.28
 -12   0  -8    2.46    0.27
 -12  -1  -8    1.10    0.32
 -12  -1  -8    1.04    0.23
 -12  -1  -8    1.42    0.24
 -12  -2  -8    0.71    0.22
 -12  -3  -8    0.17    0.22
 -11   4  -8    0.44    0.21
 -11   3  -8    0.61    0.24
 -11   3  -8    0.80    0.22
 -11   2  -8    0.21    0.19
 -11   2  -8    0.11    0.20
 -11   1  -8    0.27    0.18
 -11   1  -8    0.09    0.18
 -11   0  -8   -0.04    0.17
 -11   0  -8   -0.05    0.17
 -11  -1  -8    0.14    0.27
 -11  -1  -8    0.45    0.19
 -11  -1  -8    0.16    0.16
 -11  -2  -8    0.07    0.19
 -11  -2  -8   -0.03    0.25
 -11  -3  -8    0.34    0.21
 -11  -4  -8    0.27    0.20
 -10   4  -8    0.26    0.19
 -10   4  -8    0.21    0.24
 -10   3  -8    0.48    0.21
 -10   3  -8    0.27    0.18
 -10   2  -8    0.16    0.18
 -10   2  -8    0.21    0.19
 -10   1  -8    4.46    0.33
 -10   1  -8    4.67    0.31
 -10   0  -8    0.11    0.17
 -10   0  -8    0.19    0.16
 -10  -1  -8    4.46    0.31
 -10  -1  -8    4.56    0.41
 -10  -1  -8    4.96    0.32
 -10  -2  -8   -0.04    0.18
 -10  -2  -8   -0.12    0.25
 -10  -3  -8    0.08    0.19
 -10  -4  -8    0.07    0.18
  -9   4  -8    1.17    0.20
  -9   4  -8    0.87    0.25
  -9   3  -8    0.78    0.18
  -9   3  -8    0.54    0.22
  -9   2  -8    0.88    0.21
  -9   2  -8    0.83    0.18
   9  -2   8    0.73    0.19
  -9   1  -8    0.02    0.15
  -9   1  -8    0.32    0.16
  -9   0  -8   -0.15    0.14
  -9   0  -8   -0.15    0.14
  -9  -1  -8    0.07    0.21
  -9  -1  -8    0.08    0.13
  -9  -1  -8    0.14    0.15
  -9  -2  -8    0.73    0.27
  -9  -2  -8    0.72    0.18
  -9  -2  -8    0.51    0.14
  -9  -3  -8    0.43    0.19
  -9  -3  -8   -0.06    0.26
  -9  -4  -8    1.37    0.22
  -8   4  -8    0.10    0.16
  -8   4  -8   -0.08    0.19
  -8   3  -8    0.10    0.19
  -8   3  -8    0.14    0.15
  -8   2  -8    0.89    0.20
  -8   2  -8    1.44    0.19
   8  -2   8    0.90    0.20
  -8   1  -8    0.16    0.15
  -8   1  -8    0.42    0.15
   8  -1   8    0.19    0.17
  -8   0  -8   13.73    0.50
   8   0   8   13.50    0.44
  -8  -1  -8    0.68    0.23
  -8  -1  -8    0.27    0.13
   8   1   8    0.31    0.14
   8   1   8    0.39    0.10
  -8  -2  -8    1.11    0.15
  -8  -2  -8    1.12    0.18
  -8  -2  -8    1.22    0.26
   8   2   8    1.15    0.10
  -8  -3  -8    0.21    0.25
  -8  -3  -8    0.35    0.17
  -8  -4  -8    0.10    0.16
  -7   5  -8    0.04    0.21
  -7   4  -8    1.75    0.19
  -7   4  -8    1.39    0.23
  -7   3  -8    1.34    0.17
  -7   3  -8    1.09    0.20
   7  -3   8    0.82    0.21
  -7   2  -8    1.52    0.20
  -7   2  -8    2.16    0.20
   7  -2   8    1.24    0.20
  -7   1  -8    0.47    0.15
   7  -1   8    0.11    0.15
  -7   0  -8   -0.02    0.12
   7   0   8   -0.10    0.14
  -7  -1  -8    0.45    0.13
  -7  -1  -8    0.42    0.21
   7   1   8    0.51    0.14
  -7  -2  -8    1.58    0.27
  -7  -2  -8    1.88    0.16
   7   2   8    1.74    0.18
   7   2   8    1.82    0.12
  -7  -3  -8    1.39    0.26
  -7  -3  -8    1.24    0.18
  -7  -4  -8    1.99    0.21
  -7  -4  -8    1.33    0.31
  -6   5  -8    1.28    0.23
  -6   4  -8    1.98    0.19
  -6   4  -8    1.52    0.23
  -6   3  -8    0.17    0.16
  -6   3  -8    0.31    0.13
   6  -3   8   -0.22    0.17
  -6   2  -8    1.95    0.20
   6  -2   8    1.26    0.19
  -6   1  -8   15.55    0.53
   6  -1   8   16.10    0.62
  -6   0  -8    0.15    0.12
   6   0   8    0.00    0.12
  -6  -1  -8   15.83    0.67
  -6  -1  -8   16.24    0.51
   6   1   8   16.77    0.53
   6   1   8   16.29    0.64
  -6  -2  -8    1.82    0.15
  -6  -2  -8    1.21    0.23
   6   2   8    2.08    0.17
   6   2   8    1.95    0.15
  -6  -3  -8   -0.11    0.21
  -6  -4  -8    1.38    0.29
  -6  -4  -8    1.45    0.18
  -6  -5  -8    1.09    0.18
  -5   5  -8    1.43    0.22
  -5   4  -8    3.06    0.20
  -5   4  -8    2.90    0.25
  -5   3  -8    3.82    0.27
  -5   2  -8    1.55    0.18
   5  -2   8    0.77    0.17
  -5   1  -8    2.94    0.21
   5  -1   8    2.14    0.21
  -5   0  -8   -0.05    0.10
   5   0   8   -0.02    0.11
   5   0   8   -0.05    0.13
  -5  -1  -8    2.85    0.27
  -5  -1  -8    2.58    0.19
   5   1   8    2.66    0.19
   5   1   8    2.51    0.24
  -5  -2  -8    1.16    0.22
  -5  -2  -8    1.34    0.13
   5   2   8    1.30    0.12
   5   2   8    1.31    0.14
  -5  -3  -8    3.72    0.18
  -5  -3  -8    3.27    0.32
   5   3   8    3.97    0.15
   5   3   8    3.87    0.22
  -5  -4  -8    3.34    0.35
  -5  -5  -8    1.65    0.18
  -4   5  -8    0.59    0.19
  -4   4  -8    0.03    0.11
  -4   4  -8    0.02    0.14
  -4   3  -8    0.15    0.13
  -4   2  -8    4.34    0.27
  -4   1  -8    3.32    0.21
   4  -1   8    3.07    0.27
   4  -1   8    3.47    0.22
  -4   0  -8   67.42    1.70
   4   0   8   66.25    2.04
   4   0   8   67.86    1.70
  -4  -1  -8    3.57    0.20
  -4  -1  -8    3.48    0.32
   4   1   8    3.21    0.20
   4   1   8    3.14    0.26
  -4  -2  -8    4.53    0.21
  -4  -2  -8    4.46    0.34
   4   2   8    4.55    0.23
   4   2   8    4.27    0.31
   4   2   8    4.24    0.20
  -4  -3  -8    0.09    0.07
  -4  -3  -8   -0.09    0.18
   4   3   8    0.22    0.07
   4   3   8    0.21    0.10
  -4  -4  -8    0.04    0.21
  -4  -5  -8    0.46    0.13
  -4  -5  -8    0.37    0.25
  -3   6  -8    0.42    0.19
  -3   5  -8    0.35    0.17
  -3   4  -8    6.75    0.34
  -3   4  -8    6.15    0.25
  -3   3  -8    2.74    0.21
  -3   2  -8    9.65    0.37
  -3   1  -8    0.15    0.10
   3  -1   8    0.19    0.10
   3  -1   8    0.07    0.13
  -3   0  -8    0.15    0.09
   3   0   8    0.05    0.11
   3   0   8    0.05    0.09
  -3  -1  -8    0.26    0.15
  -3  -1  -8    0.19    0.09
   3   1   8    0.21    0.09
   3   1   8    0.28    0.13
  -3  -2  -8    9.16    0.46
  -3  -2  -8    9.42    0.31
   3   2   8    9.91    0.33
   3   2   8    9.26    0.44
   3   2   8    8.96    0.31
  -3  -3  -8    2.84    0.14
  -3  -3  -8    2.28    0.26
   3   3   8    2.82    0.16
   3   3   8    2.64    0.17
  -3  -4  -8    6.27    0.46
   3   4   8    6.01    0.24
  -3  -5  -8    0.10    0.12
  -3  -5  -8    0.27    0.24
  -2   6  -8   -0.08    0.16
  -2   5  -8    1.10    0.19
  -2   4  -8    2.26    0.20
  -2   3  -8    0.41    0.13
  -2   2  -8   11.24    0.39
  -2   1  -8   35.77    0.98
   2  -1   8   38.20    0.98
  -2   0  -8    5.27    0.23
   2   0   8    5.19    0.23
   2   0   8    5.00    0.30
  -2  -1  -8   34.68    1.16
  -2  -1  -8   36.41    0.94
   2   1   8   37.44    1.17
   2   1   8   36.77    0.95
  -2  -2  -8   10.70    0.48
  -2  -2  -8   10.86    0.33
   2   2   8   10.84    0.35
   2   2   8   10.58    0.34
   2   2   8   10.33    0.46
  -2  -3  -8    0.78    0.19
  -2  -3  -8    0.57    0.07
   2   3   8    0.73    0.17
   2   3   8    0.76    0.11
   2   3   8    0.33    0.08
  -2  -4  -8    2.28    0.27
   2   4   8    2.63    0.18
   2   4   8    2.78    0.16
  -2  -5  -8    0.99    0.26
  -1   6  -8   -0.02    0.16
  -1   5  -8    3.57    0.25
  -1   4  -8    4.00    0.26
  -1   3  -8   11.48    0.40
  -1   2  -8    1.54    0.14
  -1   1  -8   13.30    0.42
   1  -1   8   13.72    0.42
  -1   0  -8    0.03    0.07
   1   0   8    0.15    0.11
   1   0   8   -0.09    0.07
  -1  -1  -8   13.48    0.40
   1   1   8   13.54    0.52
   1   1   8   13.82    0.41
  -1  -2  -8    1.66    0.13
  -1  -2  -8    2.00    0.20
   1   2   8    1.94    0.14
   1   2   8    1.57    0.18
   1   2   8    2.01    0.15
  -1  -3  -8   12.23    0.52
  -1  -3  -8   11.23    0.33
   1   3   8   12.04    0.52
   1   3   8   11.44    0.38
  -1  -4  -8    3.16    0.29
   1   4   8    3.77    0.18
   1   4   8    3.74    0.23
  -1  -5  -8    3.86    0.35
  -1  -6  -8   -0.20    0.25
   0   6  -8    0.12    0.15
   0   5  -8   -0.04    0.13
   0   4  -8    0.09    0.12
   0   3  -8    1.36    0.15
   0   2  -8   15.74    0.48
   0  -2   8   15.97    0.48
   0   1  -8   24.41    0.67
   0  -1   8   24.96    0.68
   0   0  -8  210.38    5.16
   0   0   8  215.43    6.18
   0   0   8  218.06    5.17
   0  -1  -8   24.59    0.68
   0   1   8   26.51    0.85
   0   1   8   25.47    0.68
   0   1   8   25.09    0.68
   0  -2  -8   15.75    0.45
   0  -2  -8   15.68    0.59
   0   2   8   16.59    0.48
   0   2   8   16.18    0.46
   0   2   8   15.30    0.59
   0  -3  -8    1.30    0.09
   0  -3  -8    1.59    0.19
   0   3   8    1.28    0.18
   0   3   8    1.35    0.14
   0  -4  -8   -0.03    0.09
   0  -4  -8    0.21    0.18
   0   4   8    0.00    0.07
   0   4   8    0.14    0.12
   0  -5  -8   -0.05    0.20
   0   5   8    0.12    0.13
   0  -6  -8   -0.16    0.24
   1   6  -8    0.84    0.17
   1   5  -8    0.76    0.15
   1   4  -8    8.21    0.34
   1   3  -8    3.00    0.20
   1   2  -8   22.11    0.62
  -1  -2   8   21.96    0.61
   1   1  -8    0.07    0.07
  -1  -1   8    0.13    0.07
   1   0  -8    0.04    0.07
  -1   0   8    0.07    0.07
   1  -1  -8    0.11    0.06
  -1   1   8    0.05    0.10
  -1   1   8    0.20    0.09
  -1   1   8    0.13    0.07
   1  -2  -8   21.81    0.59
   1  -2  -8   21.46    0.74
  -1   2   8   22.01    0.62
  -1   2   8   22.12    0.59
  -1   2   8   21.41    0.75
   1  -3  -8    2.79    0.14
   1  -3  -8    2.35    0.21
   1  -3  -8    2.89    0.17
  -1   3   8    2.80    0.25
  -1   3   8    2.95    0.21
   1  -4  -8    8.74    0.33
   1  -4  -8    8.80    0.46
  -1   4   8    8.49    0.29
  -1   4   8    8.51    0.35
   1  -5  -8    0.79    0.22
  -1   5   8    0.82    0.17
   1  -6  -8    0.54    0.25
   2   6  -8    0.10    0.15
   2   5  -8    0.56    0.14
   2   4  -8    0.56    0.13
   2   3  -8    0.90    0.13
   2   2  -8   14.15    0.44
  -2  -2   8   14.41    0.43
   2   1  -8   34.34    0.92
  -2  -1   8   36.53    0.92
   2   0  -8   21.29    0.58
  -2   0   8   20.49    0.57
   2  -1  -8   35.34    0.92
  -2   1   8   35.00    0.92
  -2   1   8   35.81    1.11
  -2   1   8   35.75    0.92
   2  -2  -8   13.91    0.50
   2  -2  -8   13.37    0.40
   2  -2  -8   13.35    0.41
  -2   2   8   13.70    0.44
  -2   2   8   13.17    0.51
  -2   2   8   13.98    0.40
   2  -3  -8    0.61    0.14
   2  -3  -8    0.68    0.09
   2  -3  -8    0.82    0.11
  -2   3   8    0.78    0.10
  -2   3   8    0.75    0.14
  -2   3   8    1.00    0.15
   2  -4  -8    0.63    0.17
  -2   4   8    0.86    0.16
  -2   4   8    0.30    0.07
   2  -5  -8    0.54    0.20
  -2   5   8    0.63    0.17
   2  -6  -8   -0.34    0.21
   3   6  -8    0.05    0.14
   3   5  -8    4.42    0.27
   3   4  -8    1.78    0.16
   3   3  -8   14.01    0.44
   3   2  -8    1.36    0.12
  -3  -2   8    1.31    0.12
   3   1  -8   17.71    0.51
  -3  -1   8   17.48    0.50
   3   0  -8    0.06    0.08
  -3   0   8    0.04    0.07
   3  -1  -8   17.66    0.49
  -3   1   8   17.37    0.60
  -3   1   8   17.09    0.50
  -3   1   8   17.31    0.49
   3  -2  -8    1.30    0.11
   3  -2  -8    1.50    0.13
  -3   2   8    1.65    0.16
  -3   2   8    1.28    0.11
  -3   2   8    1.24    0.14
   3  -3  -8   13.84    0.43
   3  -3  -8   13.45    0.40
   3  -3  -8   12.81    0.51
  -3   3   8   13.55    0.52
  -3   3   8   13.48    0.46
  -3   3   8   13.47    0.41
   3  -4  -8    1.73    0.20
  -3   4   8    1.68    0.20
   3  -5  -8    4.02    0.36
  -3   5   8    3.82    0.29
   4   6  -8   -0.17    0.14
   4   5  -8    0.44    0.13
   4   4  -8    0.04    0.11
   4   3  -8    2.58    0.19
   4   2  -8   22.44    0.62
  -4  -2   8   22.13    0.61
   4   1  -8   21.03    0.59
  -4  -1   8   22.00    0.60
   4   0  -8  234.05    5.72
  -4   0   8  243.06    5.72
  -4   0   8  237.10    5.67
   4  -1  -8   20.71    0.59
  -4   1   8   21.78    0.71
  -4   1   8   21.33    0.60
  -4   1   8   21.44    0.59
   4  -2  -8   21.64    0.63
   4  -2  -8   23.07    0.62
  -4   2   8   22.42    0.62
  -4   2   8   22.26    0.74
  -4   2   8   23.06    0.66
   4  -3  -8    2.46    0.16
   4  -3  -8    2.72    0.23
  -4   3   8    2.46    0.17
  -4   3   8    2.17    0.20
  -4   3   8    2.76    0.22
   4  -4  -8    0.06    0.13
  -4   4   8    0.10    0.09
  -4   4   8    0.03    0.15
   4  -5  -8    0.32    0.18
  -4   5   8    0.69    0.19
   5   6  -8    1.07    0.17
   5   5  -8    0.20    0.13
   5   4  -8    5.39    0.27
   5   3  -8    0.52    0.11
   5   2  -8   19.50    0.56
  -5  -2   8   19.21    0.55
   5   1  -8    0.01    0.08
  -5  -1   8   -0.11    0.07
   5   0  -8    0.14    0.08
  -5   0   8    0.18    0.10
  -5   0   8    0.08    0.07
   5  -1  -8    0.09    0.08
   5  -1  -8   -0.01    0.07
  -5   1   8    0.00    0.07
  -5   1   8   -0.01    0.09
   5  -2  -8   18.95    0.54
   5  -2  -8   15.33    0.52
  -5   2   8   19.50    0.54
  -5   2   8   19.53    0.62
  -5   2   8   18.98    0.57
  -5   3   8    0.43    0.15
  -5   3   8    0.38    0.11
  -5   3   8    0.31    0.10
   5  -4  -8    4.96    0.31
  -5   4   8    5.26    0.26
  -5   4   8    4.84    0.33
   5  -5  -8    0.14    0.15
  -5   5   8    0.32    0.19
   6   6  -8    0.15    0.15
   6   5  -8    0.46    0.14
   6   4  -8    0.01    0.11
   6   3  -8   -0.01    0.10
   6   2  -8   11.63    0.38
  -6  -2   8   11.18    0.37
   6   1  -8   13.38    0.42
  -6  -1   8   13.60    0.42
   6   0  -8   27.86    0.75
  -6   0   8   27.46    0.75
  -6   0   8   27.96    0.75
   6  -1  -8   12.97    0.41
   6  -1  -8   13.32    0.41
  -6   1   8   13.17    0.43
  -6   1   8   13.05    0.41
   6  -2  -8   10.99    0.38
   6  -2  -8   10.68    0.37
  -6   2   8   10.63    0.40
  -6   2   8   10.42    0.40
  -6   2   8   10.56    0.37
  -6   3   8    0.05    0.10
  -6   3   8    0.07    0.08
  -6   3   8   -0.07    0.14
  -6   4   8   -0.08    0.17
  -6   4   8    0.02    0.11
  -6   5   8    0.22    0.20
   7   6  -8    0.03    0.15
   7   5  -8    2.22    0.20
   7   4  -8    0.22    0.12
   7   3  -8    8.86    0.34
   7   2  -8   -0.02    0.09
   7   1  -8    7.35    0.29
  -7  -1   8    7.76    0.29
  -7  -1   8    7.39    0.28
   7   0  -8    0.10    0.09
  -7   0   8   -0.04    0.10
  -7   0   8    0.08    0.08
   7  -1  -8    7.52    0.30
   7  -1  -8    7.36    0.29
  -7   1   8    6.93    0.28
  -7   1   8    6.46    0.29
   7  -2  -8   -0.09    0.10
  -7   2   8    0.07    0.10
  -7   2   8   -0.01    0.12
  -7   2   8    0.04    0.08
  -7   3   8    8.31    0.39
  -7   3   8    8.51    0.34
  -7   4   8    0.26    0.19
  -7   5   8    2.26    0.28
   8   6  -8    0.88    0.18
   8   5  -8    0.14    0.14
   8   4  -8    0.41    0.13
   8   3  -8    1.92    0.17
   8   2  -8    8.10    0.32
   8   1  -8   11.76    0.41
  -8  -1   8   12.09    0.40
  -8  -1   8   12.22    0.39
   8   0  -8   54.81    1.41
  -8   0   8   55.14    1.41
  -8   0   8   54.38    1.39
   8  -1  -8   11.56    0.39
   8  -1  -8   11.87    0.41
  -8   1   8   12.03    0.41
  -8   1   8   11.36    0.42
   8  -2  -8    7.18    0.32
  -8   2   8    7.53    0.30
  -8   2   8    7.70    0.32
  -8   2   8    8.72    0.37
  -8   3   8    1.91    0.18
  -8   3   8    1.90    0.22
  -8   4   8    0.71    0.22
  -8   5   8    0.03    0.23
   9   6  -8    0.70    0.18
   9   5  -8   -0.03    0.14
   9   4  -8    1.51    0.18
   9   3  -8    0.45    0.13
   9   2  -8    9.16    0.36
  -9  -2   8    9.15    0.33
   9   1  -8   -0.11    0.11
  -9  -1   8    0.11    0.11
   9   0  -8    0.02    0.11
  -9   0   8    0.08    0.11
  -9   0   8   -0.10    0.09
   9  -1  -8   -0.07    0.11
  -9   1   8   -0.04    0.12
  -9   1   8    0.01    0.10
   9  -2  -8    9.14    0.37
  -9   2   8    8.77    0.38
  -9   2   8    8.74    0.36
  -9   2   8    8.97    0.33
  -9   3   8    0.39    0.15
  -9   3   8    0.79    0.20
  -9   4   8    1.40    0.24
  -9   5   8    0.27    0.22
  10   6  -8   -0.06    0.16
  10   5  -8    0.14    0.16
  10   4  -8    0.07    0.15
  10   3  -8    0.24    0.14
 -10  -3   8    0.47    0.13
  10   2  -8    5.06    0.29
 -10  -2   8    4.74    0.26
  10   1  -8    2.06    0.19
 -10  -1   8    1.93    0.17
  10   0  -8   16.52    0.55
 -10   0   8   17.51    0.54
  10  -1  -8    2.33    0.20
 -10   1   8    1.95    0.20
 -10   1   8    1.78    0.18
 -10   2   8    4.59    0.31
 -10   2   8    4.44    0.27
 -10   2   8    4.48    0.20
 -10   3   8    0.63    0.20
 -10   3   8    0.31    0.15
 -10   4   8   -0.11    0.21
 -10   5   8    0.22    0.24
  11   6  -8    0.29    0.18
  11   5  -8    0.84    0.19
  11   4  -8    0.14    0.16
 -11  -4   8    0.24    0.14
  11   3  -8    3.42    0.25
 -11  -3   8    3.64    0.25
  11   2  -8    0.29    0.14
 -11  -2   8    0.34    0.13
  11   1  -8    1.86    0.20
 -11  -1   8    1.80    0.17
  11   0  -8   -0.08    0.13
 -11   0   8   -0.12    0.12
  11  -1  -8    1.59    0.19
 -11   1   8    1.92    0.21
 -11   2   8    0.29    0.18
 -11   2   8    0.23    0.07
 -11   3   8    3.21    0.26
 -11   3   8    3.53    0.30
 -11   4   8    0.08    0.23
 -11   5   8    0.97    0.28
  12   5  -8    0.06    0.17
  12   4  -8    0.21    0.18
 -12  -4   8    0.15    0.14
  12   3  -8    0.73    0.18
 -12  -3   8    0.82    0.15
  12   2  -8    0.68    0.17
 -12  -2   8    0.83    0.15
  12   1  -8    8.30    0.38
 -12  -1   8    7.34    0.33
  12   0  -8    6.83    0.36
 -12   0   8    6.31    0.32
 -12   1   8    8.18    0.39
 -12   2   8    0.62    0.19
 -12   3   8    0.45    0.21
 -12   4   8    0.23    0.24
 -12   5   8    0.13    0.28
  13   5  -8    0.13    0.19
  13   4  -8    0.46    0.20
  13   3  -8    1.01    0.20
 -13  -3   8    0.85    0.16
  13   2  -8    2.41    0.24
 -13  -2   8    2.75    0.21
  13   1  -8   -0.15    0.15
 -13  -1   8   -0.02    0.13
  13   0  -8    0.00    0.16
 -13   0   8   -0.12    0.14
 -13   1   8    0.03    0.15
 -13   2   8    3.22    0.30
 -13   3   8    1.30    0.26
 -13   4   8    0.30    0.25
  14   4  -8   -0.02    0.20
  14   3  -8    0.84    0.21
 -14  -3   8    0.57    0.15
  14   2  -8    1.99    0.24
 -14  -2   8    1.77    0.19
  14   1  -8   -0.01    0.17
 -14  -1   8   -0.11    0.14
 -14   0   8    4.87    0.33
 -14   1   8    0.14    0.10
 -14   1   8   -0.03    0.17
 -14   2   8    1.33    0.23
 -14   3   8    0.77    0.25
 -14   4   8   -0.05    0.25
 -15  -2   8    0.15    0.15
 -15  -1   8    0.04    0.15
 -15   0   8   -0.14    0.16
 -15   1   8    0.24    0.11
 -15   1   8    0.26    0.18
 -15   2   8    0.46    0.23
 -15   3   8    0.67    0.24
 -15   4   8   -0.03    0.27
 -16  -2   8    0.05    0.15
 -16  -1   8    2.58    0.24
 -16   0   8    0.60    0.19
 -16   0   8    0.73    0.16
 -16   1   8    2.26    0.27
 -16   1   8    2.30    0.20
 -16   2   8   -0.06    0.21
 -16   3   8    0.14    0.23
 -17  -2   8    0.43    0.22
 -17  -1   8    0.12    0.17
 -17  -1   8   -0.09    0.17
 -17   0   8    0.17    0.15
 -17   0   8   -0.01    0.19
 -17   1   8   -0.09    0.20
 -17   2   8    0.41    0.24
 -17   3   8    0.21    0.26
 -18  -2   8    0.61    0.24
 -18  -1   8    0.05    0.19
 -18  -1   8    0.02    0.18
 -18   0   8    0.53    0.19
 -18   0   8    0.51    0.22
 -18   1   8    0.14    0.22
 -18   2   8    0.63    0.26
 -19  -1   8   -0.07    0.20
 -19   0   8    0.08    0.21
 -19   1   8   -0.02    0.23
 -19   2   8    0.47    0.25
 -20   0   8   -0.14    0.21
 -20   1   8    0.08    0.23
 -14   2  -9    0.57    0.28
 -14   2  -9    1.00    0.28
 -14   1  -9    0.63    0.27
 -14   1  -9    0.26    0.24
 -14   0  -9    0.27    0.26
 -14  -1  -9    0.12    0.26
 -14  -2  -9    1.20    0.28
 -13   2  -9    0.41    0.26
 -13   2  -9    0.41    0.25
 -13   1  -9   -0.11    0.22
 -13   1  -9   -0.02    0.23
 -13   0  -9    0.33    0.22
 -13   0  -9    0.34    0.23
 -13  -1  -9    0.34    0.24
 -13  -2  -9   -0.02    0.22
 -12   3  -9    0.33    0.22
 -12   2  -9   -0.05    0.20
 -12   2  -9    0.10    0.24
 -12   1  -9    0.17    0.22
 -12   1  -9    0.26    0.21
 -12   0  -9   -0.09    0.19
 -12   0  -9   -0.05    0.21
 -12  -1  -9   -0.29    0.21
 -12  -1  -9   -0.27    0.27
 -12  -2  -9    0.10    0.21
 -12  -3  -9    0.61    0.24
 -11   4  -9   -0.17    0.20
 -11   3  -9    0.26    0.21
 -11   3  -9    0.29    0.23
 -11   2  -9    0.27    0.23
 -11   2  -9    0.18    0.20
 -11   1  -9    1.16    0.24
 -11   1  -9    0.74    0.22
 -11   0  -9    0.67    0.22
 -11   0  -9    0.57    0.21
 -11  -1  -9    0.73    0.20
 -11  -1  -9    0.98    0.22
 -11  -1  -9    0.81    0.31
 -11  -2  -9    0.64    0.21
 -11  -3  -9    0.39    0.21
 -11  -4  -9   -0.09    0.21
 -10   4  -9    0.43    0.21
 -10   3  -9    0.12    0.19
 -10   3  -9   -0.03    0.21
 -10   2  -9    1.80    0.26
 -10   2  -9    1.30    0.23
 -10   1  -9    0.54    0.18
 -10   1  -9    0.59    0.20
 -10   0  -9   -0.18    0.16
 -10   0  -9    0.01    0.16
 -10  -1  -9    0.27    0.26
 -10  -1  -9    0.34    0.17
 -10  -1  -9    0.27    0.18
 -10  -2  -9    1.35    0.32
 -10  -2  -9    1.43    0.23
 -10  -3  -9    0.15    0.20
 -10  -4  -9    0.76    0.22
  -9   4  -9    0.14    0.18
  -9   4  -9    0.01    0.23
  -9   3  -9    0.04    0.19
  -9   3  -9    0.03    0.17
  -9   2  -9    1.22    0.19
  -9   2  -9    1.11    0.23
  -9   1  -9    0.76    0.19
  -9   1  -9    1.26    0.21
  -9   0  -9    2.23    0.23
  -9   0  -9    2.24    0.23
  -9  -1  -9    0.67    0.28
  -9  -1  -9    0.60    0.17
  -9  -1  -9    0.64    0.18
  -9  -2  -9    1.21    0.31
  -9  -2  -9    1.11    0.20
  -9  -3  -9    0.19    0.19
  -9  -4  -9    0.18    0.19
  -8   4  -9    0.15    0.17
  -8   4  -9   -0.04    0.21
  -8   3  -9    3.14    0.24
  -8   3  -9    2.79    0.28
  -8   2  -9    1.46    0.20
  -8   2  -9    1.69    0.23
  -8   1  -9   -0.05    0.15
  -8   0  -9    0.04    0.15
  -8  -1  -9    0.22    0.14
  -8  -1  -9    0.02    0.22
  -8  -2  -9    1.26    0.16
  -8  -2  -9    1.48    0.29
   8   2   9    1.24    0.13
  -8  -3  -9    2.97    0.38
  -8  -3  -9    2.76    0.25
  -8  -4  -9    0.07    0.17
  -7   4  -9   -0.11    0.18
  -7   4  -9   -0.13    0.15
  -7   3  -9    1.94    0.25
  -7   3  -9    2.08    0.21
  -7   2  -9    0.90    0.19
   7  -2   9    0.42    0.20
  -7   1  -9    4.39    0.32
   7  -1   9    5.37    0.37
  -7   0  -9    2.52    0.22
  -7  -1  -9    4.78    0.45
  -7  -1  -9    5.13    0.29
   7   1   9    5.40    0.30
  -7  -2  -9    1.03    0.15
  -7  -2  -9    0.92    0.26
   7   2   9    1.01    0.11
  -7  -3  -9    1.12    0.27
  -7  -4  -9   -0.06    0.16
  -6   5  -9    0.43    0.22
  -6   4  -9    4.32    0.28
  -6   4  -9    4.21    0.31
  -6   3  -9    0.29    0.14
  -6   3  -9    0.31    0.17
   6  -3   9   -0.33    0.18
  -6   2  -9    2.39    0.23
   6  -2   9    1.67    0.23
  -6   1  -9    0.20    0.14
   6  -1   9    0.41    0.18
  -6   0  -9   -0.12    0.12
   6   0   9   -0.06    0.14
  -6  -1  -9    0.29    0.12
  -6  -1  -9    0.39    0.21
   6   1   9    0.62    0.14
  -6  -2  -9    2.12    0.29
  -6  -2  -9    1.97    0.16
   6   2   9    2.33    0.19
   6   2   9    2.12    0.15
  -6  -3  -9    0.01    0.23
  -6  -4  -9    3.63    0.40
  -6  -4  -9    4.01    0.26
  -6  -5  -9    0.47    0.16
  -5   5  -9    0.20    0.20
  -5   4  -9   -0.01    0.16
  -5   4  -9   -0.09    0.13
  -5   3  -9   -0.05    0.15
  -5   2  -9    3.53    0.26
   5  -2   9    3.12    0.27
  -5   1  -9    2.09    0.20
   5  -1   9    1.10    0.18
  -5   0  -9    8.60    0.34
   5   0   9    7.77    0.33
   5   0   9    7.54    0.42
  -5  -1  -9    1.64    0.16
  -5  -1  -9    1.53    0.23
   5   1   9    1.40    0.20
   5   1   9    1.52    0.16
  -5  -2  -9    3.33    0.32
  -5  -2  -9    3.22    0.21
   5   2   9    3.55    0.23
   5   2   9    3.47    0.20
  -5  -3  -9    0.17    0.22
   5   3   9    0.00    0.07
  -5  -4  -9    0.19    0.25
  -5  -5  -9    0.18    0.15
  -4   5  -9   -0.11    0.18
  -4   4  -9    1.61    0.16
  -4   4  -9    1.51    0.20
  -4   3  -9    7.59    0.37
  -4   2  -9    5.84    0.31
   4  -2   9    5.48    0.39
  -4   1  -9    2.21    0.18
   4  -1   9    1.49    0.19
  -4   0  -9   -0.10    0.09
   4   0   9    0.00    0.10
   4   0   9   -0.06    0.12
  -4  -1  -9    2.23    0.25
  -4  -1  -9    2.07    0.16
   4   1   9    2.21    0.17
   4   1   9    1.77    0.21
  -4  -2  -9    6.10    0.26
  -4  -2  -9    5.83    0.40
   4   2   9    6.37    0.28
   4   2   9    5.92    0.26
  -4  -3  -9    8.17    0.50
  -4  -3  -9    7.61    0.27
   4   3   9    7.38    0.31
   4   3   9    7.25    0.26
  -4  -4  -9    1.78    0.30
  -4  -5  -9   -0.06    0.13
  -3   5  -9    0.07    0.17
  -3   4  -9   -0.13    0.15
  -3   3  -9    4.02    0.27
  -3   2  -9    0.37    0.13
  -3   1  -9   11.87    0.41
   3  -1   9   12.09    0.50
  -3   0  -9    0.76    0.13
   3   0   9    0.70    0.12
   3   0   9    0.50    0.14
  -3  -1  -9   11.86    0.38
   3   1   9   11.53    0.50
   3   1   9   11.76    0.40
  -3  -2  -9    0.62    0.10
  -3  -2  -9    0.75    0.18
   3   2   9    0.65    0.11
   3   2   9    0.57    0.16
   3   2   9    0.59    0.11
  -3  -3  -9    4.37    0.40
  -3  -3  -9    3.47    0.18
   3   3   9    4.00    0.22
   3   3   9    3.55    0.20
  -3  -4  -9   -0.23    0.20
   3   4   9    0.03    0.09
  -3  -5  -9    0.15    0.25
  -2   6  -9    0.10    0.19
  -2   5  -9    0.40    0.18
  -2   4  -9    7.24    0.36
  -2   3  -9    1.76    0.18
  -2   2  -9    3.70    0.24
  -2   1  -9   11.71    0.39
   2  -1   9   11.44    0.40
  -2   0  -9    0.01    0.09
   2   0   9   -0.08    0.11
   2   0   9   -0.06    0.09
  -2  -1  -9   11.27    0.37
   2   1   9   11.49    0.49
   2   1   9   11.51    0.38
  -2  -2  -9    3.55    0.33
  -2  -2  -9    3.62    0.19
   2   2   9    3.63    0.20
   2   2   9    3.26    0.30
   2   2   9    3.31    0.21
  -2  -3  -9    2.05    0.26
  -2  -3  -9    2.15    0.14
   2   3   9    2.12    0.15
   2   3   9    2.38    0.17
  -2  -4  -9    6.51    0.47
   2   4   9    6.70    0.28
  -2  -5  -9    0.28    0.25
  -1   6  -9    0.46    0.19
  -1   5  -9    0.14    0.16
  -1   4  -9    0.25    0.14
  -1   3  -9    0.16    0.12
  -1   2  -9    7.02    0.30
  -1   1  -9    0.15    0.09
   1  -1   9    0.18    0.10
  -1   0  -9    5.05    0.23
   1   0   9    5.79    0.24
   1   0   9    5.46    0.32
  -1  -1  -9    0.18    0.08
   1   1   9    0.12    0.08
   1   1   9    0.04    0.12
  -1  -2  -9    6.89    0.25
  -1  -2  -9    7.11    0.37
   1   2   9    6.96    0.38
   1   2   9    6.86    0.29
   1   2   9    7.38    0.27
  -1  -3  -9    0.16    0.07
  -1  -3  -9    0.36    0.17
   1   3   9    0.27    0.14
   1   3   9    0.23    0.09
   1   3   9    0.22    0.11
  -1  -4  -9    0.18    0.20
   1   4   9    0.21    0.12
  -1  -5  -9    0.44    0.24
   1   5   9    0.43    0.14
   0   6  -9   -0.20    0.16
   0   5  -9    0.13    0.14
   0   4  -9    5.45    0.30
   0   3  -9    9.24    0.36
   0   2  -9   10.06    0.36
   0   1  -9    4.46    0.22
   0  -1   9    4.89    0.22
   0   0  -9   -0.03    0.07
   0   0   9   -0.02    0.07
   0   0   9   -0.01    0.12
   0  -1  -9    4.64    0.21
   0   1   9    4.90    0.22
   0   1   9    4.61    0.30
   0  -2  -9   10.56    0.34
   0  -2  -9   10.41    0.45
   0   2   9   10.87    0.35
   0   2   9   10.79    0.47
   0   2   9   10.32    0.37
   0  -3  -9    9.09    0.29
   0  -3  -9    9.31    0.46
   0   3   9    8.78    0.35
   0   3   9    8.88    0.31
   0   3   9    8.90    0.45
   0  -4  -9    5.65    0.40
   0   4   9    4.07    0.21
   0   4   9    5.34    0.28
   0  -5  -9   -0.10    0.20
   0   5   9    0.16    0.14
   0  -6  -9   -0.41    0.24
   1   6  -9   -0.01    0.15
   1   5  -9    0.51    0.16
   1   4  -9    0.49    0.14
   1   3  -9    4.80    0.26
   1   2  -9    0.28    0.11
   1   1  -9   13.32    0.43
  -1  -1   9   13.93    0.42
   1   0  -9    8.19    0.29
  -1   0   9    7.84    0.28
   1  -1  -9   13.45    0.41
  -1   1   9   14.20    0.42
  -1   1   9   13.76    0.53
  -1   1   9   14.21    0.43
   1  -2  -9    0.54    0.14
   1  -2  -9    0.42    0.08
  -1   2   9    0.40    0.12
  -1   2   9    0.47    0.09
  -1   2   9    0.61    0.13
   1  -3  -9    4.32    0.19
   1  -3  -9    5.25    0.35
  -1   3   9    4.87    0.22
  -1   3   9    4.70    0.27
  -1   3   9    4.74    0.32
   1  -4  -9    0.53    0.19
  -1   4   9    0.29    0.14
  -1   4   9    0.12    0.05
   1  -5  -9    0.32    0.22
  -1   5   9    0.56    0.16
   1  -6  -9    0.08    0.24
   2   6  -9    0.06    0.16
   2   5  -9    0.12    0.14
   2   4  -9    4.11    0.26
   2   3  -9    7.42    0.31
   2   2  -9    6.62    0.27
   2   1  -9   31.06    0.83
  -2  -1   9   31.27    0.83
   2   0  -9   -0.08    0.07
  -2   0   9   -0.09    0.07
   2  -1  -9   31.75    0.85
  -2   1   9   33.80    1.04
  -2   1   9   31.61    0.85
  -2   1   9   31.85    0.85
   2  -2  -9    7.03    0.25
  -2   2   9    7.22    0.35
  -2   2   9    6.15    0.29
  -2   2   9    6.99    0.26
   2  -3  -9    7.18    0.26
   2  -3  -9    6.98    0.28
   2  -3  -9    7.08    0.37
  -2   3   9    7.05    0.27
  -2   3   9    7.61    0.34
  -2   3   9    7.45    0.39
   2  -4  -9    3.18    0.27
  -2   4   9    4.05    0.29
   2  -5  -9    0.19    0.20
  -2   5   9    0.35    0.17
   2  -6  -9   -0.07    0.24
   3   6  -9    0.77    0.17
   3   5  -9    0.02    0.13
   3   4  -9    0.04    0.12
   3   3  -9    0.87    0.13
   3   2  -9    9.38    0.33
  -3  -2   9    9.20    0.33
   3   1  -9    6.87    0.26
  -3  -1   9    6.76    0.26
   3   0  -9    1.73    0.13
  -3   0   9    0.95    0.11
   3  -1  -9    6.60    0.26
  -3   1   9    7.21    0.28
  -3   1   9    6.55    0.32
  -3   1   9    7.15    0.26
   3  -2  -9    9.53    0.32
  -3   2   9    9.46    0.36
  -3   2   9    9.62    0.33
  -3   2   9    9.34    0.41
   3  -3  -9    1.02    0.16
   3  -3  -9    0.76    0.10
   3  -3  -9    0.72    0.12
  -3   3   9    1.04    0.17
  -3   3   9    0.90    0.11
  -3   3   9    0.96    0.16
   3  -4  -9    0.11    0.16
  -3   4   9    0.11    0.15
  -3   4   9   -0.06    0.07
   3  -5  -9   -0.09    0.18
  -3   5   9    0.07    0.17
   4   6  -9    0.03    0.15
   4   5  -9    0.02    0.13
   4   4  -9    4.78    0.27
   4   3  -9    3.17    0.22
   4   2  -9    8.39    0.31
   4   1  -9    0.60    0.10
  -4  -1   9    0.59    0.09
   4   0  -9   -0.01    0.08
  -4   0   9    0.03    0.07
   4  -1  -9    0.75    0.11
  -4   1   9    0.52    0.12
  -4   1   9    0.62    0.12
  -4   1   9    0.76    0.11
   4  -2  -9    8.60    0.31
   4  -2  -9    8.75    0.31
  -4   2   9    8.46    0.37
  -4   2   9    8.74    0.31
  -4   2   9    8.13    0.35
   4  -3  -9    2.99    0.19
  -4   3   9    3.23    0.24
  -4   3   9    3.01    0.25
  -4   3   9    3.38    0.20
   4  -4  -9    4.76    0.33
  -4   4   9    4.57    0.33
  -4   4   9    5.05    0.25
   4  -5  -9   -0.32    0.17
  -4   5   9    0.04    0.18
  -4   6   9    0.24    0.21
   5   6  -9   -0.14    0.15
   5   5  -9    0.13    0.14
   5   4  -9    0.91    0.14
   5   3  -9    4.20    0.24
   5   2  -9    4.82    0.24
   5   1  -9   13.22    0.42
  -5  -1   9   13.50    0.42
   5   0  -9   47.33    1.22
  -5   0   9   47.33    1.22
  -5   0   9   47.04    1.21
   5  -1  -9   13.17    0.41
  -5   1   9   12.97    0.43
  -5   1   9   13.52    0.42
   5  -2  -9    5.12    0.24
   5  -2  -9    4.95    0.23
  -5   2   9    5.23    0.27
  -5   2   9    4.94    0.28
  -5   2   9    4.94    0.23
   5  -3  -9    4.29    0.22
  -5   3   9    4.36    0.28
  -5   3   9    4.19    0.23
  -5   3   9    4.52    0.28
  -5   4   9    0.81    0.20
   5  -5  -9   -0.24    0.16
  -5   5   9    0.16    0.19
  -5   6   9    0.08    0.22
   6   6  -9    0.05    0.15
   6   5  -9    0.44    0.14
   6   4  -9    0.31    0.13
   6   3  -9    9.89    0.37
   6   2  -9    5.05    0.25
   6   1  -9   24.47    0.68
  -6  -1   9   24.03    0.68
   6   0  -9    0.12    0.09
  -6   0   9    0.07    0.09
  -6   0   9    0.05    0.08
   6  -1  -9   24.30    0.68
  -6   1   9   24.09    0.68
  -6   1   9   23.56    0.68
   6  -2  -9    4.87    0.24
  -6   2   9    5.02    0.27
  -6   2   9    4.92    0.24
  -6   2   9    4.76    0.29
   6  -3  -9    9.97    0.36
  -6   3   9   10.10    0.41
  -6   3   9    9.61    0.41
  -6   3   9   10.02    0.36
  -6   4   9    0.44    0.20
  -6   5   9    0.42    0.21
  -6   6   9    0.37    0.24
   7   6  -9    0.16    0.16
   7   5  -9    0.14    0.15
   7   4  -9    0.00    0.12
   7   3  -9    0.74    0.13
   7   2  -9    6.47    0.28
   7   1  -9   17.43    0.54
  -7  -1   9   17.73    0.53
  -7  -1   9   17.94    0.53
   7   0  -9    3.08    0.21
  -7   0   9    2.76    0.19
  -7   0   9    3.07    0.19
   7  -1  -9   17.15    0.53
   7  -1  -9   17.49    0.53
  -7   1   9   17.53    0.53
  -7   1   9   17.33    0.55
   7  -2  -9    7.45    0.31
  -7   2   9    7.18    0.34
  -7   2   9    6.83    0.32
  -7   2   9    7.09    0.30
  -7   3   9    0.53    0.11
  -7   3   9    0.66    0.18
  -7   3   9    0.37    0.12
  -7   4   9   -0.18    0.19
  -7   5   9    0.16    0.22
  -7   6   9    0.74    0.27
   8   6  -9    0.10    0.16
   8   5  -9   -0.07    0.14
   8   4  -9    1.85    0.19
   8   3  -9    0.10    0.12
   8   2  -9    8.45    0.34
   8   1  -9    0.82    0.14
  -8  -1   9    0.68    0.12
   8   0  -9    0.05    0.10
  -8   0   9    0.10    0.12
  -8   0   9   -0.01    0.09
   8  -1  -9    0.84    0.13
  -8   1   9    1.08    0.16
  -8   1   9    0.80    0.13
   8  -2  -9    8.20    0.34
  -8   2   9    8.22    0.36
  -8   2   9    8.04    0.34
  -8   2   9    8.24    0.34
  -8   3   9   -0.03    0.17
  -8   3   9    0.02    0.11
  -8   3   9    0.03    0.08
  -8   4   9    1.78    0.25
  -8   5   9    0.04    0.22
  -8   6   9   -0.01    0.25
   9   6  -9    0.21    0.17
   9   5  -9    0.15    0.16
   9   4  -9    0.22    0.15
   9   3  -9    1.92    0.18
   9   2  -9    5.29    0.29
  -9  -2   9    5.54    0.28
   9   1  -9    8.02    0.34
  -9  -1   9    9.05    0.34
   9   0  -9   35.05    0.96
  -9   0   9   35.01    0.94
  -9   0   9   33.62    0.95
   9  -1  -9    7.69    0.34
  -9   1   9    7.54    0.33
  -9   1   9    7.65    0.32
   9  -2  -9    5.39    0.29
  -9   2   9    5.38    0.33
  -9   2   9    4.99    0.28
  -9   2   9    5.03    0.26
  -9   3   9    1.91    0.19
  -9   3   9    1.89    0.23
  -9   4   9    0.63    0.23
  -9   5   9    0.08    0.25
  -9   6   9    0.27    0.29
  10   6  -9    0.33    0.18
  10   5  -9    0.64    0.18
  10   4  -9    0.14    0.15
  10   3  -9    7.09    0.34
  10   2  -9    0.75    0.15
 -10  -2   9    0.81    0.15
  10   1  -9    8.82    0.37
 -10  -1   9    8.81    0.35
  10   0  -9   -0.13    0.12
 -10   0   9   -0.09    0.13
  10  -1  -9    8.85    0.37
 -10   1   9    8.53    0.38
  10  -2  -9    0.89    0.17
 -10   2   9    0.81    0.15
 -10   2   9    0.68    0.17
 -10   2   9    0.75    0.11
 -10   3   9    7.09    0.42
 -10   3   9    6.68    0.35
 -10   4   9    0.13    0.20
 -10   5   9    0.20    0.27
  11   5  -9    0.00    0.17
  11   4  -9   -0.07    0.15
  11   3  -9   -0.11    0.14
 -11  -3   9    0.21    0.14
  11   2  -9    2.08    0.21
 -11  -2   9    1.80    0.17
  11   1  -9    9.78    0.41
 -11  -1   9   10.25    0.39
  11   0  -9    2.61    0.22
 -11   0   9    2.64    0.21
  11  -1  -9    9.45    0.41
 -11   1   9    9.42    0.41
 -11   2   9    1.77    0.14
 -11   2   9    1.52    0.22
 -11   3   9   -0.11    0.18
 -11   4   9    0.12    0.24
 -11   5   9    0.21    0.27
  12   5  -9    0.10    0.19
  12   4  -9    0.38    0.18
 -12  -4   9    0.52    0.17
  12   3  -9    1.17    0.20
 -12  -3   9    0.99    0.17
  12   2  -9    6.06    0.34
 -12  -2   9    5.71    0.30
  12   1  -9    0.70    0.17
 -12  -1   9    0.82    0.17
  12   0  -9    0.06    0.15
 -12   0   9   -0.21    0.13
  12  -1  -9    0.88    0.18
 -12   1   9    0.88    0.19
 -12   2   9    5.51    0.37
 -12   2   9    5.08    0.23
 -12   3   9    1.29    0.25
 -12   4   9    0.16    0.25
 -12   5   9    0.13    0.26
  13   5  -9    0.29    0.20
  13   4  -9   -0.07    0.18
 -13  -4   9    0.11    0.16
  13   3  -9    0.79    0.20
 -13  -3   9    0.55    0.16
  13   2  -9    1.67    0.23
 -13  -2   9    1.84    0.19
  13   1  -9    0.96    0.19
 -13  -1   9    1.57    0.19
  13   0  -9   10.01    0.45
 -13   0   9   10.67    0.43
 -13   1   9    0.99    0.19
 -13   2   9    1.94    0.12
 -13   2   9    1.56    0.23
 -13   3   9    0.85    0.26
 -13   4   9    0.31    0.26
  14   5  -9    0.63    0.23
  14   4  -9    0.11    0.19
  14   3  -9    1.98    0.25
 -14  -3   9    2.58    0.22
  14   2  -9    0.24    0.19
 -14  -2   9   -0.20    0.14
  14   1  -9    2.28    0.25
 -14  -1   9    2.16    0.22
  14   0  -9   -0.04    0.16
 -14   0   9   -0.21    0.16
 -14   1   9    2.62    0.27
 -14   2   9    0.24    0.21
 -14   3   9    2.01    0.30
 -14   4   9   -0.16    0.25
  15   4  -9    0.00    0.21
  15   3  -9    0.01    0.20
 -15  -3   9    0.11    0.15
  15   2  -9   -0.08    0.19
 -15  -2   9    0.11    0.16
  15   1  -9    2.68    0.28
 -15  -1   9    3.28    0.26
 -15   0   9    0.60    0.18
 -15   1   9    2.64    0.27
 -15   2   9   -0.05    0.21
 -15   3   9   -0.14    0.23
 -15   4   9   -0.18    0.25
 -16  -2   9    2.35    0.23
 -16  -1   9    0.25    0.18
 -16   0   9    0.12    0.18
 -16   1   9    0.36    0.21
 -16   1   9    0.31    0.13
 -16   2   9    2.53    0.31
 -16   3   9    0.25    0.24
 -17  -2   9    0.31    0.18
 -17  -1   9   -0.13    0.17
 -17   0   9    2.04    0.25
 -17   0   9    1.97    0.22
 -17   1   9   -0.24    0.21
 -17   2   9    0.45    0.25
 -17   3   9   -0.08    0.23
 -18  -2   9    0.56    0.24
 -18  -1   9    1.13    0.22
 -18  -1   9    0.46    0.20
 -18   0   9   -0.13    0.17
 -18   0   9   -0.14    0.20
 -18   1   9    0.21    0.24
 -18   2   9    0.28    0.25
 -19  -1   9    0.53    0.22
 -19  -1   9    0.59    0.22
 -19   0   9    0.03    0.22
 -19   1   9    0.67    0.25
 -19   2   9   -0.18    0.24
 -20   0   9   -0.10    0.22
 -20   1   9   -0.16    0.24
 -14   0 -10    0.19    0.26
 -13   2 -10   -0.08    0.23
 -13   2 -10    0.39    0.27
 -13   1 -10    0.43    0.25
 -13   1 -10    0.28    0.25
 -13   0 -10    0.11    0.25
 -13   0 -10   -0.09    0.25
 -13  -1 -10    0.07    0.25
 -13  -2 -10    0.34    0.25
 -12   3 -10   -0.14    0.22
 -12   2 -10   -0.13    0.24
 -12   2 -10    0.22    0.23
 -12   1 -10    2.11    0.29
 -12   1 -10    2.53    0.31
 -12   0 -10    6.82    0.47
 -12   0 -10    7.44    0.46
 -12  -1 -10    2.35    0.29
 -12  -2 -10   -0.04    0.22
 -12  -3 -10    0.00    0.25
 -11   3 -10   -0.16    0.21
 -11   3 -10    0.11    0.24
 -11   2 -10    0.71    0.23
 -11   2 -10    0.85    0.26
 -11   1 -10    0.02    0.21
 -11   1 -10    0.09    0.19
 -11   0 -10    0.08    0.19
 -11   0 -10    0.26    0.19
 -11  -1 -10   -0.05    0.19
 -11  -2 -10    0.87    0.24
 -11  -3 -10    0.04    0.23
 -10   4 -10    0.10    0.21
 -10   3 -10    0.35    0.21
 -10   3 -10    0.16    0.24
 -10   2 -10    2.88    0.31
 -10   2 -10    2.87    0.27
 -10   1 -10    2.77    0.26
 -10   1 -10    2.22    0.28
 -10   0 -10    2.98    0.29
 -10   0 -10    2.04    0.26
 -10  -1 -10    2.34    0.26
 -10  -1 -10    2.47    0.28
 -10  -2 -10    2.97    0.29
 -10  -3 -10    0.30    0.22
 -10  -4 -10    0.12    0.22
  -9   4 -10   -0.24    0.18
  -9   3 -10    1.75    0.28
  -9   3 -10    1.94    0.24
  -9   2 -10   -0.06    0.19
  -9   2 -10    0.17    0.18
  -9   1 -10    0.65    0.21
  -9   1 -10    0.94    0.20
  -9   0 -10    0.02    0.17
  -9   0 -10    0.24    0.17
  -9  -1 -10    0.95    0.19
  -9  -1 -10    0.84    0.20
  -9  -2 -10    0.05    0.25
  -9  -2 -10   -0.16    0.18
  -9  -3 -10    1.99    0.25
  -9  -4 -10    0.23    0.20
  -8   4 -10    0.13    0.22
  -8   4 -10    0.28    0.18
  -8   3 -10    0.53    0.22
  -8   3 -10    0.43    0.16
  -8   2 -10    1.57    0.21
  -8   2 -10    1.20    0.22
  -8   1 -10    5.70    0.37
  -8   0 -10   26.07    0.81
  -8  -1 -10    5.71    0.34
  -8  -2 -10    1.31    0.31
  -8  -3 -10    0.34    0.18
  -8  -4 -10   -0.02    0.18
  -7   4 -10    1.48    0.21
  -7   4 -10    1.38    0.25
  -7   3 -10   -0.09    0.16
  -7   3 -10   -0.16    0.18
  -7   2 -10    2.97    0.28
  -7   1 -10    0.29    0.17
  -7   0 -10    0.26    0.14
  -7  -1 -10    0.02    0.13
  -7  -2 -10    2.73    0.32
  -7  -2 -10    3.34    0.24
   7   2  10    2.70    0.20
  -7  -3 -10   -0.18    0.25
  -7  -4 -10    0.96    0.20
  -6   4 -10    0.98    0.23
  -6   4 -10    0.95    0.18
  -6   3 -10    0.64    0.16
  -6   3 -10    0.69    0.20
  -6   2 -10    5.68    0.35
  -6   1 -10    5.26    0.33
  -6   0 -10   11.67    0.45
  -6  -1 -10    5.58    0.30
   6   1  10    5.77    0.32
  -6  -2 -10    6.38    0.46
  -6  -2 -10    5.80    0.28
   6   2  10    5.21    0.25
  -6  -3 -10    0.54    0.27
  -5   5 -10    1.09    0.24
  -5   4 -10   -0.01    0.17
  -5   4 -10    0.12    0.14
  -5   3 -10    4.28    0.33
  -5   2 -10    0.13    0.15
   5  -2  10   -0.40    0.19
  -5   1 -10    2.31    0.21
   5  -1  10    2.25    0.25
  -5   0 -10   -0.07    0.12
  -5  -1 -10    3.02    0.23
   5   1  10    3.34    0.23
  -5  -2 -10   -0.04    0.21
  -5  -2 -10    0.01    0.10
   5   2  10   -0.14    0.13
   5   2  10   -0.06    0.10
  -5  -3 -10    3.81    0.37
   5   3  10    4.16    0.19
  -5  -4 -10    0.39    0.27
  -5  -5 -10    1.27    0.19
  -4   5 -10    1.50    0.24
  -4   4 -10   -0.17    0.12
  -4   4 -10   -0.19    0.16
  -4   3 -10    2.18    0.23
  -4   2 -10    4.94    0.31
   4  -2  10    4.34    0.38
  -4   1 -10    8.68    0.37
   4  -1  10    8.15    0.45
  -4   0 -10   35.38    0.97
   4   0  10   36.47    0.98
   4   0  10   34.18    1.17
  -4  -1 -10    8.82    0.34
   4   1  10    8.76    0.35
  -4  -2 -10    4.66    0.39
  -4  -2 -10    4.75    0.24
   4   2  10    5.02    0.27
   4   2  10    4.50    0.24
  -4  -3 -10    1.93    0.29
   4   3  10    1.73    0.14
  -4  -4 -10   -0.05    0.25
  -3   5 -10   -0.11    0.18
  -3   4 -10    1.03    0.19
  -3   3 -10    0.95    0.17
  -3   2 -10    8.69    0.37
  -3   1 -10    0.04    0.11
   3  -1  10    0.04    0.16
  -3   0 -10    0.15    0.11
   3   0  10    0.10    0.11
   3   0  10    0.01    0.15
  -3  -1 -10    0.08    0.10
   3   1  10    0.22    0.14
   3   1  10    0.19    0.11
  -3  -2 -10    8.90    0.32
  -3  -2 -10    8.49    0.47
   3   2  10    8.83    0.34
   3   2  10    8.69    0.34
  -3  -3 -10    1.37    0.26
  -3  -3 -10    0.89    0.11
   3   3  10    1.08    0.14
  -3  -4 -10    1.17    0.27
   3   4  10    1.30    0.13
  -3  -5 -10   -0.09    0.28
  -2   5 -10    0.29    0.18
  -2   4 -10    3.60    0.26
  -2   3 -10    0.15    0.14
  -2   2 -10    9.51    0.38
  -2   1 -10    3.24    0.22
   2  -1  10    2.37    0.23
  -2   0 -10   25.62    0.74
   2   0  10   26.36    0.74
   2   0  10   27.14    0.92
  -2  -1 -10    3.51    0.21
   2   1  10    3.54    0.30
   2   1  10    3.42    0.22
  -2  -2 -10   10.36    0.34
  -2  -2 -10    9.88    0.50
   2   2  10    9.28    0.36
   2   2  10    9.83    0.36
   2   2  10    9.54    0.49
  -2  -3 -10    0.29    0.21
  -2  -3 -10    0.12    0.08
   2   3  10    0.18    0.11
   2   3  10    0.22    0.12
  -2  -4 -10    4.32    0.38
   2   4  10    4.23    0.24
  -2  -5 -10    0.25    0.27
  -1   5 -10    1.86    0.22
  -1   4 -10    0.73    0.18
  -1   3 -10    6.85    0.33
  -1   2 -10    0.50    0.13
  -1   1 -10    4.48    0.23
  -1   0 -10    0.05    0.09
   1   0  10    0.16    0.10
   1   0  10    0.35    0.14
  -1  -1 -10    4.09    0.21
   1   1  10    3.85    0.29
   1   1  10    4.27    0.22
  -1  -2 -10    0.72    0.10
  -1  -2 -10    0.68    0.17
   1   2  10    0.64    0.11
   1   2  10    0.71    0.14
   1   2  10    0.65    0.17
  -1  -3 -10    6.86    0.26
  -1  -3 -10    7.58    0.45
   1   3  10    6.50    0.30
   1   3  10    7.63    0.29
  -1  -4 -10    0.51    0.22
   1   4  10    0.95    0.15
  -1  -5 -10    1.53    0.30
   0   6 -10    0.55    0.19
   0   5 -10    1.32    0.20
   0   4 -10    0.04    0.14
   0   3 -10    2.68    0.20
   0   2 -10    3.89    0.23
   0   1 -10   19.25    0.57
   0  -1  10   19.02    0.57
   0   0 -10    5.76    0.25
   0   0  10    6.22    0.35
   0   0  10    5.10    0.24
   0  -1 -10   19.18    0.56
   0   1  10   18.76    0.56
   0   1  10   19.91    0.71
   0  -2 -10    3.98    0.33
   0  -2 -10    4.10    0.20
   0   2  10    3.93    0.25
   0   2  10    4.60    0.22
   0   2  10    3.66    0.31
   0  -3 -10    2.55    0.26
   0  -3 -10    3.23    0.17
   0   3  10    3.13    0.20
   0   3  10    3.11    0.28
   0   3  10    3.06    0.22
   0  -4 -10   -0.11    0.20
   0   4  10    0.05    0.13
   0  -5 -10    1.36    0.28
   0   5  10    1.72    0.19
   0  -6 -10    0.02    0.28
   1   6 -10    0.75    0.19
   1   5 -10    0.84    0.17
   1   4 -10    1.52    0.18
   1   3 -10    6.89    0.32
   1   2 -10   13.54    0.45
   1   1 -10    0.23    0.10
  -1  -1  10    0.16    0.09
   1   0 -10    0.16    0.09
  -1   0  10   -0.05    0.09
   1  -1 -10    0.07    0.08
  -1   1  10    0.18    0.09
  -1   1  10    0.15    0.10
  -1   1  10    0.07    0.13
   1  -2 -10   13.34    0.41
  -1   2  10   13.24    0.55
  -1   2  10   12.67    0.45
  -1   2  10   13.93    0.43
   1  -3 -10    6.55    0.40
   1  -3 -10    6.70    0.26
  -1   3  10    6.82    0.33
  -1   3  10    6.80    0.28
  -1   3  10    6.86    0.40
   1  -4 -10    1.39    0.23
  -1   4  10    1.65    0.19
   1  -5 -10    0.66    0.25
  -1   5  10    0.99    0.19
   1  -6 -10    0.09    0.27
   2   6 -10    0.26    0.18
   2   5 -10    0.88    0.17
   2   4 -10    3.58    0.25
   2   3 -10    4.23    0.25
   2   2 -10   17.74    0.54
   2   1 -10    0.07    0.09
  -2  -1  10    0.19    0.09
   2   0 -10   38.22    0.99
  -2   0  10   36.24    0.98
   2  -1 -10    0.12    0.08
  -2   1  10    0.12    0.12
  -2   1  10   -0.06    0.08
  -2   1  10    0.06    0.10
   2  -2 -10   18.22    0.53
  -2   2  10   18.76    0.54
  -2   2  10   17.90    0.57
  -2   2  10   18.29    0.68
   2  -3 -10    4.18    0.21
   2  -3 -10    4.32    0.35
  -2   3  10    4.17    0.32
  -2   3  10    3.80    0.27
  -2   3  10    4.65    0.23
   2  -4 -10    3.08    0.28
  -2   4  10    3.28    0.25
   2  -5 -10    0.36    0.23
  -2   5  10    0.84    0.19
   2  -6 -10   -0.06    0.26
   3   6 -10    0.40    0.17
   3   5 -10    1.87    0.20
   3   4 -10    4.18    0.27
   3   3 -10    7.29    0.31
   3   2 -10    3.52    0.21
   3   1 -10    3.52    0.21
  -3  -1  10    3.71    0.20
   3   0 -10    0.01    0.09
  -3   0  10   -0.07    0.08
   3  -1 -10    3.62    0.20
  -3   1  10    3.46    0.20
  -3   1  10    3.83    0.25
  -3   1  10    3.85    0.23
   3  -2 -10    3.40    0.19
  -3   2  10    3.54    0.20
  -3   2  10    3.71    0.25
  -3   2  10    3.83    0.28
   3  -3 -10    7.32    0.28
  -3   3  10    7.50    0.37
  -3   3  10    7.22    0.39
  -3   3  10    7.68    0.29
   3  -4 -10    4.37    0.36
  -3   4  10    3.91    0.29
   3  -5 -10    2.27    0.27
  -3   5  10    2.08    0.25
  -3   6  10    0.49    0.21
   4   6 -10    0.68    0.18
   4   5 -10    0.36    0.15
   4   4 -10    0.08    0.12
   4   3 -10    2.50    0.19
   4   2 -10    0.50    0.12
   4   1 -10   51.57    1.31
  -4  -1  10   50.13    1.31
   4   0 -10    8.02    0.31
  -4   0  10    8.41    0.31
   4  -1 -10   52.10    1.31
  -4   1  10   51.49    1.31
  -4   1  10   50.45    1.57
  -4   1  10   49.62    1.31
   4  -2 -10    0.51    0.10
  -4   2  10    0.47    0.11
  -4   2  10    0.49    0.14
  -4   2  10    0.45    0.15
   4  -3 -10    2.87    0.20
  -4   3  10    2.54    0.23
  -4   3  10    2.68    0.24
  -4   3  10    3.08    0.21
   4  -4 -10   -0.08    0.15
  -4   4  10   -0.02    0.16
   4  -5 -10    0.08    0.19
  -4   5  10    0.44    0.20
  -4   6  10    0.62    0.23
   5   6 -10    0.61    0.19
   5   5 -10    2.07    0.21
   5   4 -10    2.63    0.21
   5   3 -10   12.15    0.43
   5   2 -10   11.15    0.39
   5   1 -10    0.13    0.10
  -5  -1  10    0.25    0.10
   5   0 -10    0.06    0.09
  -5   0  10   -0.01    0.08
  -5   0  10    0.03    0.10
   5  -1 -10   -0.01    0.09
  -5   1  10    0.08    0.12
  -5   1  10    0.00    0.09
   5  -2 -10   10.98    0.37
  -5   2  10   10.63    0.41
  -5   2  10   11.12    0.38
  -5   2  10   10.53    0.45
   5  -3 -10   11.98    0.41
  -5   3  10   11.66    0.50
  -5   3  10   11.64    0.47
  -5   3  10   12.87    0.42
  -5   4  10    1.86    0.24
  -5   5  10    2.28    0.28
  -5   6  10    0.50    0.24
   6   6 -10   -0.09    0.16
   6   5 -10    0.76    0.17
   6   4 -10    0.36    0.14
   6   3 -10    4.27    0.26
   6   2 -10   20.92    0.62
   6   1 -10    4.66    0.24
  -6  -1  10    4.30    0.22
   6   0 -10   30.31    0.83
  -6   0  10   30.24    0.83
  -6   0  10   30.44    0.83
   6  -1 -10    4.90    0.24
  -6   1  10    4.37    0.23
  -6   1  10    4.60    0.27
   6  -2 -10   20.28    0.61
  -6   2  10   20.45    0.65
  -6   2  10   20.65    0.61
  -6   2  10   20.96    0.72
   6  -3 -10    4.01    0.24
  -6   3  10    4.11    0.30
  -6   3  10    4.10    0.29
  -6   3  10    4.16    0.25
  -6   4  10    0.26    0.20
  -6   5  10    0.61    0.23
  -6   6  10    0.37    0.25
   7   6 -10    0.13    0.17
   7   5 -10    1.42    0.19
   7   4 -10    4.96    0.29
   7   3 -10    5.75    0.30
   7   2 -10    4.70    0.26
   7   1 -10    1.34    0.15
   7   0 -10   -0.02    0.09
  -7   0  10    0.22    0.11
  -7   0  10   -0.03    0.09
   7  -1 -10    1.77    0.17
  -7   1  10    1.55    0.18
  -7   1  10    1.23    0.14
   7  -2 -10    4.48    0.25
  -7   2  10    4.19    0.24
  -7   2  10    4.43    0.28
  -7   2  10    3.77    0.27
   7  -3 -10    5.38    0.28
  -7   3  10    4.94    0.35
  -7   3  10    5.20    0.30
  -7   3  10    5.58    0.28
  -7   4  10    4.48    0.34
  -7   5  10    1.11    0.26
  -7   6  10    0.28    0.27
   8   6 -10    0.18    0.18
   8   5 -10    0.11    0.16
   8   4 -10    0.09    0.14
   8   3 -10    1.33    0.17
   8   2 -10    0.17    0.12
   8   1 -10   57.61    1.50
  -8  -1  10   58.25    1.48
   8   0 -10    8.95    0.35
  -8   0  10    9.87    0.37
  -8   0  10    9.08    0.35
   8  -1 -10   57.78    1.50
  -8   1  10   56.78    1.49
  -8   1  10   58.13    1.50
   8  -2 -10   -0.07    0.12
  -8   2  10    0.01    0.11
  -8   2  10    0.05    0.15
  -8   2  10    0.04    0.10
   8  -3 -10    1.08    0.15
  -8   3  10    1.32    0.17
  -8   3  10    1.36    0.23
  -8   3  10    1.32    0.15
  -8   4  10    0.02    0.21
  -8   5  10    0.36    0.25
  -8   6  10   -0.02    0.27
   9   6 -10    0.85    0.20
   9   5 -10    1.01    0.19
   9   4 -10    1.72    0.20
   9   3 -10    6.89    0.34
   9   2 -10    2.19    0.19
   9   1 -10    0.38    0.13
  -9  -1  10    0.34    0.13
   9   0 -10    0.05    0.12
  -9   0  10   -0.04    0.13
   9  -1 -10    0.29    0.14
  -9   1  10    0.25    0.15
  -9   1  10    0.12    0.11
   9  -2 -10    2.29    0.20
  -9   2  10    2.40    0.20
  -9   2  10    2.27    0.18
  -9   2  10    2.75    0.25
  -9   3  10    6.77    0.30
  -9   3  10    6.90    0.39
  -9   3  10    6.72    0.34
  -9   4  10    1.89    0.28
  -9   5  10    0.84    0.29
  10   6 -10    0.03    0.19
  10   5 -10    0.09    0.17
  10   4 -10    0.01    0.15
  10   3 -10    0.43    0.15
  10   2 -10   10.82    0.43
 -10  -2  10   11.26    0.41
  10   1 -10    5.00    0.29
 -10  -1  10    4.67    0.27
  10   0 -10   11.65    0.44
 -10   0  10   10.93    0.43
  10  -1 -10    4.92    0.30
 -10   1  10    4.38    0.31
  10  -2 -10   10.68    0.43
 -10   2  10   10.31    0.41
 -10   2  10   10.46    0.44
 -10   2  10   10.40    0.41
 -10   3  10    0.33    0.16
 -10   3  10    0.59    0.22
 -10   3  10    0.57    0.08
 -10   4  10   -0.15    0.23
 -10   5  10    0.14    0.27
  11   5 -10    0.53    0.19
  11   4 -10    2.31    0.24
  11   3 -10    1.54    0.20
 -11  -3  10    1.85    0.20
  11   2 -10    1.30    0.19
 -11  -2  10    1.35    0.18
  11   1 -10   -0.01    0.14
 -11  -1  10    0.12    0.13
  11   0 -10    0.04    0.14
 -11   0  10    0.00    0.15
  11  -1 -10    0.18    0.15
 -11   1  10    0.07    0.16
  11  -2 -10    1.40    0.19
 -11   2  10    1.29    0.23
 -11   2  10    1.17    0.14
 -11   3  10    1.82    0.27
 -11   4  10    2.27    0.31
 -11   5  10    0.18    0.28
  12   5 -10    0.19    0.19
  12   4 -10    0.20    0.19
 -12  -4  10    0.04    0.16
  12   3 -10    0.51    0.19
 -12  -3  10    0.27    0.16
  12   2 -10    0.08    0.15
 -12  -2  10    0.14    0.15
  12   1 -10   21.83    0.69
 -12  -1  10   21.40    0.67
  12   0 -10    1.90    0.22
 -12   0  10    2.00    0.22
  12  -1 -10   20.82    0.67
 -12   1  10   19.36    0.65
 -12   2  10    0.25    0.19
 -12   2  10   -0.10    0.10
 -12   3  10    0.28    0.21
 -12   4  10    0.12    0.25
 -12   5  10    0.11    0.26
  13   5 -10    0.34    0.21
  13   4 -10    0.22    0.19
 -13  -4  10    0.44    0.18
  13   3 -10    2.19    0.26
 -13  -3  10    2.12    0.22
  13   2 -10   -0.07    0.17
 -13  -2  10   -0.01    0.15
  13   1 -10    0.14    0.17
 -13  -1  10   -0.11    0.14
  13   0 -10    0.08    0.16
 -13   0  10   -0.10    0.15
  13  -1 -10    0.05    0.16
 -13   1  10    0.09    0.18
 -13   2  10    0.05    0.20
 -13   3  10    1.87    0.29
 -13   4  10    0.43    0.28
  14   4 -10   -0.30    0.19
  14   3 -10    0.16    0.19
 -14  -3  10    0.28    0.17
  14   2 -10    1.69    0.23
 -14  -2  10    2.12    0.22
  14   1 -10    2.16    0.25
 -14  -1  10    2.29    0.23
  14   0 -10    1.88    0.25
 -14   0  10    2.21    0.24
 -14   1  10    1.81    0.24
 -14   2  10    1.76    0.27
 -14   3  10    0.34    0.26
 -14   4  10    0.19    0.28
  15   4 -10    0.88    0.24
  15   3 -10    0.10    0.21
 -15  -3  10    0.05    0.17
  15   2 -10    0.20    0.20
 -15  -2  10    0.19    0.17
  15   1 -10   -0.15    0.19
 -15  -1  10   -0.01    0.16
  15   0 -10   -0.09    0.19
 -15   0  10   -0.01    0.18
 -15   1  10   -0.13    0.19
 -15   2  10    0.03    0.20
 -15   3  10   -0.01    0.25
 -15   4  10    0.97    0.31
  16   3 -10    0.01    0.22
  16   2 -10   -0.06    0.21
 -16  -2  10   -0.24    0.16
  16   1 -10    2.49    0.28
 -16  -1  10    2.94    0.27
 -16   0  10    0.54    0.21
 -16   1  10    2.56    0.29
 -16   2  10   -0.08    0.23
 -16   3  10    0.42    0.27
 -17  -2  10    0.23    0.19
 -17  -1  10    0.31    0.19
 -17   0  10    0.15    0.20
 -17   1  10    0.07    0.23
 -17   2  10   -0.06    0.25
 -17   3  10    0.12    0.28
 -18  -1  10    0.57    0.21
 -18   0  10    0.29    0.22
 -18   1  10    0.47    0.25
 -18   2  10    0.21    0.25
 -19  -1  10    0.42    0.20
 -19  -1  10   -0.06    0.20
 -19   0  10   -0.09    0.23
 -19   1  10   -0.35    0.24
 -19   2  10    0.17    0.26
 -20   0  10    0.23    0.25
 -20   1  10   -0.03    0.24
 -13   1 -11    0.23    0.26
 -13   1 -11   -0.20    0.26
 -13   0 -11    0.07    0.26
 -13  -1 -11    0.37    0.27
 -12   2 -11    0.20    0.25
 -12   2 -11    0.40    0.23
 -12   1 -11    0.23    0.25
 -12   1 -11   -0.16    0.24
 -12   0 -11    0.23    0.22
 -12   0 -11    0.10    0.24
 -12  -1 -11    0.20    0.23
 -12  -2 -11    0.48    0.25
 -11   3 -11    0.51    0.23
 -11   2 -11   -0.16    0.20
 -11   2 -11   -0.19    0.21
 -11   1 -11   -0.12    0.20
 -11   1 -11   -0.03    0.22
 -11   0 -11   -0.15    0.21
 -11   0 -11    0.03    0.20
 -11  -1 -11    0.07    0.21
 -11  -2 -11    0.12    0.24
 -11  -3 -11    0.37    0.24
 -10   3 -11    0.36    0.22
 -10   3 -11    0.13    0.24
 -10   2 -11    0.15    0.23
 -10   2 -11   -0.25    0.19
 -10   1 -11    3.58    0.33
 -10   1 -11    3.53    0.31
 -10   0 -11   -0.05    0.21
 -10   0 -11   -0.05    0.18
 -10  -1 -11    3.79    0.33
 -10  -2 -11    0.02    0.20
 -10  -3 -11    0.32    0.21
  -9   4 -11   -0.21    0.19
  -9   3 -11    0.15    0.19
  -9   3 -11   -0.11    0.22
  -9   2 -11    0.00    0.21
  -9   2 -11   -0.11    0.19
  -9   1 -11    0.06    0.17
  -9   1 -11   -0.18    0.18
  -9   0 -11    0.15    0.19
  -9   0 -11   -0.02    0.17
  -9  -1 -11    0.08    0.16
  -9  -1 -11    0.08    0.18
  -9  -2 -11    0.19    0.20
  -9  -3 -11    0.29    0.22
  -9  -4 -11    0.04    0.22
  -8   4 -11    0.18    0.19
  -8   3 -11    0.19    0.18
  -8   3 -11   -0.31    0.21
  -8   2 -11    0.59    0.22
  -8   2 -11    0.26    0.19
  -8   1 -11   -0.07    0.17
  -8   0 -11    0.03    0.17
  -8  -1 -11    0.09    0.15
  -8  -2 -11    0.18    0.29
  -8  -3 -11    0.00    0.17
  -8  -4 -11   -0.05    0.20
  -7   4 -11    0.30    0.18
  -7   4 -11    0.32    0.23
  -7   3 -11    0.21    0.21
  -7   3 -11    0.47    0.18
  -7   2 -11    0.71    0.21
  -7   1 -11    0.74    0.20
  -7   0 -11    2.41    0.25
  -7  -1 -11    0.39    0.15
  -7  -2 -11    0.23    0.28
   7   2  11    0.38    0.12
  -7  -4 -11   -0.07    0.18
  -6   4 -11   -0.07    0.20
  -6   4 -11    0.15    0.16
  -6   3 -11    0.99    0.23
  -6   2 -11    0.23    0.18
  -6   1 -11    9.84    0.45
  -6   0 -11   -0.06    0.14
  -6  -1 -11    9.61    0.40
  -6  -2 -11    0.10    0.26
  -6  -2 -11    0.19    0.13
   6   2  11    0.10    0.12
  -6  -3 -11    0.44    0.26
  -5   4 -11    0.10    0.16
  -5   4 -11    0.14    0.20
  -5   3 -11    0.77    0.20
  -5   2 -11    0.39    0.18
  -5   1 -11    5.03    0.33
  -5   0 -11    0.29    0.14
  -5  -1 -11    5.05    0.29
   5   1  11    4.63    0.30
  -5  -2 -11    0.31    0.12
  -5  -2 -11    0.43    0.23
   5   2  11    0.51    0.13
  -5  -3 -11    0.66    0.26
  -5  -5 -11   -0.10    0.18
  -4   5 -11   -0.12    0.19
  -4   4 -11    0.19    0.19
  -4   3 -11    2.52    0.26
  -4   2 -11    3.82    0.28
  -4   1 -11    1.03    0.18
  -4   0 -11    0.07    0.12
  -4  -1 -11    0.94    0.15
   4   1  11    0.67    0.15
  -4  -2 -11    3.59    0.34
  -4  -2 -11    3.44    0.23
   4   2  11    3.32    0.24
   4   2  11    3.62    0.25
  -4  -3 -11    2.09    0.32
   4   3  11    2.46    0.18
  -4  -4 -11    0.10    0.26
  -3   5 -11    0.10    0.20
  -3   4 -11    1.54    0.23
  -3   3 -11    1.11    0.20
  -3   2 -11    5.91    0.32
  -3   1 -11    1.91    0.19
   3  -1  11    1.95    0.25
  -3   0 -11   19.44    0.60
   3   0  11   19.67    0.76
  -3  -1 -11    2.31    0.19
   3   1  11    2.30    0.20
  -3  -2 -11    5.48    0.27
  -3  -2 -11    5.82    0.45
   3   2  11    5.48    0.28
   3   2  11    5.41    0.29
  -3  -3 -11    1.00    0.26
   3   3  11    1.11    0.15
  -3  -4 -11    1.49    0.30
  -2   5 -11    0.65    0.20
  -2   4 -11    1.56    0.21
  -2   3 -11    3.99    0.30
  -2   2 -11    0.08    0.13
  -2   1 -11   11.33    0.42
   2  -1  11   11.68    0.55
  -2   0 -11   -0.07    0.10
   2   0  11   -0.09    0.15
   2   0  11    0.06    0.12
  -2  -1 -11   12.29    0.41
   2   1  11   11.58    0.54
   2   1  11   12.00    0.42
  -2  -2 -11    0.35    0.10
  -2  -2 -11    0.24    0.20
   2   2  11    0.19    0.12
   2   2  11    0.10    0.13
  -2  -3 -11    3.70    0.35
   2   3  11    3.57    0.25
  -2  -4 -11    1.59    0.30
   2   4  11    1.70    0.17
  -2  -5 -11    0.27    0.29
  -1   5 -11   -0.05    0.17
  -1   4 -11    0.75    0.19
  -1   3 -11    0.60    0.16
  -1   2 -11    1.36    0.18
  -1   1 -11   21.57    0.65
  -1   0 -11    0.34    0.12
   1   0  11    0.28    0.11
   1   0  11    0.55    0.16
  -1  -1 -11   21.21    0.63
   1   1  11   21.74    0.80
   1   1  11   22.88    0.65
  -1  -2 -11    1.28    0.13
   1   2  11    1.32    0.17
   1   2  11    1.29    0.15
  -1  -3 -11    0.48    0.20
  -1  -3 -11    0.53    0.11
   1   3  11    0.61    0.15
   1   3  11    0.68    0.14
  -1  -4 -11    0.54    0.24
   1   4  11    0.86    0.16
  -1  -5 -11   -0.09    0.26
   0   5 -11   -0.11    0.16
   0   4 -11    1.04    0.18
   0   3 -11   11.65    0.44
   0   2 -11   15.14    0.50
   0   1 -11    2.82    0.21
   0   0 -11    0.11    0.10
   0   0  11    0.08    0.15
   0   0  11    0.11    0.10
   0  -1 -11    2.90    0.20
   0   1  11    2.86    0.26
   0   1  11    2.51    0.20
   0  -2 -11   14.75    0.45
   0   2  11   14.17    0.46
   0   2  11   13.67    0.48
   0   2  11   14.10    0.59
   0  -3 -11   11.73    0.57
   0  -3 -11   11.89    0.38
   0   3  11   12.05    0.40
   0   3  11   10.84    0.44
   0  -4 -11    0.72    0.24
   0   4  11    1.02    0.17
   0  -5 -11   -0.04    0.24
   0   5  11    0.16    0.15
   1   5 -11   -0.03    0.16
   1   4 -11    1.72    0.20
   1   3 -11    3.01    0.23
   1   2 -11    9.67    0.38
   1   1 -11    3.13    0.22
   1   0 -11   43.64    1.15
  -1   0  11   43.68    1.41
  -1   0  11   44.65    1.16
   1  -1 -11    3.25    0.19
  -1   1  11    2.87    0.21
  -1   1  11    2.79    0.24
  -1   1  11    2.95    0.22
   1  -2 -11    9.82    0.35
  -1   2  11   10.32    0.36
  -1   2  11   10.02    0.48
  -1   2  11    9.74    0.39
   1  -3 -11    2.85    0.19
   1  -3 -11    2.41    0.26
  -1   3  11    2.51    0.23
  -1   3  11    2.81    0.21
  -1   3  11    3.19    0.29
   1  -4 -11    1.40    0.25
  -1   4  11    1.97    0.21
   1  -5 -11   -0.14    0.23
  -1   5  11    0.03    0.17
   1  -6 -11   -0.59    0.26
   2   6 -11   -0.14    0.17
   2   5 -11    3.27    0.26
   2   4 -11    3.01    0.23
   2   3 -11    6.77    0.32
   2   2 -11    1.07    0.15
   2   1 -11    5.59    0.26
   2   0 -11    0.10    0.09
  -2   0  11    0.05    0.09
   2  -1 -11    6.14    0.26
  -2   1  11    6.10    0.29
  -2   1  11    6.13    0.35
  -2   1  11    6.10    0.27
   2  -2 -11    1.17    0.13
  -2   2  11    1.38    0.14
  -2   2  11    0.94    0.18
  -2   2  11    1.43    0.18
   2  -3 -11    6.64    0.27
  -2   3  11    6.63    0.35
  -2   3  11    7.02    0.30
  -2   3  11    6.82    0.41
   2  -4 -11    3.46    0.30
  -2   4  11    3.56    0.27
   2  -5 -11    2.70    0.31
  -2   5  11    3.36    0.28
   3   6 -11    0.03    0.17
   3   5 -11    0.03    0.16
   3   4 -11    0.95    0.17
   3   3 -11    0.18    0.13
   3   2 -11    0.23    0.12
   3   1 -11   28.35    0.79
   3   0 -11    1.32    0.14
  -3   0  11    0.91    0.12
   3  -1 -11   28.47    0.78
  -3   1  11   27.97    0.79
  -3   1  11   28.08    0.95
  -3   1  11   28.10    0.78
   3  -2 -11    0.24    0.10
  -3   2  11    0.21    0.10
  -3   2  11    0.10    0.14
  -3   2  11    0.45    0.15
   3  -3 -11   -0.07    0.09
  -3   3  11    0.09    0.16
  -3   3  11   -0.01    0.10
  -3   3  11    0.03    0.14
   3  -4 -11    0.58    0.20
  -3   4  11    1.09    0.20
  -3   4  11    0.42    0.18
   3  -5 -11   -0.29    0.21
  -3   5  11    0.15    0.19
  -3   6  11    0.21    0.21
   4   6 -11    0.16    0.18
   4   5 -11    0.73    0.18
   4   4 -11    1.41    0.18
   4   3 -11   20.43    0.63
   4   2 -11   20.46    0.62
   4   1 -11    1.26    0.14
   4   0 -11   -0.05    0.09
  -4   0  11   -0.01    0.09
   4  -1 -11    1.52    0.14
  -4   1  11    1.63    0.17
  -4   1  11    1.41    0.19
  -4   1  11    1.57    0.15
   4  -2 -11   20.90    0.61
  -4   2  11   20.70    0.75
  -4   2  11   20.45    0.65
  -4   2  11   20.56    0.61
   4  -3 -11   19.39    0.58
  -4   3  11   19.26    0.65
  -4   3  11   20.20    0.59
  -4   3  11   19.81    0.75
  -4   4  11    2.10    0.23
  -4   4  11    2.28    0.26
  -4   5  11    0.62    0.22
  -4   6  11    0.31    0.23
   5   6 -11    0.23    0.18
   5   5 -11   -0.04    0.16
   5   4 -11    0.60    0.15
   5   3 -11    1.00    0.15
   5   2 -11    6.25    0.30
   5   1 -11    0.09    0.10
   5   0 -11   41.37    1.09
  -5   0  11   41.02    1.08
  -5   0  11   40.19    1.08
   5  -1 -11    0.03    0.09
  -5   1  11    0.13    0.10
  -5   1  11   -0.19    0.13
  -5   1  11    0.15    0.12
   5  -2 -11    5.86    0.28
  -5   2  11    5.92    0.28
  -5   2  11    6.29    0.35
  -5   2  11    5.88    0.33
   5  -3 -11    1.17    0.15
  -5   3  11    0.92    0.20
  -5   3  11    1.17    0.14
  -5   3  11    1.13    0.18
  -5   4  11    0.67    0.21
  -5   5  11   -0.07    0.21
  -5   6  11    0.31    0.24
   6   6 -11    0.02    0.17
   6   5 -11    4.04    0.32
   6   4 -11    2.65    0.22
   6   3 -11    6.77    0.32
   6   2 -11    8.94    0.36
   6   1 -11    2.32    0.19
   6   0 -11    0.05    0.11
  -6   0  11   -0.08    0.09
  -6   0  11    0.16    0.12
   6  -1 -11    1.92    0.17
  -6   1  11    1.97    0.17
  -6   1  11    1.78    0.18
   6  -2 -11    8.99    0.35
  -6   2  11    8.77    0.38
  -6   2  11    8.50    0.41
  -6   2  11    8.85    0.35
   6  -3 -11    5.95    0.30
  -6   3  11    5.87    0.38
  -6   3  11    6.65    0.36
  -6   3  11    6.04    0.30
  -6   4  11    2.93    0.30
  -6   5  11    3.82    0.36
  -6   6  11   -0.07    0.24
   7   6 -11   -0.06    0.18
   7   5 -11    0.46    0.17
   7   4 -11    0.12    0.14
   7   3 -11   -0.08    0.13
   7   2 -11    1.46    0.16
   7   1 -11   14.33    0.48
   7   0 -11   -0.03    0.11
  -7   0  11    0.19    0.11
  -7   0  11    0.03    0.12
   7  -1 -11   14.31    0.48
  -7   1  11   14.69    0.50
  -7   1  11   14.18    0.47
   7  -2 -11    2.00    0.18
  -7   2  11    2.09    0.23
  -7   2  11    1.35    0.17
  -7   2  11    1.57    0.17
   7  -3 -11    0.01    0.11
  -7   3  11    0.14    0.19
  -7   3  11   -0.09    0.11
  -7   3  11    0.13    0.12
  -7   4  11    0.22    0.22
  -7   5  11    0.14    0.23
  -7   6  11    0.08    0.25
   8   6 -11   -0.05    0.18
   8   5 -11    0.99    0.20
   8   4 -11    1.82    0.21
   8   3 -11   13.03    0.48
   8   2 -11    9.72    0.39
   8   1 -11    0.12    0.12
  -8  -1  11    0.23    0.12
   8   0 -11    0.05    0.11
  -8   0  11   -0.02    0.13
   8  -1 -11    0.08    0.12
  -8   1  11    0.12    0.11
  -8   1  11    0.25    0.15
   8  -2 -11    8.80    0.38
  -8   2  11    8.91    0.40
  -8   2  11    9.15    0.42
  -8   2  11   10.07    0.39
   8  -3 -11   13.01    0.47
  -8   3  11   13.06    0.51
  -8   3  11   12.89    0.53
  -8   3  11   13.26    0.48
  -8   4  11    1.45    0.26
  -8   5  11    0.63    0.27
  -8   6  11    0.09    0.27
   9   6 -11    0.00    0.19
   9   5 -11   -0.02    0.16
   9   4 -11   -0.02    0.15
   9   3 -11    0.06    0.14
   9   2 -11    3.00    0.23
   9   1 -11    4.44    0.28
  -9  -1  11    4.84    0.28
   9   0 -11   22.38    0.69
  -9   0  11   23.21    0.69
   9  -1 -11    4.39    0.27
  -9   1  11    4.44    0.28
   9  -2 -11    2.77    0.22
  -9   2  11    2.82    0.26
  -9   2  11    2.92    0.26
  -9   2  11    2.82    0.22
   9  -3 -11    0.21    0.14
  -9   3  11    0.19    0.11
  -9   3  11    0.18    0.20
  -9   3  11    0.09    0.14
  -9   4  11    0.31    0.24
  -9   5  11   -0.06    0.27
  10   5 -11    1.11    0.22
  10   4 -11    1.37    0.21
  10   3 -11    2.65    0.23
  10   2 -11   13.08    0.48
 -10  -2  11   12.65    0.46
  10   1 -11    1.02    0.17
 -10  -1  11    1.51    0.18
  10   0 -11    0.04    0.14
 -10   0  11   -0.01    0.14
  10  -1 -11    1.31    0.18
 -10   1  11    1.33    0.19
  10  -2 -11   12.54    0.47
 -10   2  11   11.97    0.50
 -10   2  11   10.98    0.47
 -10   3  11    2.76    0.28
 -10   4  11    1.11    0.28
 -10   5  11    1.09    0.32
  11   5 -11    0.13    0.19
  11   4 -11    0.13    0.18
  11   3 -11    0.09    0.16
 -11  -3  11    0.10    0.16
  11   2 -11    5.67    0.34
 -11  -2  11    4.87    0.31
  11   1 -11    5.44    0.32
 -11  -1  11    5.96    0.32
  11   0 -11    1.04    0.18
 -11   0  11    0.91    0.17
  11  -1 -11    5.90    0.33
 -11   1  11    6.07    0.36
  11  -2 -11    5.45    0.34
 -11   2  11    4.23    0.29
 -11   2  11    5.17    0.35
 -11   3  11   -0.12    0.21
 -11   4  11   -0.03    0.23
 -11   5  11   -0.04    0.27
  12   5 -11    0.51    0.21
  12   4 -11    0.77    0.20
 -12  -4  11    0.61    0.19
  12   3 -11    5.50    0.37
 -12  -3  11    5.50    0.34
  12   2 -11    0.42    0.18
 -12  -2  11    0.34    0.17
  12   1 -11   -0.26    0.15
 -12  -1  11    0.19    0.16
  12   0 -11    0.04    0.15
 -12   0  11   -0.09    0.16
  12  -1 -11    0.18    0.17
 -12   1  11    0.19    0.17
  12  -2 -11    0.21    0.17
 -12   2  11    0.57    0.22
 -12   2  11    0.10    0.12
 -12   3  11    5.91    0.42
 -12   4  11    0.28    0.25
  13   5 -11   -0.03    0.20
  13   4 -11   -0.24    0.18
 -13  -4  11    0.05    0.18
  13   3 -11    0.95    0.21
 -13  -3  11    1.33    0.21
  13   2 -11    2.25    0.26
 -13  -2  11    2.25    0.23
  13   1 -11    5.59    0.35
 -13  -1  11    5.22    0.33
  13   0 -11   10.52    0.47
 -13   0  11   10.00    0.44
  13  -1 -11    4.87    0.36
 -13   1  11    4.74    0.36
 -13   2  11    2.04    0.26
 -13   3  11    1.03    0.26
 -13   4  11   -0.04    0.24
  14   4 -11    0.77    0.24
  14   3 -11    0.29    0.22
 -14  -3  11    0.39    0.18
  14   2 -11    6.30    0.41
 -14  -2  11    6.14    0.37
  14   1 -11    0.79    0.21
 -14  -1  11    0.94    0.20
  14   0 -11    0.09    0.19
 -14   0  11    0.15    0.18
  14  -1 -11    0.67    0.21
 -14   1  11    1.00    0.22
 -14   2  11    5.54    0.39
 -14   3  11    0.31    0.24
 -14   4  11    0.69    0.30
  15   4 -11   -0.05    0.22
  15   3 -11    0.39    0.23
 -15  -3  11    0.51    0.20
  15   2 -11    2.76    0.30
 -15  -2  11    2.51    0.25
  15   1 -11    2.50    0.30
 -15  -1  11    2.71    0.26
  15   0 -11    1.55    0.25
 -15   0  11    1.09    0.21
 -15   1  11    2.42    0.29
 -15   2  11    2.76    0.31
 -15   3  11    0.23    0.25
  16   3 -11    2.66    0.32
 -16  -3  11    2.39    0.26
  16   2 -11   -0.28    0.20
 -16  -2  11    0.22    0.19
  16   1 -11    0.31    0.22
 -16  -1  11    0.08    0.19
  16   0 -11   -0.06    0.21
 -16   0  11    0.01    0.20
 -16   1  11    0.20    0.20
 -16   2  11    0.29    0.22
 -16   3  11    1.53    0.30
  17   3 -11    0.28    0.25
  17   2 -11    1.18    0.28
 -17  -2  11    0.97    0.22
  17   1 -11    1.13    0.26
 -17  -1  11    1.03    0.23
 -17   0  11    2.84    0.30
 -17   1  11    1.49    0.28
 -17   2  11    1.27    0.30
 -17   3  11    0.38    0.26
 -18  -2  11    1.23    0.24
 -18  -1  11    0.35    0.22
 -18   0  11    0.05    0.22
 -18   1  11    0.13    0.23
 -18   2  11    1.42    0.31
 -19  -1  11    1.07    0.25
 -19   0  11    0.19    0.23
 -19   1  11    0.52    0.27
 -19   2  11    0.30    0.27
 -20  -1  11    0.53    0.27
 -20   0  11   -0.23    0.24
 -20   1  11    0.16    0.28
 -12   1 -12    0.08    0.25
 -12   1 -12    0.36    0.27
 -12   0 -12   -0.10    0.24
 -12  -1 -12    0.40    0.27
 -11   2 -12    0.19    0.22
 -11   2 -12    0.17    0.25
 -11   1 -12   -0.06    0.21
 -11   1 -12    0.09    0.23
 -11   0 -12    0.03    0.21
 -11   0 -12    0.06    0.23
 -11  -1 -12    0.13    0.22
 -11  -2 -12    0.53    0.25
 -10   3 -12   -0.23    0.21
 -10   2 -12    0.76    0.24
 -10   2 -12    0.25    0.25
 -10   1 -12    0.24    0.23
 -10   1 -12    0.12    0.20
 -10   0 -12    1.30    0.26
 -10   0 -12    1.15    0.24
 -10  -1 -12    0.10    0.22
 -10  -2 -12    1.08    0.27
 -10  -3 -12   -0.14    0.21
  -9   3 -12    1.27    0.25
  -9   3 -12    1.32    0.29
  -9   2 -12   -0.21    0.22
  -9   2 -12    0.24    0.21
  -9   1 -12   -0.21    0.18
  -9   1 -12   -0.18    0.20
  -9   0 -12    0.08    0.20
  -9  -2 -12    0.12    0.20
  -9  -3 -12    0.81    0.25
  -8   4 -12   -0.05    0.20
  -8   3 -12    0.26    0.24
  -8   3 -12    0.50    0.20
  -8   2 -12    0.26    0.20
  -8   2 -12    0.02    0.21
  -8   1 -12    3.19    0.31
  -8   0 -12    4.71    0.37
  -8  -1 -12    2.94    0.26
  -8  -3 -12   -0.02    0.19
  -8  -4 -12   -0.15    0.21
  -7   4 -12    0.03    0.18
  -7   3 -12    0.95    0.25
  -7   3 -12    1.10    0.21
  -7   2 -12    1.91    0.27
  -7   1 -12    0.07    0.17
  -7   0 -12    0.04    0.17
  -7  -1 -12   -0.14    0.14
  -7  -2 -12    1.47    0.35
  -7  -4 -12    0.65    0.22
  -6   4 -12    0.06    0.22
  -6   4 -12    0.25    0.17
  -6   3 -12    0.48    0.23
  -6   2 -12    3.92    0.32
  -6   1 -12    1.80    0.23
  -6   0 -12    2.99    0.25
  -6  -1 -12    1.65    0.20
  -6  -2 -12    3.84    0.40
   6   2  12    3.08    0.22
  -5   4 -12    1.79    0.21
  -5   4 -12    1.55    0.27
  -5   3 -12    4.19    0.34
  -5   2 -12    0.80    0.20
  -5   1 -12    0.85    0.19
  -5   0 -12    0.03    0.14
  -5  -1 -12    0.84    0.15
  -5  -2 -12    0.64    0.14
   5   2  12    0.35    0.14
  -5  -3 -12    3.50    0.41
  -4   4 -12    0.10    0.19
  -4   3 -12    0.38    0.18
  -4   2 -12    0.13    0.17
  -4   1 -12   21.85    0.70
  -4   0 -12   15.89    0.55
  -4  -1 -12   22.57    0.68
   4   1  12   21.13    0.72
  -4  -2 -12    0.06    0.12
   4   2  12    0.02    0.13
  -4  -3 -12    0.43    0.25
   4   3  12    0.43    0.14
  -3   4 -12    1.18    0.22
  -3   3 -12    2.71    0.25
  -3   2 -12    1.96    0.22
  -3   1 -12    0.13    0.14
  -3   0 -12    0.12    0.13
  -3  -1 -12    0.21    0.12
   3   1  12    0.22    0.13
  -3  -2 -12    2.11    0.18
   3   2  12    2.20    0.20
  -3  -3 -12    2.59    0.33
   3   3  12    2.79    0.22
  -3  -4 -12    1.29    0.30
  -2   5 -12    0.56    0.21
  -2   4 -12    0.58    0.19
  -2   3 -12    0.23    0.16
  -2   2 -12   10.80    0.44
  -2   1 -12   10.04    0.41
  -2   0 -12    8.97    0.36
  -2  -1 -12    9.47    0.38
   2   1  12   10.65    0.40
  -2  -2 -12   10.83    0.38
   2   2  12    9.85    0.41
   2   2  12   10.93    0.41
  -2  -3 -12    0.16    0.21
   2   3  12   -0.01    0.14
  -2  -4 -12    0.46    0.26
   2   4  12    0.58    0.16
  -1   5 -12    0.34    0.19
  -1   4 -12    3.83    0.29
  -1   3 -12    4.83    0.33
  -1   2 -12    1.06    0.18
  -1   1 -12    0.82    0.15
  -1   0 -12   -0.10    0.10
   1   0  12   -0.10    0.17
  -1  -1 -12    0.94    0.14
   1   1  12    1.18    0.16
  -1  -2 -12    0.96    0.14
   1   2  12    1.23    0.18
   1   2  12    1.32    0.16
  -1  -3 -12    5.02    0.46
   1   3  12    4.73    0.31
  -1  -4 -12    3.90    0.38
   1   4  12    3.21    0.24
  -1  -5 -12   -0.21    0.26
   0   5 -12    0.22    0.19
   0   4 -12    0.00    0.16
   0   3 -12    0.86    0.17
   0   2 -12   -0.05    0.13
   0   1 -12   47.94    1.28
   0   0 -12   16.17    0.52
   0   0  12   15.94    0.53
   0   0  12   16.56    0.67
   0  -1 -12   49.76    1.28
   0   1  12   48.48    1.57
   0   1  12   48.06    1.28
   0  -2 -12   -0.05    0.10
   0   2  12    0.02    0.11
   0   2  12    0.05    0.14
   0  -3 -12    0.84    0.24
   0  -3 -12    0.84    0.12
   0   3  12    0.87    0.18
   0  -4 -12    0.12    0.23
   0   4  12    0.40    0.16
   0  -5 -12   -0.33    0.25
   1   5 -12    1.94    0.24
   1   4 -12    1.21    0.19
   1   3 -12    3.78    0.29
   1   2 -12    0.18    0.12
   1   1 -12    0.23    0.11
   1   0 -12    0.27    0.11
  -1   0  12   -0.28    0.14
  -1   0  12   -0.02    0.10
   1  -1 -12   -0.04    0.10
  -1   1  12    0.18    0.13
  -1   1  12    0.19    0.11
  -1   1  12    0.09    0.16
   1  -2 -12    0.12    0.10
  -1   2  12    0.06    0.16
  -1   2  12    0.20    0.12
  -1   2  12    0.13    0.15
   1  -3 -12    4.34    0.23
  -1   3  12    4.00    0.29
   1  -4 -12    0.99    0.26
  -1   4  12    1.10    0.20
   1  -5 -12    1.02    0.29
  -1   5  12    1.64    0.23
   2   5 -12    0.09    0.16
   2   4 -12    0.55    0.17
   2   3 -12    1.30    0.18
   2   2 -12    6.75    0.31
   2   1 -12   17.41    0.55
   2   0 -12   12.82    0.44
  -2   0  12   13.54    0.44
   2  -1 -12   17.97    0.55
  -2   1  12   17.83    0.56
  -2   1  12   17.62    0.55
  -2   1  12   17.77    0.69
   2  -2 -12    7.02    0.30
  -2   2  12    7.00    0.35
  -2   2  12    7.57    0.43
  -2   2  12    7.25    0.31
   2  -3 -12    1.20    0.14
  -2   3  12    1.31    0.16
  -2   3  12    1.23    0.20
   2  -4 -12    0.61    0.23
  -2   4  12    0.72    0.20
   2  -5 -12   -0.23    0.24
  -2   5  12    0.11    0.19
   3   5 -12   -0.01    0.16
   3   4 -12    5.42    0.33
   3   3 -12    2.56    0.22
   3   2 -12    0.54    0.14
   3   1 -12    0.10    0.11
   3   0 -12    0.14    0.10
  -3   0  12   -0.05    0.10
   3  -1 -12    0.03    0.11
  -3   1  12   -0.08    0.10
  -3   1  12    0.24    0.14
  -3   1  12   -0.01    0.14
   3  -2 -12    0.58    0.12
  -3   2  12    0.26    0.16
  -3   2  12    0.54    0.12
  -3   2  12    0.54    0.17
   3  -3 -12    2.76    0.21
  -3   3  12    2.68    0.26
  -3   3  12    2.85    0.20
  -3   3  12    2.65    0.25
  -3   4  12    4.94    0.37
  -3   5  12    0.03    0.20
   4   5 -12   -0.06    0.16
   4   4 -12    0.17    0.15
   4   3 -12    0.93    0.17
   4   2 -12    0.15    0.12
   4   1 -12   28.51    0.81
   4   0 -12    7.89    0.32
  -4   0  12    8.21    0.33
   4  -1 -12   29.00    0.80
  -4   1  12   27.84    0.80
  -4   1  12   28.52    0.97
  -4   1  12   29.00    0.82
   4  -2 -12    0.07    0.10
  -4   2  12   -0.04    0.15
  -4   2  12   -0.09    0.14
  -4   2  12   -0.06    0.10
   4  -3 -12    1.08    0.14
  -4   3  12    0.84    0.19
  -4   3  12    0.67    0.13
  -4   3  12    0.82    0.20
  -4   4  12    0.17    0.20
  -4   5  12    0.13    0.21
  -4   6  12    0.17    0.24
   5   5 -12    1.00    0.20
   5   4 -12    0.01    0.14
   5   3 -12    3.20    0.24
   5   2 -12    0.87    0.15
   5   1 -12    0.31    0.12
   5   0 -12   -0.05    0.11
  -5   0  12    0.04    0.13
  -5   0  12   -0.08    0.10
   5  -1 -12    0.30    0.12
  -5   1  12    0.32    0.11
  -5   1  12    0.11    0.14
  -5   1  12   -0.07    0.15
   5  -2 -12    0.66    0.13
  -5   2  12    0.82    0.13
  -5   2  12    0.71    0.17
  -5   2  12    0.56    0.17
   5  -3 -12    3.66    0.24
  -5   3  12    3.25    0.25
  -5   3  12    3.06    0.27
  -5   3  12    3.46    0.28
  -5   4  12    0.00    0.20
  -5   5  12    0.81    0.25
  -5   6  12    0.33    0.26
   6   5 -12    0.20    0.17
   6   4 -12    0.13    0.15
   6   3 -12    1.99    0.19
   6   2 -12    0.04    0.13
   6   1 -12   15.73    0.52
   6   0 -12    5.72    0.28
  -6   0  12    6.04    0.29
   6  -1 -12   15.86    0.51
  -6   1  12   15.79    0.54
  -6   1  12   15.62    0.51
   6  -2 -12   -0.04    0.10
  -6   2  12   -0.11    0.11
  -6   2  12   -0.18    0.13
  -6   2  12    0.08    0.14
   6  -3 -12    2.02    0.19
  -6   3  12    2.38    0.20
  -6   3  12    2.05    0.23
  -6   3  12    2.18    0.25
  -6   4  12   -0.11    0.20
  -6   5  12    0.44    0.24
  -6   6  12    0.15    0.26
   7   5 -12    0.42    0.19
   7   4 -12    4.38    0.31
   7   3 -12    0.18    0.14
   7   2 -12    0.25    0.13
   7   1 -12    1.96    0.19
   7   0 -12    0.01    0.11
  -7   0  12    0.03    0.13
   7  -1 -12    1.36    0.16
  -7   1  12    1.47    0.19
  -7   1  12    1.87    0.18
   7  -2 -12    0.11    0.12
  -7   2  12   -0.03    0.13
  -7   2  12    0.04    0.11
  -7   2  12    0.23    0.18
   7  -3 -12    0.25    0.13
  -7   3  12    0.10    0.14
  -7   3  12    0.11    0.14
  -7   3  12    0.10    0.20
  -7   4  12    4.51    0.37
  -7   5  12    0.58    0.27
  -7   6  12    0.38    0.28
   8   5 -12    0.22    0.18
   8   4 -12    0.20    0.16
   8   3 -12    0.51    0.17
   8   2 -12    0.17    0.13
   8   1 -12    1.27    0.16
  -8  -1  12    1.38    0.17
   8   0 -12    7.44    0.33
  -8   0  12    7.43    0.35
   8  -1 -12    1.74    0.19
  -8   1  12    1.73    0.19
  -8   1  12    1.92    0.21
   8  -2 -12    0.28    0.14
  -8   2  12    0.35    0.18
  -8   2  12    0.40    0.15
  -8   2  12    0.12    0.14
   8  -3 -12    0.41    0.14
  -8   3  12   -0.03    0.20
  -8   3  12    0.33    0.15
  -8   4  12    0.04    0.22
  -8   5  12    0.06    0.24
   9   5 -12    0.80    0.20
   9   4 -12    0.18    0.16
   9   3 -12    1.44    0.19
   9   2 -12    1.90    0.21
   9   1 -12    0.94    0.17
  -9  -1  12    0.97    0.16
   9   0 -12    0.11    0.12
  -9   0  12    0.02    0.14
   9  -1 -12    0.94    0.16
  -9   1  12    0.83    0.17
   9  -2 -12    1.95    0.20
  -9   2  12    1.50    0.19
  -9   2  12    2.11    0.21
  -9   2  12    2.09    0.25
   9  -3 -12    1.57    0.20
  -9   3  12    1.36    0.19
  -9   3  12    1.56    0.26
  -9   4  12    0.25    0.25
  -9   5  12    0.80    0.29
  10   5 -12    0.51    0.21
  10   4 -12    0.95    0.20
  10   3 -12    0.24    0.16
  10   2 -12    2.76    0.23
 -10  -2  12    2.64    0.23
  10   1 -12    9.25    0.41
 -10  -1  12    9.35    0.40
  10   0 -12    0.15    0.14
 -10   0  12    0.39    0.17
  10  -1 -12    8.94    0.41
 -10   1  12    9.21    0.42
  10  -2 -12    2.76    0.24
 -10   2  12    2.91    0.27
 -10   2  12    2.27    0.21
  10  -3 -12    0.04    0.15
 -10   3  12    0.13    0.20
 -10   4  12    1.05    0.28
 -10   5  12    0.06    0.28
  11   5 -12    0.33    0.21
  11   4 -12    2.01    0.25
  11   3 -12    0.38    0.18
 -11  -3  12    0.41    0.17
  11   2 -12    0.03    0.15
 -11  -2  12   -0.09    0.15
  11   1 -12    3.18    0.26
 -11  -1  12    2.89    0.24
  11   0 -12    0.03    0.14
 -11   0  12    0.19    0.15
  11  -1 -12    2.91    0.24
 -11   1  12    2.51    0.24
  11  -2 -12    0.08    0.16
 -11   2  12   -0.04    0.19
 -11   2  12   -0.16    0.12
 -11   3  12   -0.20    0.22
 -11   4  12    1.83    0.30
 -11   5  12    0.09    0.29
  12   5 -12    0.02    0.21
  12   4 -12    0.30    0.19
 -12  -4  12   -0.08    0.19
  12   3 -12    0.07    0.18
 -12  -3  12    0.26    0.18
  12   2 -12    0.74    0.19
 -12  -2  12    0.93    0.19
  12   1 -12    0.93    0.19
 -12  -1  12    0.94    0.20
  12   0 -12   13.10    0.52
 -12   0  12   12.42    0.50
  12  -1 -12    0.76    0.19
 -12   1  12    1.17    0.22
  12  -2 -12    1.00    0.20
 -12   2  12    0.87    0.22
 -12   3  12    0.28    0.24
 -12   4  12    0.37    0.25
  13   4 -12    0.28    0.21
 -13  -4  12    0.36    0.21
  13   3 -12    0.47    0.20
 -13  -3  12    0.49    0.19
  13   2 -12    0.76    0.22
 -13  -2  12    0.52    0.19
  13   1 -12    0.58    0.20
 -13  -1  12    0.71    0.19
  13   0 -12    0.02    0.17
 -13   0  12   -0.02    0.18
  13  -1 -12    0.70    0.19
 -13   1  12    0.50    0.20
  13  -2 -12    0.62    0.21
 -13   2  12    0.35    0.23
 -13   3  12    0.51    0.24
 -13   4  12    0.28    0.28
  14   4 -12    0.08    0.22
 -14  -4  12    0.53    0.21
  14   3 -12    0.35    0.22
 -14  -3  12    0.29    0.19
  14   2 -12    1.36    0.25
 -14  -2  12    2.20    0.24
  14   1 -12    3.10    0.29
 -14  -1  12    3.41    0.29
  14   0 -12    0.48    0.20
 -14   0  12    0.42    0.20
  14  -1 -12    3.12    0.30
 -14   1  12    3.71    0.33
 -14   2  12    2.10    0.29
 -14   3  12    0.46    0.24
 -14   4  12    0.14    0.29
  15   3 -12    0.28    0.23
 -15  -3  12   -0.16    0.18
  15   2 -12    0.21    0.21
 -15  -2  12   -0.12    0.19
  15   1 -12    1.22    0.25
 -15  -1  12    0.93    0.22
  15   0 -12    0.17    0.20
 -15   0  12    0.10    0.19
  15  -1 -12    1.19    0.25
 -15   1  12    1.33    0.24
 -15   2  12    0.20    0.22
 -15   3  12    0.06    0.25
  16   3 -12   -0.04    0.24
 -16  -3  12   -0.14    0.20
  16   2 -12    0.44    0.24
 -16  -2  12    0.69    0.21
  16   1 -12    0.73    0.23
 -16  -1  12    0.25    0.21
  16   0 -12    9.51    0.52
 -16   0  12    8.87    0.47
 -16   1  12    0.71    0.25
 -16   2  12    0.39    0.27
 -16   3  12    0.05    0.27
  17   2 -12    0.05    0.24
 -17  -2  12   -0.22    0.20
  17   1 -12    0.20    0.23
 -17  -1  12    0.12    0.21
 -17   0  12   -0.13    0.22
 -17   1  12   -0.13    0.23
 -17   2  12   -0.10    0.24
  18   2 -12   -0.02    0.26
 -18  -2  12    0.38    0.22
 -18  -1  12    0.67    0.24
 -18   0  12    0.21    0.24
 -18   1  12    0.61    0.26
 -18   2  12    0.21    0.27
 -19  -1  12    0.25    0.23
 -19   0  12   -0.21    0.24
 -19   1  12    0.08    0.26
 -20  -1  12    0.09    0.25
 -20   0  12    1.99    0.31
 -20   1  12    0.19    0.27
 -11   1 -13   -0.01    0.24
 -11   1 -13   -0.08    0.25
 -11   0 -13    0.16    0.25
 -11  -1 -13    0.10    0.26
 -10   2 -13   -0.43    0.25
 -10   2 -13    0.23    0.22
 -10   1 -13   -0.20    0.21
 -10   1 -13   -0.14    0.23
 -10   0 -13   -0.14    0.22
 -10   0 -13   -0.54    0.21
 -10  -1 -13   -0.13    0.21
 -10  -2 -13    0.20    0.23
  -9   3 -13    0.29    0.23
  -9   2 -13   -0.16    0.22
  -9   2 -13    0.11    0.24
  -9   1 -13    1.03    0.26
  -9   1 -13    1.44    0.26
  -9   0 -13    0.53    0.22
  -9  -2 -13   -0.01    0.23
  -9  -3 -13    0.27    0.22
  -8   3 -13    1.48    0.29
  -8   3 -13    1.47    0.25
  -8   2 -13    1.01    0.26
  -8   2 -13    1.17    0.23
  -8   1 -13   -0.19    0.20
  -8   0 -13   -0.11    0.18
  -7   4 -13    0.12    0.20
  -7   3 -13   -0.10    0.19
  -7   3 -13    0.06    0.23
  -7   2 -13    1.12    0.25
  -7   1 -13    0.41    0.20
  -7   0 -13    1.60    0.24
  -7  -1 -13    0.35    0.17
  -7  -4 -13    0.05    0.21
  -6   4 -13    0.82    0.21
  -6   3 -13    0.58    0.23
  -6   2 -13    1.51    0.26
  -6   1 -13    0.06    0.18
  -6   0 -13   -0.01    0.16
  -6  -1 -13    0.13    0.16
  -5   4 -13    0.03    0.17
  -5   4 -13   -0.03    0.21
  -5   3 -13    0.28    0.20
  -5   2 -13    0.23    0.19
  -5   1 -13    1.85    0.22
  -5   0 -13    0.70    0.18
  -5  -1 -13    2.42    0.24
   5   2  13    0.17    0.14
  -4   4 -13    0.65    0.23
  -4   3 -13    3.31    0.31
  -4   2 -13    0.57    0.18
  -4   1 -13   -0.01    0.15
  -4   0 -13   -0.18    0.13
  -4  -1 -13    0.21    0.14
  -4  -2 -13    0.60    0.15
   4   2  13    0.63    0.16
  -4  -3 -13    2.01    0.35
  -3   4 -13   -0.18    0.18
  -3   3 -13    0.44    0.19
  -3   2 -13    1.40    0.20
  -3   1 -13    0.29    0.15
  -3   0 -13    6.02    0.33
  -3  -1 -13    0.34    0.13
  -3  -2 -13    1.99    0.19
   3   2  13    1.82    0.20
  -3  -3 -13   -0.33    0.23
   3   3  13    0.18    0.15
  -2   4 -13    1.25    0.22
  -2   3 -13    1.35    0.22
  -2   2 -13    8.85    0.42
  -2   1 -13    0.71    0.16
  -2   0 -13    0.10    0.13
  -2  -1 -13    0.47    0.14
   2   1  13    0.63    0.16
  -2  -2 -13    8.40    0.35
   2   2  13    7.60    0.38
   2   3  13    1.63    0.20
  -2  -4 -13    0.77    0.31
  -1   5 -13    0.42    0.21
  -1   4 -13    0.23    0.18
  -1   3 -13    0.18    0.16
  -1   2 -13    5.65    0.34
  -1   1 -13    3.44    0.26
  -1   0 -13    0.94    0.16
  -1  -1 -13    3.62    0.25
   1   1  13    3.11    0.23
  -1  -2 -13    5.13    0.28
   1   2  13    5.36    0.30
   1   2  13    5.01    0.32
   1   3  13    0.10    0.16
  -1  -4 -13    0.21    0.26
   1   4  13    0.42    0.17
   0   5 -13    1.35    0.24
   0   4 -13    0.66    0.19
   0   3 -13    7.66    0.39
   0   2 -13    0.98    0.17
   0   1 -13    0.13    0.13
   0   0 -13    0.01    0.11
   0  -1 -13    0.11    0.11
   0   1  13   -0.01    0.12
   0  -2 -13    0.98    0.15
   0   2  13    1.43    0.20
   0   2  13    0.97    0.16
   0   3  13    7.37    0.39
   0  -4 -13    0.20    0.26
   0   4  13    0.65    0.18
   1   5 -13   -0.05    0.17
   1   4 -13    0.07    0.16
   1   3 -13    4.90    0.32
   1   2 -13    3.69    0.26
   1   1 -13    6.95    0.32
   1   0 -13   16.87    0.55
   1  -1 -13    6.74    0.31
  -1   1  13    7.51    0.33
  -1   1  13    7.58    0.34
   1  -2 -13    3.65    0.25
  -1   2  13    3.93    0.27
  -1   2  13    3.76    0.27
  -1   3  13    4.11    0.30
  -1   4  13   -0.07    0.17
   1  -5 -13   -0.70    0.25
   2   5 -13    0.01    0.17
   2   4 -13    2.12    0.22
   2   3 -13    1.35    0.18
   2   2 -13   16.76    0.56
   2   1 -13    0.44    0.13
   2   0 -13    0.05    0.11
  -2   0  13   -0.14    0.16
   2  -1 -13    0.50    0.13
  -2   1  13    0.32    0.17
  -2   1  13    0.68    0.14
  -2   1  13    0.40    0.14
   2  -2 -13   17.02    0.54
  -2   2  13   17.27    0.59
  -2   2  13   17.02    0.55
   2  -3 -13    1.71    0.17
  -2   3  13    1.38    0.22
  -2   4  13    2.77    0.28
  -2   5  13    0.24    0.20
   3   5 -13    0.02    0.18
   3   4 -13    0.26    0.17
   3   3 -13    0.69    0.17
   3   2 -13   17.23    0.58
   3   1 -13    6.30    0.30
   3   0 -13    9.93    0.38
   3  -1 -13    5.95    0.29
  -3   1  13    6.31    0.30
  -3   1  13    5.74    0.37
  -3   1  13    5.76    0.32
   3  -2 -13   17.34    0.55
  -3   2  13   17.14    0.71
  -3   2  13   17.54    0.56
  -3   2  13   17.83    0.60
   3  -3 -13    0.96    0.15
  -3   3  13    0.83    0.21
  -3   4  13    0.46    0.20
  -3   5  13    0.33    0.22
   4   5 -13    1.36    0.22
   4   4 -13    0.16    0.16
   4   3 -13   13.43    0.50
   4   2 -13    8.81    0.37
   4   1 -13    2.09    0.19
   4   0 -13    0.05    0.12
   4  -1 -13    2.36    0.19
  -4   1  13    2.27    0.22
  -4   1  13    2.18    0.19
  -4   1  13    1.55    0.22
   4  -2 -13    8.93    0.36
  -4   2  13    9.35    0.43
  -4   2  13    9.50    0.38
  -4   2  13    9.02    0.48
   4  -3 -13   13.25    0.45
  -4   3  13   12.78    0.53
  -4   3  13   12.62    0.62
  -4   4  13    0.30    0.21
  -4   5  13    1.37    0.27
   5   5 -13   -0.10    0.17
   5   4 -13   -0.06    0.15
   5   3 -13   11.35    0.45
   5   2 -13    9.32    0.40
   5   1 -13   14.83    0.51
   5   0 -13   20.65    0.63
  -5   0  13   20.24    0.63
   5  -1 -13   14.46    0.49
  -5   1  13   14.73    0.49
  -5   1  13   14.14    0.61
  -5   1  13   14.52    0.52
   5  -2 -13    9.25    0.37
  -5   2  13    8.94    0.37
  -5   2  13    9.26    0.48
  -5   2  13    9.88    0.44
   5  -3 -13   11.81    0.43
  -5   3  13   11.53    0.56
  -5   3  13   11.68    0.51
  -5   4  13    0.07    0.21
  -5   5  13   -0.10    0.23
   6   5 -13    0.34    0.18
   6   4 -13    5.71    0.36
   6   3 -13    0.31    0.16
   6   2 -13   14.72    0.52
   6   1 -13    0.66    0.15
   6   0 -13   -0.04    0.12
  -6   0  13    0.23    0.14
   6  -1 -13    0.39    0.13
  -6   1  13    0.83    0.15
  -6   1  13    0.80    0.17
  -6   1  13    0.26    0.18
   6  -2 -13   14.35    0.49
  -6   2  13   14.43    0.54
  -6   2  13   14.50    0.50
  -6   2  13   13.10    0.60
   6  -3 -13    0.31    0.14
  -6   3  13    0.36    0.21
  -6   3  13    0.04    0.16
  -6   4  13    5.61    0.43
  -6   5  13    0.28    0.25
   7   5 -13    0.14    0.18
   7   4 -13    0.00    0.16
   7   3 -13    2.49    0.24
   7   2 -13   15.92    0.55
   7   1 -13    8.31    0.37
   7   0 -13   14.04    0.48
  -7   0  13   12.49    0.47
   7  -1 -13    8.23    0.35
  -7   1  13    7.89    0.37
   7  -2 -13   15.07    0.51
  -7   2  13   15.59    0.53
  -7   2  13   14.80    0.55
  -7   2  13   14.24    0.61
   7  -3 -13    1.96    0.20
  -7   3  13    1.63    0.22
  -7   3  13    2.37    0.28
  -7   4  13   -0.10    0.23
  -7   5  13   -0.02    0.25
   8   5 -13    1.10    0.22
   8   4 -13    0.07    0.16
   8   3 -13   13.23    0.50
   8   2 -13   10.76    0.43
   8   1 -13    7.54    0.36
  -8  -1  13    7.40    0.36
   8   0 -13    0.02    0.13
  -8   0  13    0.07    0.14
   8  -1 -13    7.86    0.36
  -8   1  13    7.36    0.39
   8  -2 -13   11.30    0.44
  -8   2  13   10.84    0.43
  -8   2  13    9.80    0.50
  -8   2  13   11.52    0.49
   8  -3 -13   13.03    0.49
  -8   3  13   12.73    0.55
  -8   3  13   12.79    0.57
  -8   4  13   -0.04    0.23
  -8   5  13    0.29    0.28
   9   5 -13   -0.14    0.18
   9   4 -13    0.37    0.19
   9   3 -13    7.61    0.39
   9   2 -13    9.00    0.40
   9   1 -13    7.59    0.37
  -9  -1  13    7.86    0.36
   9   0 -13    6.56    0.33
  -9   0  13    6.73    0.34
   9  -1 -13    7.90    0.37
  -9   1  13    7.79    0.40
   9  -2 -13   10.51    0.43
  -9   2  13    9.44    0.47
  -9   2  13    8.93    0.46
   9  -3 -13    7.95    0.39
  -9   3  13    7.54    0.47
  -9   4  13    0.10    0.25
  -9   5  13    0.40    0.29
  10   5 -13   -0.35    0.18
  10   4 -13    5.20    0.36
  10   3 -13    0.16    0.16
  10   2 -13    5.19    0.33
 -10  -2  13    5.72    0.34
  10   1 -13    1.44    0.20
 -10  -1  13    1.82    0.22
  10   0 -13    0.27    0.15
 -10   0  13    0.03    0.16
  10  -1 -13    1.92    0.21
 -10   1  13    1.08    0.20
  10  -2 -13    5.37    0.35
 -10   2  13    4.93    0.35
 -10   2  13    4.99    0.36
  10  -3 -13    0.18    0.16
 -10   3  13   -0.12    0.20
 -10   4  13    5.88    0.46
 -10   5  13   -0.08    0.29
  11   5 -13   -0.17    0.20
  11   4 -13    0.00    0.18
  11   3 -13    0.57    0.19
 -11  -3  13    0.59    0.20
  11   2 -13    4.54    0.33
 -11  -2  13    3.90    0.29
  11   1 -13    3.41    0.27
 -11  -1  13    3.50    0.27
  11   0 -13    5.01    0.33
 -11   0  13    4.54    0.34
  11  -1 -13    4.01    0.30
 -11   1  13    4.01    0.31
  11  -2 -13    4.49    0.34
 -11   2  13    4.32    0.34
 -11   2  13    3.25    0.26
  11  -3 -13    0.70    0.18
 -11   3  13    0.54    0.26
 -11   4  13    0.50    0.28
  12   4 -13    0.20    0.21
 -12  -4  13    0.16    0.20
  12   3 -13    7.37    0.43
 -12  -3  13    7.47    0.42
  12   2 -13    3.50    0.29
 -12  -2  13    3.20    0.27
  12   1 -13    5.55    0.37
 -12  -1  13    5.51    0.35
  12   0 -13   -0.05    0.17
 -12   0  13   -0.16    0.18
  12  -1 -13    5.11    0.34
 -12   1  13    4.80    0.34
  12  -2 -13    3.59    0.30
 -12   2  13    3.39    0.31
 -12   3  13    7.12    0.49
 -12   4  13    0.05    0.28
  13   4 -13    0.10    0.22
 -13  -4  13   -0.10    0.20
  13   3 -13    1.72    0.26
 -13  -3  13    1.89    0.25
  13   2 -13    3.24    0.29
 -13  -2  13    2.77    0.28
  13   1 -13    1.34    0.23
 -13  -1  13    1.15    0.21
  13   0 -13   -0.02    0.18
 -13   0  13    0.16    0.19
  13  -1 -13    1.72    0.24
 -13   1  13    1.21    0.23
  13  -2 -13    2.61    0.26
 -13   2  13    2.51    0.31
 -13   3  13    1.50    0.28
 -13   4  13    0.00    0.29
  14   4 -13    2.24    0.29
 -14  -4  13    2.05    0.27
  14   3 -13    0.20    0.21
 -14  -3  13    0.41    0.21
  14   2 -13    1.47    0.25
 -14  -2  13    1.65    0.24
  14   1 -13    2.39    0.29
 -14  -1  13    2.24    0.26
  14   0 -13   -0.02    0.18
 -14   0  13   -0.14    0.19
  14  -1 -13    2.19    0.27
 -14   1  13    2.08    0.28
  14  -2 -13    1.72    0.26
 -14   2  13    1.88    0.29
 -14   3  13    0.20    0.25
  15   3 -13   -0.05    0.21
 -15  -3  13    0.08    0.20
  15   2 -13    0.90    0.24
 -15  -2  13    0.49    0.22
  15   1 -13    0.20    0.21
 -15  -1  13    0.34    0.21
  15   0 -13    0.68    0.22
 -15   0  13    0.62    0.22
  15  -1 -13    0.07    0.19
 -15   1  13    0.39    0.24
 -15   2  13    0.95    0.26
 -15   3  13   -0.06    0.24
  16   3 -13    1.53    0.29
 -16  -3  13    2.08    0.28
  16   2 -13    0.33    0.24
 -16  -2  13    0.33    0.22
  16   1 -13    1.15    0.27
 -16  -1  13    1.01    0.24
  16   0 -13   -0.19    0.20
 -16   0  13   -0.09    0.20
  16  -1 -13    0.83    0.25
 -16   1  13    0.72    0.24
 -16   2  13    0.24    0.26
 -16   3  13    1.40    0.32
  17   2 -13    0.42    0.24
 -17  -2  13    0.21    0.22
  17   1 -13    0.61    0.26
 -17  -1  13    0.29    0.23
  17   0 -13    0.93    0.26
 -17   0  13    1.19    0.26
 -17   1  13    0.55    0.25
 -17   2  13   -0.07    0.24
 -18  -2  13    0.83    0.25
  18   1 -13    1.44    0.31
 -18  -1  13    1.03    0.26
 -18   0  13    0.24    0.24
 -18   1  13    1.34    0.30
 -18   2  13    0.86    0.30
 -19  -1  13    0.05    0.24
 -19   0  13    0.30    0.25
 -19   1  13   -0.03    0.26
 -20  -1  13    0.06    0.25
 -20   0  13    0.03    0.27
 -10   1 -14    0.34    0.24
 -10   1 -14    0.58    0.27
 -10   0 -14    0.55    0.25
 -10  -1 -14    0.88    0.26
  -9   2 -14    0.02    0.24
  -9   2 -14    0.09    0.22
  -9   1 -14   -0.03    0.22
  -9   1 -14    0.22    0.24
  -9   0 -14    0.17    0.22
  -9  -2 -14    0.18    0.23
  -8   3 -14    0.26    0.23
  -8   2 -14   -0.04    0.22
  -8   1 -14    2.24    0.30
  -8   0 -14    0.24    0.21
  -7   3 -14    0.60    0.20
  -7   3 -14    0.44    0.24
  -7   2 -14   -0.22    0.22
  -7   1 -14    0.39    0.21
  -7   0 -14    0.12    0.19
  -6   4 -14   -0.05    0.20
  -6   3 -14   -0.10    0.22
  -6   2 -14    0.28    0.20
  -6   1 -14    1.68    0.25
  -6   0 -14    2.55    0.27
  -6  -1 -14    1.62    0.22
  -5   4 -14    0.59    0.21
  -5   3 -14    0.23    0.22
  -5   2 -14    0.32    0.19
  -5   1 -14   -0.16    0.17
  -5   0 -14   -0.07    0.16
  -5  -1 -14    0.08    0.16
   5   2  14    0.55    0.17
  -4   4 -14    0.01    0.23
  -4   3 -14    0.15    0.19
  -4   2 -14    0.60    0.21
  -4   1 -14    0.88    0.20
  -4   0 -14    1.52    0.21
  -4  -1 -14    0.87    0.18
   4   2  14    0.40    0.17
  -3   4 -14    0.26    0.21
  -3   3 -14    2.04    0.26
  -3   2 -14    0.22    0.18
  -3   1 -14    1.81    0.22
  -3   0 -14    0.01    0.14
  -3  -1 -14    2.45    0.23
  -3  -2 -14   -0.01    0.14
   3   2  14    0.15    0.16
   3   3  14    1.78    0.21
  -2   4 -14    0.04    0.18
  -2   3 -14    0.19    0.18
  -2   2 -14    1.06    0.20
  -2   1 -14    3.55    0.27
  -2   0 -14    2.51    0.23
  -2  -1 -14    3.62    0.26
  -2  -2 -14    1.03    0.16
   2   2  14    0.96    0.20
   2   3  14    0.18    0.17
  -1   4 -14    2.24    0.28
  -1   3 -14    0.02    0.17
  -1   2 -14    2.32    0.24
  -1   1 -14    0.42    0.16
  -1   0 -14   -0.05    0.12
  -1  -1 -14    0.09    0.13
  -1  -2 -14    2.19    0.20
   1   2  14    2.42    0.24
   1   3  14    0.23    0.18
   0   4 -14    0.03    0.18
   0   3 -14    0.11    0.17
   0   2 -14    3.72    0.28
   0   1 -14    0.11    0.14
   0   0 -14    8.86    0.38
   0  -1 -14    0.10    0.13
   0   1  14    0.18    0.15
   0  -2 -14    3.85    0.26
   0   2  14    3.43    0.27
   0   3  14   -0.06    0.17
   0   4  14   -0.01    0.18
   1   4 -14    1.16    0.21
   1   3 -14    2.00    0.23
   1   2 -14    0.19    0.14
   1   1 -14    3.50    0.26
   1   0 -14   -0.10    0.12
   1  -1 -14    3.34    0.25
  -1   1  14    3.25    0.24
   1  -2 -14    0.20    0.13
  -1   2  14    0.20    0.15
  -1   2  14    0.22    0.17
  -1   3  14    1.79    0.24
  -1   4  14    0.92    0.22
   2   5 -14    0.22    0.20
   2   4 -14    0.50    0.19
   2   3 -14    3.52    0.27
   2   2 -14    7.08    0.35
   2   1 -14    5.18    0.31
   2   0 -14    0.07    0.12
   2  -1 -14    4.97    0.29
  -2   1  14    5.20    0.31
  -2   1  14    4.97    0.31
   2  -2 -14    7.72    0.34
  -2   2  14    7.88    0.36
  -2   2  14    7.95    0.40
  -2   3  14    3.24    0.29
  -2   4  14    0.51    0.21
  -2   5  14    0.03    0.22
   3   5 -14    0.44    0.21
   3   4 -14    1.61    0.23
   3   3 -14    0.30    0.16
   3   2 -14    4.27    0.30
   3   1 -14    0.99    0.16
   3   0 -14    0.01    0.12
   3  -1 -14    1.62    0.19
  -3   1  14    1.32    0.20
  -3   1  14    1.62    0.18
   3  -2 -14    4.14    0.27
  -3   2  14    4.32    0.33
  -3   2  14    4.49    0.29
  -3   3  14    0.40    0.21
  -3   4  14    1.60    0.26
  -3   5  14    0.55    0.24
   4   5 -14   -0.18    0.18
   4   4 -14   -0.02    0.17
   4   3 -14   -0.11    0.15
   4   2 -14    8.64    0.39
   4   1 -14    1.24    0.17
   4   0 -14   21.44    0.66
   4  -1 -14    1.36    0.17
  -4   1  14    0.85    0.22
  -4   1  14    1.07    0.19
   4  -2 -14    8.35    0.36
  -4   2  14    8.66    0.42
  -4   2  14    8.87    0.38
   4  -3 -14    0.03    0.13
  -4   3  14   -0.19    0.19
  -4   4  14    0.08    0.21
  -4   5  14   -0.13    0.23
   5   5 -14    0.23    0.20
   5   4 -14    1.06    0.20
   5   3 -14    0.41    0.16
   5   2 -14    0.35    0.15
   5   1 -14    2.34    0.22
   5   0 -14   -0.01    0.13
  -5   0  14    0.16    0.15
   5  -1 -14    2.27    0.20
  -5   1  14    2.12    0.22
  -5   1  14    2.33    0.26
   5  -2 -14    0.30    0.13
  -5   2  14    0.67    0.20
  -5   2  14    0.22    0.18
  -5   2  14    0.33    0.14
   5  -3 -14    0.43    0.14
  -5   3  14    0.59    0.21
  -5   4  14    0.80    0.25
  -5   5  14    0.52    0.27
   6   5 -14    0.15    0.20
   6   4 -14    0.19    0.18
   6   3 -14    9.48    0.43
   6   2 -14    7.27    0.37
   6   1 -14    3.98    0.28
   6   0 -14    4.64    0.29
  -6   0  14    4.22    0.28
   6  -1 -14    3.93    0.27
  -6   1  14    4.05    0.29
  -6   1  14    2.68    0.28
   6  -2 -14    6.64    0.33
  -6   2  14    6.94    0.40
  -6   2  14    6.50    0.34
  -6   2  14    6.35    0.43
   6  -3 -14    8.32    0.38
  -6   3  14    8.26    0.46
  -6   3  14    7.90    0.49
  -6   4  14    0.05    0.22
  -6   5  14    0.13    0.26
   7   5 -14    0.40    0.20
   7   4 -14    0.19    0.18
   7   3 -14    0.44    0.18
   7   2 -14    3.51    0.26
   7   1 -14    0.94    0.17
   7   0 -14    0.08    0.13
  -7   0  14   -0.12    0.15
   7  -1 -14    0.67    0.15
  -7   1  14    1.04    0.21
  -7   1  14    0.40    0.19
   7  -2 -14    3.19    0.24
  -7   2  14    3.14    0.28
  -7   2  14    2.82    0.28
  -7   2  14    3.26    0.25
   7  -3 -14    0.59    0.17
  -7   3  14    0.19    0.18
  -7   3  14    0.40    0.22
  -7   4  14   -0.21    0.23
  -7   5  14    0.23    0.28
   8   5 -14   -0.32    0.19
   8   4 -14    0.05    0.17
   8   3 -14    0.00    0.17
   8   2 -14    7.20    0.38
   8   1 -14    0.77    0.16
  -8  -1  14    0.65    0.16
   8   0 -14   12.59    0.48
  -8   0  14   12.78    0.48
   8  -1 -14    0.75    0.15
  -8   1  14    0.74    0.20
   8  -2 -14    6.97    0.35
  -8   2  14    6.06    0.41
  -8   2  14    6.78    0.39
   8  -3 -14    0.22    0.16
  -8   3  14   -0.09    0.22
  -8   4  14    0.27    0.27
  -8   5  14   -0.31    0.27
   9   5 -14    0.20    0.21
   9   4 -14    0.56    0.20
   9   3 -14    0.69    0.19
   9   2 -14    0.45    0.17
   9   1 -14    0.97    0.18
  -9  -1  14    0.91    0.18
   9   0 -14    0.01    0.14
  -9   0  14    0.23    0.17
   9  -1 -14    0.94    0.17
  -9   1  14    0.78    0.20
   9  -2 -14    0.66    0.17
  -9   2  14    1.00    0.23
  -9   2  14    0.18    0.17
   9  -3 -14    0.39    0.17
  -9   3  14    0.18    0.21
  -9   4  14    0.49    0.28
  -9   5  14   -0.05    0.28
  10   4 -14    1.01    0.22
  10   3 -14    3.23    0.27
  10   2 -14    1.74    0.21
 -10  -2  14    1.52    0.21
  10   1 -14    0.73    0.18
 -10  -1  14    0.86    0.21
  10   0 -14    8.25    0.40
 -10   0  14    8.75    0.43
  10  -1 -14    0.55    0.17
 -10   1  14    0.60    0.19
  10  -2 -14    2.09    0.23
 -10   2  14    1.00    0.20
 -10   2  14    2.06    0.27
  10  -3 -14    3.81    0.29
 -10   3  14    3.77    0.37
 -10   4  14    0.89    0.28
 -10   5  14   -0.12    0.28
  11   4 -14    0.52    0.21
  11   3 -14    0.25    0.19
  11   2 -14    1.13    0.22
 -11  -2  14    0.94    0.22
  11   1 -14    0.03    0.17
 -11  -1  14    0.08    0.18
  11   0 -14    0.13    0.16
 -11   0  14    0.26    0.19
  11  -1 -14    0.15    0.17
 -11   1  14    0.05    0.18
  11  -2 -14    1.17    0.21
 -11   2  14    0.72    0.22
  11  -3 -14    0.13    0.18
 -11   3  14    0.27    0.23
 -11   4  14    0.89    0.30
  12   4 -14    0.14    0.21
  12   3 -14    0.25    0.20
 -12  -3  14    0.11    0.20
  12   2 -14    2.22    0.25
 -12  -2  14    1.30    0.23
  12   1 -14    0.04    0.17
 -12  -1  14   -0.11    0.18
  12   0 -14    0.83    0.20
 -12   0  14    0.93    0.22
  12  -1 -14    0.49    0.19
 -12   1  14    0.33    0.21
  12  -2 -14    1.87    0.24
 -12   2  14    1.95    0.29
  12  -3 -14   -0.06    0.18
 -12   3  14   -0.15    0.24
 -12   4  14    0.12    0.28
  13   4 -14    0.28    0.23
 -13  -4  14    0.40    0.23
  13   3 -14    1.22    0.25
 -13  -3  14    0.95    0.23
  13   2 -14    0.32    0.20
 -13  -2  14    0.48    0.22
  13   1 -14    0.43    0.20
 -13  -1  14    0.26    0.20
  13   0 -14    0.15    0.19
 -13   0  14    0.29    0.20
  13  -1 -14    0.06    0.18
 -13   1  14    0.54    0.23
  13  -2 -14    0.42    0.20
 -13   2  14    0.20    0.22
 -13   3  14    0.90    0.30
 -13   4  14    0.27    0.28
 -14  -4  14    1.10    0.26
  14   3 -14    0.18    0.21
 -14  -3  14   -0.03    0.21
  14   2 -14    0.39    0.22
 -14  -2  14    0.39    0.22
  14   1 -14    0.00    0.21
 -14  -1  14    0.09    0.20
  14   0 -14    4.86    0.36
 -14   0  14    5.20    0.39
  14  -1 -14    0.05    0.18
 -14   1  14    0.24    0.23
  14  -2 -14    0.46    0.22
 -14   2  14    0.59    0.26
 -14   3  14    0.16    0.28
  15   3 -14    0.06    0.23
 -15  -3  14    0.01    0.21
  15   2 -14    0.45    0.22
 -15  -2  14    0.07    0.21
  15   1 -14    0.19    0.22
 -15  -1  14    0.28    0.22
  15   0 -14    0.04    0.20
 -15   0  14   -0.10    0.19
  15  -1 -14    0.10    0.20
 -15   1  14    0.38    0.24
  15  -2 -14    0.17    0.22
 -15   2  14    0.01    0.22
 -15   3  14    0.20    0.28
 -16  -3  14    0.13    0.23
  16   2 -14    0.25    0.25
 -16  -2  14    0.07    0.23
  16   1 -14    0.62    0.25
 -16  -1  14    0.55    0.24
  16   0 -14    1.26    0.25
 -16   0  14    0.72    0.24
  16  -1 -14    0.86    0.25
 -16   1  14    0.26    0.23
 -16   2  14    0.25    0.27
 -17  -3  14    0.61    0.26
  17   2 -14   -0.07    0.24
 -17  -2  14    0.05    0.23
  17   1 -14   -0.08    0.25
 -17  -1  14   -0.05    0.23
  17   0 -14   -0.08    0.23
 -17   0  14    0.07    0.24
  17  -1 -14   -0.08    0.22
 -17   1  14    0.13    0.25
 -17   2  14   -0.08    0.26
 -18  -2  14    0.84    0.27
  18   1 -14    0.08    0.26
 -18  -1  14    0.28    0.25
  18   0 -14    1.47    0.31
 -18   0  14    1.34    0.29
 -18   1  14    0.00    0.26
 -19  -2  14    0.17    0.25
 -19  -1  14    0.25    0.25
 -19   0  14    0.32    0.27
 -19   1  14    0.33    0.29
 -20   0  14    0.83    0.30
  -9   1 -15   -0.08    0.24
  -9   1 -15    0.15    0.23
  -8   2 -15   -0.01    0.24
  -8   1 -15   -0.15    0.21
  -8   0 -15   -0.12    0.21
  -7   3 -15    0.56    0.24
  -7   2 -15    0.25    0.23
  -7   1 -15    1.45    0.27
  -7   0 -15    1.60    0.25
  -6   3 -15   -0.15    0.24
  -6   2 -15    1.67    0.28
  -6   1 -15    0.35    0.20
  -6   0 -15    0.05    0.18
  -5   3 -15    0.12    0.21
  -5   2 -15    2.26    0.29
  -5   1 -15    1.25    0.23
  -5   0 -15    4.16    0.31
  -5  -1 -15    1.65    0.23
  -4   3 -15    3.08    0.32
  -4   2 -15    1.69    0.25
  -4   1 -15    1.42    0.23
  -4   0 -15    0.06    0.17
  -4  -1 -15    1.37    0.21
   4   2  15    1.49    0.22
  -3   3 -15    2.79    0.30
  -3   2 -15    2.13    0.26
  -3   1 -15    4.81    0.36
  -3   0 -15    4.09    0.30
  -3  -1 -15    4.63    0.32
   3   2  15    1.78    0.23
  -2   4 -15    2.12    0.29
  -2   3 -15    0.29    0.20
  -2   2 -15    3.24    0.29
  -2   1 -15    0.40    0.18
  -2   0 -15    0.10    0.15
  -2  -1 -15    0.42    0.15
   2   2  15    3.25    0.28
   2   3  15    0.17    0.18
  -1   4 -15    0.05    0.19
  -1   3 -15    0.08    0.18
  -1   2 -15    4.40    0.33
  -1   1 -15    3.53    0.28
  -1   0 -15    9.89    0.42
  -1  -1 -15    3.17    0.24
  -1  -2 -15    4.33    0.30
   1   2  15    3.78    0.30
   1   3  15    0.13    0.19
   0   4 -15    0.30    0.21
   0   3 -15    6.13    0.39
   0   2 -15    1.37    0.21
   0   1 -15    5.60    0.34
   0   0 -15    0.18    0.15
   0  -1 -15    5.79    0.32
   0   1  15    5.83    0.35
   0  -2 -15    1.68    0.19
   0   2  15    1.62    0.23
   0   3  15    4.42    0.33
   0   4  15    0.35    0.20
   1   4 -15    0.07    0.19
   1   3 -15    2.41    0.25
   1   2 -15    2.88    0.25
   1   1 -15    8.34    0.38
   1   0 -15    2.02    0.21
   1  -1 -15    8.31    0.38
  -1   1  15    8.83    0.40
   1  -2 -15    2.48    0.22
  -1   2  15    2.79    0.27
  -1   3  15    2.23    0.28
  -1   4  15    0.04    0.20
   2   4 -15    3.58    0.30
   2   3 -15    1.25    0.21
   2   2 -15    4.43    0.32
   2   1 -15    1.55    0.20
   2   0 -15   -0.11    0.12
   2  -1 -15    1.56    0.18
  -2   1  15    1.54    0.22
   2  -2 -15    4.44    0.28
  -2   2  15    4.61    0.32
  -2   3  15    0.84    0.23
  -2   4  15    3.94    0.34
   3   4 -15    0.18    0.19
   3   3 -15    0.05    0.17
   3   2 -15    3.19    0.26
   3   1 -15    0.75    0.16
   3   0 -15   11.53    0.45
   3  -1 -15    0.92    0.17
  -3   1  15    1.10    0.20
   3  -2 -15    3.35    0.24
  -3   2  15    2.76    0.27
  -3   3  15   -0.27    0.20
  -3   4  15    0.25    0.23
  -3   5  15    0.42    0.25
   4   4 -15    1.38    0.22
   4   3 -15    3.01    0.27
   4   2 -15    0.79    0.18
   4   1 -15    5.57    0.33
   4   0 -15   -0.11    0.13
   4  -1 -15    6.17    0.33
  -4   1  15    5.78    0.36
   4  -2 -15    1.09    0.18
  -4   2  15    0.87    0.22
  -4   3  15    2.70    0.31
  -4   4  15    1.83    0.29
  -4   5  15    0.46    0.26
   5   4 -15    0.22    0.18
   5   3 -15    0.56    0.18
   5   2 -15    0.77    0.18
   5   1 -15   11.35    0.46
   5   0 -15    0.35    0.15
  -5   0  15    0.21    0.16
   5  -1 -15   12.20    0.46
  -5   1  15   11.40    0.49
   5  -2 -15    0.97    0.17
  -5   2  15    1.01    0.23
  -5   2  15    0.58    0.17
  -5   3  15    0.79    0.24
  -5   4  15    0.27    0.24
  -5   5  15    0.54    0.28
   6   4 -15    1.80    0.25
   6   3 -15    2.49    0.25
   6   2 -15    5.36    0.32
   6   1 -15    2.89    0.25
   6   0 -15   -0.09    0.14
  -6   0  15    0.04    0.16
   6  -1 -15    2.85    0.23
  -6   1  15    2.57    0.25
   6  -2 -15    5.50    0.33
  -6   2  15    5.33    0.39
  -6   3  15    2.50    0.30
  -6   4  15    2.10    0.31
  -6   5  15    0.08    0.27
   7   4 -15    0.13    0.20
   7   3 -15    1.04    0.21
   7   2 -15    2.01    0.23
   7   1 -15    0.54    0.17
   7   0 -15   11.14    0.45
  -7   0  15   10.49    0.44
   7  -1 -15    0.58    0.15
  -7   1  15    0.63    0.21
   7  -2 -15    2.44    0.23
  -7   2  15    1.42    0.25
  -7   2  15    2.69    0.28
  -7   3  15    1.15    0.26
  -7   4  15   -0.30    0.24
  -7   5  15    0.70    0.31
   8   4 -15    3.58    0.30
   8   3 -15    0.33    0.19
   8   2 -15    1.02    0.20
   8   1 -15    1.21    0.19
  -8  -1  15    0.97    0.19
   8   0 -15   -0.12    0.14
  -8   0  15    0.11    0.18
   8  -1 -15    1.21    0.19
  -8   1  15    1.57    0.23
   8  -2 -15    0.63    0.16
  -8   2  15    0.37    0.19
  -8   2  15    1.13    0.24
  -8   3  15    0.53    0.25
  -8   4  15    4.25    0.41
  -8   5  15    0.83    0.32
   9   4 -15    1.67    0.25
   9   3 -15    0.19    0.18
   9   2 -15    0.09    0.17
   9   1 -15   11.00    0.46
  -9  -1  15   11.86    0.49
   9   0 -15    3.72    0.28
  -9   0  15    3.52    0.29
   9  -1 -15   12.34    0.49
  -9   1  15   11.10    0.51
   9  -2 -15    0.45    0.17
  -9   2  15   -0.14    0.17
  -9   2  15    0.38    0.23
  -9   3  15    0.17    0.24
  -9   4  15    1.26    0.30
  -9   5  15    0.10    0.30
  10   4 -15    0.40    0.21
  10   3 -15    2.25    0.26
  10   2 -15    2.63    0.26
 -10  -2  15    3.31    0.28
  10   1 -15    1.51    0.21
 -10  -1  15    1.41    0.24
  10   0 -15    0.04    0.16
 -10   0  15    0.09    0.19
  10  -1 -15    1.70    0.22
 -10   1  15    1.51    0.23
  10  -2 -15    3.79    0.30
 -10   2  15    3.30    0.33
 -10   2  15    2.55    0.28
 -10   3  15    2.32    0.33
 -10   4  15    0.27    0.29
  11   4 -15    0.05    0.19
  11   3 -15    0.77    0.22
  11   2 -15    1.45    0.24
 -11  -2  15    1.53    0.23
  11   1 -15    2.36    0.26
 -11  -1  15    2.29    0.27
  11   0 -15    9.58    0.46
 -11   0  15    9.43    0.44
  11  -1 -15    2.63    0.26
 -11   1  15    2.09    0.26
  11  -2 -15    1.81    0.25
 -11   2  15    1.52    0.26
 -11   3  15    1.02    0.28
 -11   4  15    0.08    0.30
  12   4 -15    3.37    0.34
  12   3 -15   -0.12    0.19
 -12  -3  15    0.15    0.21
  12   2 -15    1.20    0.24
 -12  -2  15    1.48    0.26
  12   1 -15   -0.03    0.18
 -12  -1  15    0.07    0.21
  12   0 -15    0.02    0.17
 -12   0  15    0.03    0.20
  12  -1 -15    0.08    0.18
 -12   1  15    0.29    0.20
  12  -2 -15    1.05    0.22
 -12   2  15    1.41    0.27
 -12   3  15    0.28    0.27
 -12   4  15    3.56    0.42
 -13  -4  15    1.06    0.27
  13   3 -15    0.10    0.21
 -13  -3  15    0.29    0.22
  13   2 -15    0.85    0.23
 -13  -2  15    0.60    0.22
  13   1 -15    8.19    0.45
 -13  -1  15    7.38    0.41
  13   0 -15    1.51    0.25
 -13   0  15    1.47    0.25
  13  -1 -15    8.73    0.47
 -13   1  15    7.70    0.44
  13  -2 -15    0.83    0.22
 -13   2  15    0.72    0.27
 -13   3  15    0.58    0.28
 -14  -4  15    0.16    0.24
  14   3 -15    1.31    0.27
 -14  -3  15    1.24    0.26
  14   2 -15    1.20    0.26
 -14  -2  15    1.04    0.25
  14   1 -15    0.17    0.21
 -14  -1  15    0.40    0.22
  14   0 -15   -0.06    0.19
 -14   0  15   -0.15    0.21
  14  -1 -15    0.24    0.20
 -14   1  15    0.22    0.23
  14  -2 -15    1.00    0.24
 -14   2  15    0.75    0.25
 -14   3  15    1.00    0.29
 -15  -4  15    0.49    0.26
  15   3 -15    0.08    0.23
 -15  -3  15    0.15    0.24
  15   2 -15    0.52    0.24
 -15  -2  15    0.44    0.24
  15   1 -15    0.93    0.26
 -15  -1  15    0.69    0.26
  15   0 -15    6.29    0.46
 -15   0  15    7.40    0.46
  15  -1 -15    0.43    0.22
 -15   1  15    0.77    0.26
  15  -2 -15    0.63    0.25
 -15   2  15    0.36    0.27
 -15   3  15    0.33    0.29
 -16  -3  15    0.16    0.24
  16   2 -15    1.11    0.29
 -16  -2  15    1.27    0.28
  16   1 -15    0.58    0.26
 -16  -1  15    0.08    0.22
  16   0 -15    0.14    0.22
 -16   0  15    0.12    0.24
  16  -1 -15    0.04    0.23
 -16   1  15   -0.07    0.25
 -16   2  15    0.99    0.28
 -17  -3  15    0.16    0.26
 -17  -2  15    0.13    0.25
  17   1 -15    2.27    0.33
 -17  -1  15    2.24    0.31
  17   0 -15    0.39    0.24
 -17   0  15    0.14    0.24
  17  -1 -15    2.07    0.31
 -17   1  15    2.48    0.35
 -17   2  15    0.07    0.28
 -18  -2  15   -0.02    0.25
  18   1 -15    0.07    0.27
 -18  -1  15   -0.22    0.24
  18   0 -15    0.01    0.26
 -18   0  15    0.21    0.25
 -18   1  15    0.03    0.28
 -19  -1  15   -0.01    0.26
  19   0 -15    1.60    0.32
 -19   0  15    2.38    0.35
  -8   1 -16    0.06    0.24
  -7   2 -16    0.30    0.25
  -7   1 -16    0.21    0.23
  -7   0 -16   -0.02    0.21
  -6   2 -16    0.71    0.25
  -6   1 -16    1.10    0.26
  -6   0 -16    0.07    0.20
  -5   2 -16    0.68    0.23
  -5   1 -16    0.40    0.22
  -5   0 -16   -0.12    0.19
  -4   3 -16    0.24    0.23
  -4   2 -16    1.50    0.25
  -4   1 -16    0.39    0.20
  -4   0 -16    3.50    0.30
  -4  -1 -16    0.30    0.18
   4   2  16    1.31    0.23
  -3   3 -16   -0.11    0.21
  -3   2 -16    0.75    0.23
  -3   1 -16    0.32    0.20
  -3   0 -16    0.16    0.18
  -3  -1 -16    0.25    0.17
   3   2  16    0.75    0.22
  -2   3 -16    1.27    0.26
  -2   2 -16    1.87    0.26
  -2   1 -16    1.82    0.25
  -2   0 -16    3.07    0.27
  -2  -1 -16    1.47    0.21
   2   2  16    1.59    0.24
  -1   3 -16    1.04    0.24
  -1   2 -16    0.54    0.20
  -1   1 -16    0.53    0.18
  -1   0 -16    0.05    0.16
  -1  -1 -16    0.30    0.16
   1   1  16    0.36    0.18
   1   2  16    0.66    0.22
   1   3  16    0.89    0.22
   0   4 -16   -0.09    0.19
   0   3 -16    0.42    0.20
   0   2 -16    1.90    0.24
   0   1 -16    1.22    0.20
   0   0 -16    3.69    0.28
   0  -1 -16    1.01    0.18
   0   1  16    1.11    0.20
   0  -2 -16    2.27    0.23
   0   2  16    2.21    0.27
   0   3  16    0.11    0.20
   1   4 -16    1.17    0.24
   1   3 -16    0.50    0.19
   1   2 -16    2.80    0.26
   1   1 -16    0.08    0.16
   1   0 -16    0.06    0.14
   1  -1 -16    0.01    0.14
  -1   1  16    0.10    0.17
   1  -2 -16    3.29    0.26
  -1   2  16    3.53    0.31
  -1   3  16   -0.03    0.21
  -1   4  16    0.91    0.25
   2   4 -16    0.08    0.19
   2   3 -16    0.14    0.18
   2   2 -16    1.91    0.24
   2   1 -16    0.72    0.19
   2   0 -16   10.45    0.44
   2  -1 -16    0.86    0.17
  -2   1  16    0.53    0.19
   2  -2 -16    1.84    0.20
  -2   2  16    1.55    0.25
  -2   3  16    0.00    0.21
  -2   4  16    0.28    0.23
   3   4 -16    0.62    0.23
   3   3 -16    2.26    0.26
   3   2 -16   -0.02    0.17
   3   1 -16    0.40    0.16
   3   0 -16    0.10    0.15
   3  -1 -16    0.50    0.16
  -3   1  16    0.38    0.18
   3  -2 -16   -0.01    0.14
  -3   2  16    0.27    0.21
  -3   3  16    1.90    0.29
  -3   4  16    0.98    0.27
   4   4 -16   -0.05    0.18
   4   3 -16    0.14    0.18
   4   2 -16    1.07    0.19
   4   1 -16    4.36    0.32
   4   0 -16   -0.08    0.14
   4  -1 -16    4.32    0.30
  -4   1  16    4.28    0.32
   4  -2 -16    1.14    0.19
  -4   2  16    0.82    0.22
  -4   3  16    0.07    0.23
  -4   4  16   -0.30    0.24
  -4   5  16   -0.32    0.25
   5   4 -16    1.76    0.26
   5   3 -16    0.98    0.20
   5   2 -16    5.00    0.35
   5   1 -16   -0.05    0.15
   5   0 -16    0.09    0.15
  -5   0  16    0.22    0.18
   5  -1 -16    0.07    0.15
  -5   1  16    0.21    0.18
   5  -2 -16    4.41    0.31
  -5   2  16    5.22    0.37
  -5   3  16    1.05    0.27
  -5   4  16    1.72    0.31
  -5   5  16    1.02    0.31
   6   4 -16   -0.18    0.19
   6   3 -16    0.98    0.22
   6   2 -16    2.09    0.23
   6   1 -16    0.24    0.17
   6   0 -16   13.25    0.50
  -6   0  16   13.33    0.51
   6  -1 -16    0.24    0.15
  -6   1  16    0.09    0.20
   6  -2 -16    2.59    0.24
  -6   2  16    2.02    0.27
  -6   3  16    0.36    0.25
  -6   4  16   -0.24    0.25
  -6   5  16    0.43    0.30
   7   4 -16    0.61    0.23
   7   3 -16    3.41    0.29
   7   2 -16    0.57    0.18
   7   1 -16    0.07    0.15
   7   0 -16    0.07    0.16
  -7   0  16    0.27    0.18
   7  -1 -16    0.04    0.15
  -7   1  16    0.28    0.20
   7  -2 -16    0.48    0.17
  -7   2  16    0.54    0.21
  -7   3  16    4.66    0.40
  -7   4  16    0.56    0.28
  -7   5  16    0.62    0.32
   8   4 -16    0.01    0.20
   8   3 -16    0.18    0.18
   8   2 -16   -0.01    0.17
   8   1 -16    9.59    0.43
  -8  -1  16    8.45    0.41
   8   0 -16    0.94    0.20
  -8   0  16    0.74    0.20
   8  -1 -16    8.48    0.41
  -8   1  16    7.89    0.45
   8  -2 -16    0.03    0.15
  -8   2  16    0.17    0.21
  -8   3  16    0.13    0.24
  -8   4  16    0.00    0.28
  -8   5  16    0.09    0.30
   9   4 -16    1.65    0.26
   9   3 -16    1.04    0.22
   9   2 -16    2.31    0.26
   9   1 -16    0.12    0.17
  -9  -1  16    0.13    0.20
   9   0 -16    0.02    0.15
  -9   0  16   -0.17    0.18
   9  -1 -16    0.06    0.16
  -9   1  16    0.44    0.20
   9  -2 -16    2.09    0.23
  -9   2  16    1.94    0.28
  -9   3  16    1.11    0.27
  -9   4  16    1.19    0.32
  10   4 -16    0.47    0.22
  10   3 -16    1.18    0.23
  10   2 -16    3.16    0.29
 -10  -2  16    2.58    0.27
  10   1 -16    1.92    0.24
 -10  -1  16    1.69    0.24
  10   0 -16    9.04    0.44
 -10   0  16    8.55    0.46
  10  -1 -16    1.46    0.22
 -10   1  16    1.69    0.26
  10  -2 -16    2.63    0.26
 -10   2  16    2.65    0.31
 -10   3  16    1.37    0.31
 -10   4  16    0.26    0.30
  11   4 -16    0.58    0.24
  11   3 -16    2.86    0.29
  11   2 -16    0.88    0.22
 -11  -2  16    0.79    0.23
  11   1 -16    0.09    0.19
 -11  -1  16   -0.02    0.19
  11   0 -16    0.21    0.18
 -11   0  16    0.01    0.21
  11  -1 -16   -0.06    0.17
 -11   1  16   -0.06    0.22
  11  -2 -16    0.75    0.21
 -11   2  16    0.80    0.25
 -11   3  16    2.02    0.33
 -11   4  16    0.20    0.32
  12   3 -16    0.06    0.20
 -12  -3  16    0.21    0.23
  12   2 -16   -0.16    0.20
 -12  -2  16   -0.13    0.21
  12   1 -16    8.11    0.46
 -12  -1  16    7.01    0.45
  12   0 -16    0.83    0.21
 -12   0  16    1.01    0.22
  12  -1 -16    7.15    0.44
 -12   1  16    7.39    0.46
  12  -2 -16    0.07    0.20
 -12   2  16   -0.05    0.23
 -12   3  16    0.04    0.28
 -13  -4  16    0.11    0.25
  13   3 -16    0.50    0.23
 -13  -3  16    0.44    0.24
  13   2 -16    0.07    0.22
 -13  -2  16    0.31    0.22
  13   1 -16    0.00    0.19
 -13  -1  16    0.25    0.23
  13   0 -16    0.04    0.20
 -13   0  16   -0.20    0.22
  13  -1 -16    0.15    0.20
 -13   1  16    0.21    0.23
  13  -2 -16   -0.13    0.19
 -13   2  16    0.26    0.26
 -13   3  16    0.27    0.27
 -14  -4  16    0.26    0.26
  14   3 -16    0.42    0.25
 -14  -3  16    0.45    0.25
  14   2 -16    2.01    0.28
 -14  -2  16    1.49    0.28
  14   1 -16    1.31    0.27
 -14  -1  16    1.86    0.29
  14   0 -16    3.56    0.34
 -14   0  16    2.56    0.30
  14  -1 -16    1.80    0.28
 -14   1  16    1.31    0.28
  14  -2 -16    1.75    0.28
 -14   2  16    1.91    0.30
 -14   3  16    0.64    0.30
 -15  -3  16    0.76    0.28
  15   2 -16    0.64    0.26
 -15  -2  16    0.47    0.24
  15   1 -16   -0.15    0.23
 -15  -1  16    0.22    0.25
  15   0 -16   -0.24    0.22
 -15   0  16    0.27    0.25
  15  -1 -16   -0.03    0.22
 -15   1  16   -0.01    0.23
  15  -2 -16    0.56    0.24
 -15   2  16    0.57    0.28
 -16  -3  16   -0.21    0.24
  16   2 -16    0.03    0.24
 -16  -2  16   -0.10    0.24
  16   1 -16    2.04    0.31
 -16  -1  16    2.51    0.32
  16   0 -16   -0.13    0.24
 -16   0  16    0.25    0.24
  16  -1 -16    2.13    0.30
 -16   1  16    1.61    0.30
  16  -2 -16   -0.09    0.22
 -16   2  16   -0.04    0.28
 -17  -2  16   -0.02    0.26
  17   1 -16    0.14    0.25
 -17  -1  16    0.19    0.25
  17   0 -16   -0.10    0.25
 -17   0  16    0.05    0.26
  17  -1 -16    0.46    0.26
 -17   1  16   -0.03    0.26
 -18  -2  16    0.05    0.26
 -18  -1  16    0.88    0.29
  18   0 -16    0.60    0.27
 -18   0  16    0.48    0.29
  18  -1 -16    1.10    0.30
 -19  -1  16    0.01    0.27
  -7   1 -17    1.40    0.29
  -6   2 -17    0.56    0.26
  -6   1 -17   -0.04    0.21
  -6   0 -17   -0.03    0.22
  -5   2 -17    0.37    0.24
  -5   1 -17   -0.06    0.21
  -5   0 -17    3.23    0.33
  -4   2 -17    0.32    0.23
  -4   1 -17    0.32    0.21
  -4   0 -17    0.39    0.20
  -3   2 -17   -0.15    0.21
  -3   1 -17    3.72    0.33
  -3   0 -17    0.46    0.21
  -3  -1 -17    3.13    0.28
   3   2  17    0.18    0.21
  -2   3 -17    1.12    0.26
  -2   2 -17    1.12    0.24
  -2   1 -17    0.78    0.22
  -2   0 -17   -0.08    0.17
  -2  -1 -17    0.62    0.20
   2   1  17    0.56    0.20
   2   2  17    1.02    0.24
  -1   3 -17    0.37    0.22
  -1   2 -17    0.96    0.23
  -1   1 -17    2.13    0.26
  -1   0 -17    5.79    0.38
  -1  -1 -17    1.80    0.22
   1   1  17    1.88    0.24
   1   2  17    1.14    0.25
   1   3  17    0.43    0.22
   0   3 -17    0.11    0.21
   0   2 -17    2.03    0.26
   0   1 -17    0.00    0.16
   0   0 -17   -0.03    0.16
   0  -1 -17    0.02    0.15
   0   1  17   -0.05    0.18
   0   2  17    1.91    0.27
   0   3  17   -0.12    0.21
   1   3 -17    0.05    0.19
   1   2 -17    1.21    0.23
   1   1 -17    7.96    0.42
   1   0 -17    3.44    0.28
   1  -1 -17    7.19    0.39
  -1   1  17    7.15    0.41
  -1   2  17    1.13    0.25
  -1   3  17   -0.03    0.22
   2   3 -17    2.79    0.29
   2   2 -17    0.71    0.21
   2   1 -17    1.28    0.21
   2   0 -17    0.07    0.15
   2  -1 -17    1.20    0.20
  -2   1  17    1.18    0.23
   2  -2 -17    0.97    0.19
  -2   2  17    0.48    0.23
  -2   3  17    3.81    0.36
  -2   4  17    0.07    0.24
   3   4 -17    0.46    0.23
   3   3 -17    0.68    0.22
   3   2 -17    1.48    0.23
   3   1 -17    6.38    0.38
   3   0 -17   10.21    0.46
   3  -1 -17    5.94    0.37
  -3   1  17    6.44    0.41
   3  -2 -17    1.79    0.22
  -3   2  17    1.81    0.28
  -3   3  17    0.61    0.25
  -3   4  17    0.34    0.26
   4   4 -17    6.05    0.43
   4   3 -17   -0.29    0.17
   4   2 -17    4.99    0.36
   4   1 -17    0.16    0.17
   4   0 -17    0.07    0.16
   4  -1 -17    0.20    0.16
  -4   1  17    0.03    0.20
   4  -2 -17    5.01    0.34
  -4   2  17    4.86    0.37
  -4   3  17    0.02    0.23
  -4   4  17    5.57    0.44
   5   4 -17    0.55    0.22
   5   3 -17    0.34    0.20
   5   2 -17    2.81    0.28
   5   1 -17    7.79    0.41
   5   0 -17    5.52    0.37
  -5   0  17    5.76    0.36
   5  -1 -17    8.20    0.41
  -5   1  17    8.17    0.45
   5  -2 -17    2.32    0.23
  -5   2  17    2.39    0.29
  -5   3  17    0.41    0.26
  -5   4  17    0.48    0.28
   6   4 -17   -0.15    0.20
   6   3 -17    4.66    0.35
   6   2 -17    0.16    0.19
   6   1 -17    0.98    0.21
   6   0 -17    0.13    0.16
  -6   0  17    0.02    0.20
   6  -1 -17    0.79    0.19
  -6   1  17    0.71    0.22
   6  -2 -17    0.16    0.16
  -6   2  17   -0.08    0.22
  -6   3  17    4.90    0.42
  -6   4  17    0.00    0.28
   7   4 -17    0.25    0.23
   7   3 -17    0.30    0.20
   7   2 -17    0.65    0.20
   7   1 -17    5.85    0.37
   7   0 -17    9.13    0.42
  -7   0  17    8.30    0.43
   7  -1 -17    5.06    0.35
  -7   1  17    6.32    0.43
   7  -2 -17    0.71    0.18
  -7   2  17    0.41    0.22
  -7   3  17    0.52    0.27
  -7   4  17    0.23    0.29
   8   4 -17    3.48    0.32
   8   3 -17   -0.24    0.19
   8   2 -17    4.11    0.32
   8   1 -17    0.33    0.19
  -8  -1  17    0.49    0.21
   8   0 -17    0.03    0.17
  -8   0  17    0.08    0.20
   8  -1 -17    0.13    0.16
  -8   1  17    0.34    0.22
   8  -2 -17    3.71    0.29
  -8   2  17    4.48    0.37
  -8   3  17    0.33    0.26
  -8   4  17    3.49    0.40
   9   3 -17    0.46    0.22
   9   2 -17    1.83    0.24
   9   1 -17    3.25    0.28
  -9  -1  17    2.87    0.29
   9   0 -17    3.27    0.28
  -9   0  17    4.05    0.34
   9  -1 -17    3.15    0.28
  -9   1  17    2.94    0.30
   9  -2 -17    1.90    0.23
  -9   2  17    1.95    0.31
  -9   3  17    0.10    0.27
  -9   4  17    0.13    0.31
  10   3 -17    3.30    0.31
  10   2 -17    0.32    0.20
 -10  -2  17    0.54    0.21
  10   1 -17    0.39    0.20
 -10  -1  17    0.23    0.20
  10   0 -17   -0.14    0.17
 -10   0  17    0.00    0.22
  10  -1 -17    0.21    0.19
 -10   1  17   -0.19    0.21
  10  -2 -17    0.44    0.19
 -10   2  17    0.08    0.25
 -10   3  17    3.16    0.37
 -10   4  17    0.15    0.30
  11   3 -17    0.12    0.21
  11   2 -17   -0.01    0.20
 -11  -2  17   -0.05    0.22
  11   1 -17    1.98    0.26
 -11  -1  17    2.44    0.30
  11   0 -17    3.11    0.30
 -11   0  17    2.77    0.32
  11  -1 -17    2.15    0.26
 -11   1  17    2.08    0.29
  11  -2 -17    0.07    0.19
 -11   2  17   -0.08    0.26
 -11   3  17   -0.01    0.27
  12   3 -17   -0.03    0.22
 -12  -3  17    0.09    0.24
  12   2 -17    1.17    0.24
 -12  -2  17    1.32    0.28
  12   1 -17   -0.06    0.20
 -12  -1  17    0.18    0.21
  12   0 -17   -0.01    0.18
 -12   0  17   -0.16    0.20
  12  -1 -17   -0.01    0.20
 -12   1  17    0.21    0.22
  12  -2 -17    1.29    0.25
 -12   2  17    1.16    0.30
 -12   3  17    0.47    0.30
 -13  -4  17    0.25    0.27
  13   3 -17    0.10    0.23
 -13  -3  17   -0.13    0.24
  13   2 -17    1.03    0.27
 -13  -2  17    0.69    0.27
  13   1 -17    0.19    0.21
 -13  -1  17    0.29    0.25
  13   0 -17    1.54    0.27
 -13   0  17    1.38    0.26
  13  -1 -17    0.17    0.22
 -13   1  17    0.30    0.25
  13  -2 -17    1.38    0.26
 -13   2  17    0.67    0.28
 -13   3  17    0.17    0.30
 -14  -3  17    0.24    0.25
  14   2 -17    0.57    0.24
 -14  -2  17    0.43    0.27
  14   1 -17    0.46    0.25
 -14  -1  17    0.54    0.25
  14   0 -17   -0.10    0.23
 -14   0  17    0.01    0.25
  14  -1 -17    0.31    0.24
 -14   1  17    0.32    0.26
  14  -2 -17    0.33    0.23
 -14   2  17    0.34    0.26
 -15  -3  17    0.18    0.28
  15   2 -17    0.49    0.27
 -15  -2  17    0.24    0.26
  15   1 -17    0.43    0.26
 -15  -1  17    1.02    0.27
  15   0 -17    0.39    0.25
 -15   0  17    0.05    0.24
  15  -1 -17    1.15    0.26
 -15   1  17    0.77    0.29
  15  -2 -17    0.38    0.25
 -15   2  17    0.37    0.30
 -16  -3  17    0.09    0.27
 -16  -2  17    0.18    0.26
  16   1 -17    0.20    0.26
 -16  -1  17   -0.09    0.25
  16   0 -17   -0.53    0.22
 -16   0  17   -0.21    0.24
  16  -1 -17    0.11    0.25
 -16   1  17    0.07    0.26
  16  -2 -17   -0.05    0.25
 -17  -2  17    0.69    0.29
  17   1 -17   -0.04    0.27
 -17  -1  17    0.18    0.26
  17   0 -17    0.77    0.28
 -17   0  17    0.84    0.31
  17  -1 -17    0.06    0.24
 -17   1  17    0.25    0.27
  17  -2 -17    0.62    0.28
 -18  -1  17    0.72    0.29
  18   0 -17   -0.08    0.27
 -18   0  17   -0.08    0.27
  18  -1 -17    0.29    0.27
  -6   1 -18    0.05    0.25
  -5   1 -18    0.20    0.22
  -5   0 -18    0.11    0.22
  -4   2 -18    0.12    0.24
  -4   1 -18    1.95    0.28
  -4   0 -18    0.08    0.20
   4   1  18    2.01    0.26
  -3   2 -18    1.24    0.28
  -3   1 -18    0.21    0.21
  -3   0 -18   -0.09    0.19
   3   1  18    0.15    0.20
  -2   2 -18    0.98    0.24
  -2   1 -18    0.08    0.19
  -2   0 -18    3.73    0.31
   2   1  18    0.17    0.21
   2   2  18    1.02    0.25
  -1   2 -18    0.32    0.21
  -1   1 -18    0.20    0.19
  -1   0 -18   -0.03    0.18
  -1  -1 -18    0.44    0.18
   1   1  18    0.27    0.21
   1   2  18    0.42    0.24
   0   3 -18    0.16    0.21
   0   2 -18    0.03    0.19
   0   1 -18    5.51    0.40
   0   0 -18   -0.01    0.18
   0  -1 -18    5.50    0.37
   0   1  18    4.65    0.34
   0   2  18    0.03    0.22
   0   3  18   -0.16    0.22
   1   3 -18    1.43    0.26
   1   2 -18    0.95    0.24
   1   1 -18    0.41    0.20
   1   0 -18    0.08    0.17
   1  -1 -18    0.43    0.19
  -1   1  18    0.50    0.22
  -1   2  18    0.46    0.24
  -1   3  18    1.41    0.29
   2   3 -18    1.46    0.27
   2   2 -18    2.04    0.27
   2   1 -18    1.97    0.25
   2   0 -18    7.28    0.41
   2  -1 -18    2.28    0.25
  -2   1  18    1.88    0.26
  -2   2  18    2.40    0.31
  -2   3  18    1.28    0.28
   3   3 -18    0.82    0.23
   3   2 -18    1.59    0.24
   3   1 -18    0.34    0.18
   3   0 -18   -0.08    0.17
   3  -1 -18    0.12    0.17
  -3   1  18   -0.06    0.21
  -3   2  18    1.44    0.28
  -3   3  18    0.66    0.27
  -3   4  18    0.38    0.28
   4   3 -18    0.37    0.21
   4   2 -18    0.74    0.21
   4   1 -18    6.62    0.41
   4   0 -18    0.72    0.19
  -4   0  18    0.73    0.21
   4  -1 -18    6.44    0.39
  -4   1  18    6.17    0.43
   4  -2 -18    0.54    0.19
  -4   2  18    0.60    0.25
  -4   3  18    0.06    0.25
  -4   4  18   -0.31    0.26
   5   3 -18    3.26    0.32
   5   2 -18    0.25    0.20
   5   1 -18    1.26    0.22
   5   0 -18    0.01    0.16
  -5   0  18   -0.04    0.18
   5  -1 -18    1.09    0.22
  -5   1  18    1.18    0.26
   5  -2 -18    0.21    0.18
  -5   2  18   -0.15    0.22
  -5   3  18    3.28    0.36
  -5   4  18   -0.37    0.26
   6   3 -18    1.60    0.27
   6   2 -18    1.79    0.25
   6   1 -18    4.56    0.34
   6   0 -18    5.38    0.37
  -6   0  18    6.27    0.41
   6  -1 -18    4.29    0.31
  -6   1  18    4.49    0.36
   6  -2 -18    1.98    0.25
  -6   2  18    1.85    0.29
  -6   3  18    1.10    0.31
  -6   4  18   -0.06    0.28
   7   3 -18    0.19    0.22
   7   2 -18    1.90    0.26
   7   1 -18   -0.11    0.17
   7   0 -18    0.04    0.17
  -7   0  18    0.20    0.22
   7  -1 -18   -0.12    0.16
  -7   1  18    0.24    0.23
   7  -2 -18    1.91    0.24
  -7   2  18    2.46    0.32
  -7   3  18    0.02    0.26
  -7   4  18    1.15    0.33
   8   3 -18    0.20    0.22
   8   2 -18    1.47    0.25
   8   1 -18    3.58    0.30
  -8  -1  18    3.05    0.30
   8   0 -18    1.10    0.21
  -8   0  18    0.94    0.24
   8  -1 -18    3.19    0.28
  -8   1  18    3.67    0.34
   8  -2 -18    1.68    0.23
  -8   2  18    1.44    0.27
  -8   3  18   -0.03    0.26
  -8   4  18    0.11    0.30
   9   3 -18    3.91    0.34
   9   2 -18    0.05    0.20
   9   1 -18    2.31    0.27
  -9  -1  18    1.60    0.26
   9   0 -18    0.05    0.17
  -9   0  18    0.23    0.24
   9  -1 -18    1.85    0.24
  -9   1  18    2.59    0.32
   9  -2 -18    0.00    0.18
  -9   2  18    0.16    0.25
  -9   3  18    3.40    0.39
  -9   4  18    0.21    0.30
  10   3 -18    1.10    0.25
  10   2 -18    0.32    0.21
 -10  -2  18    0.42    0.24
  10   1 -18    5.71    0.38
 -10  -1  18    4.13    0.34
  10   0 -18    1.55    0.24
 -10   0  18    1.84    0.28
  10  -1 -18    4.01    0.32
 -10   1  18    4.39    0.35
  10  -2 -18    0.35    0.20
 -10   2  18    0.65    0.28
 -10   3  18    1.40    0.34
  11   3 -18    0.23    0.22
 -11  -3  18    0.16    0.24
  11   2 -18    2.19    0.29
 -11  -2  18    1.88    0.29
  11   1 -18    0.31    0.20
 -11  -1  18    0.10    0.23
  11   0 -18   -0.12    0.19
 -11   0  18   -0.10    0.21
  11  -1 -18    0.11    0.18
 -11   1  18    0.42    0.25
  11  -2 -18    2.19    0.28
 -11   2  18    1.91    0.33
 -11   3  18    0.25    0.30
  12   3 -18    0.30    0.24
 -12  -3  18   -0.05    0.24
  12   2 -18    1.97    0.29
 -12  -2  18    1.55    0.29
  12   1 -18    0.56    0.22
 -12  -1  18    0.86    0.28
  12   0 -18    1.60    0.27
 -12   0  18    1.67    0.27
  12  -1 -18    0.59    0.22
 -12   1  18    0.82    0.27
  12  -2 -18    1.46    0.27
 -12   2  18    0.91    0.30
 -12   3  18   -0.32    0.28
 -13  -3  18    1.63    0.32
  13   2 -18   -0.02    0.22
 -13  -2  18   -0.07    0.23
  13   1 -18    1.80    0.29
 -13  -1  18    1.71    0.30
  13   0 -18   -0.26    0.21
 -13   0  18   -0.16    0.22
  13  -1 -18    1.93    0.29
 -13   1  18    2.07    0.32
  13  -2 -18   -0.04    0.22
 -13   2  18   -0.05    0.28
 -14  -3  18    0.90    0.30
  14   2 -18    0.25    0.26
 -14  -2  18    0.30    0.28
  14   1 -18    2.44    0.33
 -14  -1  18    3.19    0.34
  14   0 -18    0.21    0.24
 -14   0  18   -0.19    0.24
  14  -1 -18    2.61    0.32
 -14   1  18    1.92    0.31
  14  -2 -18    0.10    0.22
 -14   2  18   -0.20    0.27
 -15  -3  18    0.17    0.28
 -15  -2  18    1.23    0.30
  15   1 -18    0.16    0.25
 -15  -1  18    0.06    0.25
  15   0 -18   -0.01    0.25
 -15   0  18    0.21    0.27
  15  -1 -18    0.10    0.24
 -15   1  18   -0.40    0.27
  15  -2 -18    1.07    0.27
 -16  -2  18    0.78    0.29
  16   1 -18    0.00    0.27
 -16  -1  18   -0.01    0.28
  16   0 -18    1.17    0.30
 -16   0  18    1.66    0.33
  16  -1 -18   -0.04    0.24
  16  -2 -18    0.43    0.28
 -17  -2  18   -0.08    0.28
 -17  -1  18    0.70    0.30
  17   0 -18    0.19    0.26
 -17   0  18    0.10    0.32
  17  -1 -18    0.63    0.28
  17  -2 -18   -0.06    0.28
  -4   1 -19   -0.22    0.21
  -4   0 -19   -0.01    0.22
  -3   1 -19    0.01    0.21
  -3   0 -19    2.55    0.30
   3   1  19   -0.01    0.22
  -2   2 -19    0.20    0.23
  -2   1 -19    0.82    0.25
  -2   0 -19   -0.19    0.20
   2   1  19    0.76    0.24
  -1   2 -19    0.14    0.22
  -1   1 -19    2.90    0.32
  -1   0 -19    0.22    0.21
   1   1  19    3.19    0.32
   1   2  19   -0.02    0.23
   0   2 -19    1.46    0.27
   0   1 -19    0.59    0.23
   0   0 -19   -0.07    0.19
   0  -1 -19    0.24    0.20
   0   1  19    0.51    0.23
   0   2  19    1.44    0.29
   1   2 -19    1.80    0.29
   1   1 -19    0.03    0.19
   1   0 -19    5.77    0.40
   1  -1 -19    0.35    0.19
  -1   1  19    0.04    0.22
  -1   2  19    1.88    0.30
  -1   3  19    0.14    0.25
   2   3 -19    1.91    0.31
   2   2 -19    1.16    0.24
   2   1 -19    0.84    0.22
   2   0 -19    0.08    0.18
   2  -1 -19    0.76    0.21
  -2   1  19    0.53    0.24
  -2   2  19    1.11    0.27
  -2   3  19    1.20    0.29
   3   3 -19    0.03    0.22
   3   2 -19    0.49    0.21
   3   1 -19    4.77    0.35
   3   0 -19    0.22    0.19
   3  -1 -19    5.05    0.36
  -3   1  19    5.90    0.44
  -3   2  19    0.27    0.24
  -3   3  19    0.02    0.26
   4   3 -19    3.03    0.33
   4   2 -19    0.88    0.23
   4   1 -19    1.50    0.26
   4   0 -19   -0.15    0.17
  -4   0  19    0.02    0.22
   4  -1 -19    1.01    0.22
  -4   1  19    1.29    0.27
  -4   2  19    1.09    0.28
  -4   3  19    2.17    0.33
  -4   4  19   -0.25    0.28
   5   3 -19   -0.05    0.22
   5   2 -19    1.88    0.28
   5   1 -19    0.28    0.20
   5   0 -19    7.26    0.44
  -5   0  19    6.79    0.42
   5  -1 -19    0.45    0.20
  -5   1  19    0.51    0.23
  -5   2  19    2.59    0.33
  -5   3  19   -0.33    0.25
  -5   4  19   -0.06    0.29
   6   3 -19    0.49    0.23
   6   2 -19    2.56    0.30
   6   1 -19    0.71    0.23
   6   0 -19    0.14    0.18
  -6   0  19    0.03    0.20
   6  -1 -19    0.41    0.20
  -6   1  19    0.71    0.27
  -6   2  19    1.98    0.32
  -6   3  19    1.00    0.31
  -6   4  19    0.20    0.30
   7   3 -19    0.10    0.22
   7   2 -19    1.51    0.27
   7   1 -19    3.95    0.33
  -7  -1  19    4.50    0.35
   7   0 -19    1.49    0.24
  -7   0  19    1.59    0.26
   7  -1 -19    4.87    0.35
  -7   1  19    4.86    0.39
  -7   2  19    0.87    0.26
  -7   3  19   -0.25    0.27
  -7   4  19   -0.40    0.29
   8   3 -19    3.36    0.34
   8   2 -19    0.33    0.22
   8   1 -19    1.36    0.24
  -8  -1  19    1.13    0.24
   8   0 -19    0.07    0.20
  -8   0  19    0.33    0.25
   8  -1 -19    1.81    0.26
  -8   1  19    1.40    0.28
   8  -2 -19    0.34    0.19
  -8   2  19    0.26    0.27
  -8   3  19    3.79    0.41
  -8   4  19    0.17    0.33
   9   3 -19    0.19    0.24
   9   2 -19    1.35    0.26
   9   1 -19    1.60    0.25
  -9  -1  19    1.56    0.29
   9   0 -19    4.78    0.36
  -9   0  19    4.97    0.40
   9  -1 -19    1.33    0.24
  -9   1  19    1.40    0.28
   9  -2 -19    1.86    0.25
  -9   2  19    1.63    0.31
  -9   3  19    0.29    0.29
  10   2 -19    2.61    0.31
 -10  -2  19    1.67    0.29
  10   1 -19    0.48    0.21
 -10  -1  19    0.72    0.27
  10   0 -19   -0.10    0.20
 -10   0  19    0.02    0.23
  10  -1 -19    0.55    0.20
 -10   1  19    0.66    0.27
  10  -2 -19    2.37    0.28
 -10   2  19    2.93    0.37
 -10   3  19    0.27    0.30
 -11  -3  19    0.04    0.25
  11   2 -19    1.66    0.28
 -11  -2  19    0.95    0.28
  11   1 -19    2.17    0.28
 -11  -1  19    2.01    0.31
  11   0 -19    2.42    0.30
 -11   0  19    2.64    0.33
  11  -1 -19    2.61    0.30
 -11   1  19    2.36    0.33
  11  -2 -19    1.50    0.27
 -11   2  19    1.14    0.31
 -11   3  19    0.16    0.36
 -12  -3  19    2.16    0.33
  12   2 -19    0.24    0.24
 -12  -2  19   -0.09    0.26
  12   1 -19    0.80    0.24
 -12  -1  19    0.73    0.27
  12   0 -19    0.02    0.21
 -12   0  19    0.34    0.26
  12  -1 -19    1.14    0.26
 -12   1  19    0.72    0.27
  12  -2 -19   -0.03    0.23
 -12   2  19   -0.19    0.28
  13   2 -19    0.36    0.25
 -13  -2  19    0.67    0.29
  13   1 -19    1.08    0.26
 -13  -1  19    1.19    0.31
  13   0 -19    1.30    0.26
 -13   0  19    1.12    0.29
  13  -1 -19    0.90    0.26
 -13   1  19    0.69    0.29
  13  -2 -19    0.72    0.25
 -13   2  19    0.41    0.28
 -14  -2  19    1.30    0.31
  14   1 -19    0.17    0.23
 -14  -1  19    0.15    0.27
  14   0 -19   -0.06    0.23
 -14   0  19    0.49    0.28
  14  -1 -19    0.45    0.27
 -14   1  19   -0.02    0.27
  14  -2 -19    0.90    0.27
 -15  -2  19    0.29    0.29
  15   1 -19    0.93    0.28
 -15  -1  19    0.49    0.26
  15   0 -19    1.74    0.32
 -15   0  19    0.89    0.30
  15  -1 -19    0.82    0.28
  16   0 -19    0.12    0.27
  16  -1 -19    0.36    0.28
  17   0 -19    0.23    0.27
  17  -1 -19    0.70    0.28
  -2   1 -20    1.86    0.30
  -2   0 -20    0.37    0.23
   2   1  20    1.58    0.29
  -1   1 -20   -0.06    0.21
  -1   0 -20    0.06    0.20
   1   1  20    0.24    0.24
   1   2  20    0.48    0.27
   0   2 -20    0.54    0.26
   0   1 -20    1.19    0.27
   0   0 -20    3.76    0.34
   0   1  20    1.13    0.28
   0   2  20    0.61    0.28
   1   2 -20    0.18    0.24
   1   1 -20    0.15    0.21
   1   0 -20   -0.13    0.18
  -1   1  20    0.08    0.24
  -1   2  20   -0.24    0.25
   2   2 -20   -0.10    0.21
   2   1 -20    3.94    0.33
   2   0 -20    0.14    0.22
   2  -1 -20    3.77    0.33
  -2   1  20    5.08    0.40
  -2   2  20    0.13    0.25
  -2   3  20    0.49    0.28
   3   2 -20    0.41    0.23
   3   1 -20    0.22    0.21
   3   0 -20   -0.09    0.20
  -3   0  20   -0.32    0.22
   3  -1 -20    0.30    0.21
  -3   1  20    0.22    0.25
  -3   2  20    0.51    0.27
  -3   3  20    0.20    0.27
   4   2 -20    1.37    0.27
   4   1 -20    0.64    0.23
   4   0 -20    4.70    0.36
  -4   0  20    4.54    0.37
   4  -1 -20    0.58    0.21
  -4   1  20    0.69    0.27
  -4   2  20    1.30    0.29
  -4   3  20    0.36    0.28
   5   2 -20    0.97    0.26
   5   1 -20    0.56    0.22
   5   0 -20   -0.12    0.20
  -5   0  20   -0.02    0.24
   5  -1 -20    0.21    0.20
  -5   1  20    0.39    0.27
  -5   2  20    0.65    0.28
  -5   3  20    0.80    0.31
   6   2 -20    0.17    0.23
   6   1 -20    5.81    0.43
   6   0 -20    0.09    0.20
  -6   0  20    0.33    0.24
   6  -1 -20    5.73    0.39
  -6   1  20    4.91    0.39
  -6   2  20    0.43    0.28
  -6   3  20    0.15    0.30
   7   2 -20    0.02    0.21
   7   1 -20    0.53    0.23
  -7  -1  20    0.24    0.24
   7   0 -20    0.11    0.19
  -7   0  20    0.05    0.25
   7  -1 -20    0.45    0.22
  -7   1  20    0.63    0.29
  -7   2  20    0.28    0.27
  -7   3  20    0.28    0.30
   8   2 -20    1.06    0.27
   8   1 -20   -0.02    0.20
  -8  -1  20   -0.02    0.22
   8   0 -20    5.25    0.39
  -8   0  20    4.29    0.38
   8  -1 -20    0.00    0.20
  -8   1  20   -0.04    0.25
  -8   2  20    0.93    0.29
  -8   3  20   -0.07    0.30
   9   2 -20    1.48    0.28
  -9  -2  20    0.64    0.27
   9   1 -20    0.35    0.23
  -9  -1  20    0.19    0.25
   9   0 -20   -0.12    0.20
  -9   0  20   -0.05    0.24
   9  -1 -20    0.41    0.22
  -9   1  20    0.18    0.25
  -9   2  20    0.89    0.31
  -9   3  20    0.72    0.33
  10   2 -20    0.52    0.24
 -10  -2  20   -0.03    0.23
  10   1 -20    4.16    0.37
 -10  -1  20    4.03    0.39
  10   0 -20    1.14    0.24
 -10   0  20    1.29    0.30
 -10   1  20    3.48    0.36
 -10   2  20    0.16    0.26
  11   2 -20   -0.13    0.21
 -11  -2  20   -0.01    0.26
  11   1 -20    0.27    0.24
 -11  -1  20    0.31    0.28
  11   0 -20    0.29    0.23
 -11   0  20    0.51    0.28
  11  -1 -20    0.53    0.23
 -11   1  20    0.26    0.27
 -11   2  20    0.21    0.30
  12   2 -20    0.19    0.24
 -12  -2  20    0.53    0.30
  12   1 -20    0.03    0.23
 -12  -1  20    0.27    0.27
  12   0 -20    2.55    0.31
 -12   0  20    2.50    0.33
  12  -1 -20    0.52    0.23
 -12   1  20    0.19    0.28
  13   1 -20    0.22    0.23
 -13  -1  20    0.31    0.28
  13   0 -20    0.22    0.22
 -13   0  20    0.19    0.27
  13  -1 -20    0.23    0.24
 -13   1  20    0.17    0.32
  14   1 -20    1.45    0.30
  14   0 -20    1.26    0.30
  14  -1 -20    1.18    0.30
  15   0 -20    0.30    0.27
  15  -1 -20    0.56    0.29
  16   0 -20    1.25    0.32
  16  -1 -20    0.45    0.27
  -1   0 -21    0.24    0.23
   0   1 -21    0.17    0.23
   0   0 -21   -0.19    0.20
   0   1  21    0.64    0.27
   1   1 -21    0.82    0.24
   1   0 -21    0.33    0.22
  -1   1  21    1.18    0.30
  -1   2  21   -0.12    0.26
   2   1 -21    0.03    0.21
   2   0 -21   -0.10    0.22
  -2   0  21    0.00    0.24
  -2   1  21    0.04    0.25
  -2   2  21    2.46    0.34
   3   2 -21    2.58    0.33
   3   1 -21   -0.09    0.23
   3   0 -21    2.04    0.29
  -3   0  21    1.67    0.30
  -3   1  21   -0.43    0.25
  -3   2  21    2.17    0.33
   4   2 -21    0.26    0.24
   4   1 -21    0.37    0.23
   4   0 -21    0.00    0.22
  -4   0  21    0.04    0.26
   4  -1 -21    0.31    0.21
  -4   1  21    0.44    0.28
  -4   2  21    0.90    0.30
   5   2 -21    0.36    0.25
   5   1 -21    3.04    0.32
   5   0 -21    0.00    0.21
  -5   0  21    0.25    0.27
   5  -1 -21    2.82    0.32
  -5   1  21    3.63    0.38
  -5   2  21    0.64    0.28
  -5   3  21    1.11    0.33
   6   2 -21    2.36    0.33
   6   1 -21    0.03    0.21
  -6  -1  21    0.29    0.25
   6   0 -21    0.10    0.21
  -6   0  21    0.32    0.25
   6  -1 -21    0.04    0.21
  -6   1  21    0.33    0.28
  -6   2  21    2.73    0.36
  -6   3  21    0.30    0.31
   7   2 -21    3.23    0.35
   7   1 -21    0.10    0.22
  -7  -1  21   -0.35    0.22
   7   0 -21    5.18    0.40
  -7   0  21    4.75    0.41
   7  -1 -21    0.13    0.21
  -7   1  21   -0.12    0.26
  -7   2  21    2.96    0.37
   8   2 -21    1.65    0.29
   8   1 -21    0.32    0.24
  -8  -1  21    0.35    0.25
   8   0 -21    0.06    0.22
  -8   0  21    0.20    0.28
   8  -1 -21    0.51    0.23
  -8   1  21    0.32    0.29
  -8   2  21    0.96    0.29
   9   2 -21    0.64    0.27
   9   1 -21    3.74    0.35
  -9  -1  21    2.81    0.34
   9   0 -21   -0.18    0.20
  -9   0  21    0.09    0.28
   9  -1 -21    3.16    0.34
  -9   1  21    2.73    0.36
  -9   2  21    0.52    0.30
  10   1 -21    0.15    0.24
 -10  -1  21    0.05    0.29
  10   0 -21   -0.16    0.22
 -10   0  21    0.00    0.29
  10  -1 -21    0.25    0.23
 -10   1  21    0.08    0.25
  11   1 -21   -0.09    0.22
  11   0 -21    3.19    0.33
 -11   0  21    3.56    0.40
  11  -1 -21    0.22    0.22
 -11   1  21    0.01    0.29
  12   1 -21    0.35    0.26
  12   0 -21    0.27    0.25
  12  -1 -21    0.36    0.24
  13   1 -21    1.35    0.30
  13   0 -21    0.16    0.23
  13  -1 -21    1.26    0.29
  14   0 -21    0.10    0.26
  14  -1 -21    0.71    0.28
  15   0 -21    0.86    0.30
   2   1 -22    1.25    0.28
   2   0 -22    0.69    0.25
  -2   1  22    1.12    0.31
   3   1 -22    0.17    0.25
   3   0 -22    0.11    0.24
  -3   1  22    0.39    0.28
   4   1 -22    1.75    0.31
   4   0 -22    1.08    0.27
  -4   0  22    0.86    0.32
  -4   1  22    1.55    0.34
  -4   2  22    0.37    0.28
   5   1 -22    0.66    0.26
   5   0 -22   -0.09    0.23
  -5   1  22    0.26    0.30
  -5   2  22    0.63    0.34
   6   1 -22    0.32    0.24
   6   0 -22    1.55    0.28
  -6   1  22    0.25    0.30
   7   1 -22    0.16    0.23
   7   0 -22    0.21    0.22
   7  -1 -22   -0.01    0.22
  -7   1  22   -0.01    0.32
   8   1 -22    1.57    0.28
   8   0 -22    1.32    0.27
   8  -1 -22    1.52    0.28
   9   1 -22    0.15    0.24
   9   0 -22   -0.16    0.22
   9  -1 -22    0.02    0.23
  10   1 -22   -0.13    0.24
  10   0 -22    3.86    0.39
  10  -1 -22    0.22    0.24
  11   1 -22    0.19    0.25
  11   0 -22   -0.19    0.23
  11  -1 -22   -0.11    0.23
  12   0 -22    0.18    0.24
  12  -1 -22    1.20    0.28
  13   0 -22   -0.14    0.25
   5   0 -23    0.39    0.26
   6   0 -23    0.23    0.25
   7   1 -23    0.34    0.29
   7   0 -23    1.18    0.29
   8   0 -23    0.13    0.25
   9   0 -23    2.34    0.34
  10   0 -23    0.24    0.26
   0   0   0    0.00    0.00
;
_shelx_hkl_checksum     19511
_shelx_res_file
;
TITL shelx     P 21/n       R =  New: P21/c
    shelx.res
    created by SHELXL-2017/1 at 10:55:58 on 06-Sep-2018
CELL  0.71073   15.6963    5.4121   18.6224    90.000   119.609    90.000
ZERR 1           0.0014    0.0004    0.0016     0.000     0.006     0.000
LATT   1
SYMM             - X ,    0.50000 + Y ,    0.50000 - Z
SFAC  C  H Br  N  O
UNIT    60   52   4   8   8
TEMP    23
OMIT -4 51
REM THREE OUTLIERS FOLLOW
OMIT 1 0 0
OMIT -1 0 2
OMIT 0 0 2
L.S. 10
FMAP 2
PLAN 20
ACTA
BOND $H
WGHT    0.024700    1.047500
FVAR       0.08621
BR1   3    0.791669    0.308899    0.928265    11.00000    0.05302    0.06979 =
         0.03805    0.00735    0.01023    0.00375
O1    5   -0.008641    0.049355    0.091965    11.00000    0.05193    0.04974 =
         0.03619    0.00477    0.00500   -0.00311
O2    5    0.437092    0.726827    0.550900    11.00000    0.05425    0.04276 =
         0.05101    0.01123    0.01316    0.00781
N1    4    0.410716    0.312404    0.531598    11.00000    0.04234    0.04175 =
         0.02987    0.00690    0.01127    0.00397
AFIX   3
H1N   2    0.427566    0.168774    0.554028    11.00000   -1.20000
AFIX   0
N2    4    0.334750    0.332227    0.451456    11.00000    0.03889    0.04909 =
         0.02736    0.00625    0.01115    0.00542
C1    1    0.598859    0.246974    0.678750    11.00000    0.03908    0.03258 =
         0.04179   -0.01075    0.02129   -0.00266
AFIX  43
H1    2    0.586962    0.133251    0.637387    11.00000   -1.20000
AFIX   0
C2    1    0.673597    0.204654    0.758434    11.00000    0.03462    0.03253 =
         0.04256    0.00172    0.01557    0.00399
AFIX  43
H2    2    0.712459    0.064141    0.770697    11.00000   -1.20000
AFIX   0
C3    1    0.689871    0.371845    0.819207    11.00000    0.03160    0.04027 =
         0.03241    0.00379    0.01415   -0.00318
C4    1    0.634655    0.583659    0.801979    11.00000    0.04145    0.03616 =
         0.03945   -0.00600    0.02179   -0.00316
AFIX  43
H4    2    0.646969    0.696761    0.843605    11.00000   -1.20000
AFIX   0
C5    1    0.560789    0.626088    0.722160    11.00000    0.03765    0.02795 =
         0.04603    0.00349    0.02237    0.00628
AFIX  43
H5    2    0.523578    0.769580    0.710036    11.00000   -1.20000
AFIX   0
C6    1    0.541339    0.458208    0.659962    11.00000    0.03190    0.03189 =
         0.03560    0.00336    0.01873    0.00104
C7    1    0.459373    0.514684    0.575585    11.00000    0.03628    0.03974 =
         0.03953    0.00454    0.02023    0.00430
C8    1    0.287346    0.130679    0.421893    11.00000    0.04000    0.04093 =
         0.03590    0.00647    0.01852    0.00651
AFIX  43
H8    2    0.304278   -0.008120    0.455644    11.00000   -1.20000
AFIX   0
C9    1    0.207940    0.112867    0.337188    11.00000    0.03608    0.03444 =
         0.03361    0.00194    0.01838    0.00594
C10   1    0.192738    0.292109    0.278160    11.00000    0.03942    0.03167 =
         0.04293    0.00155    0.02054   -0.00077
AFIX  43
H10   2    0.232143    0.432276    0.293687    11.00000   -1.20000
AFIX   0
C11   1    0.120698    0.264342    0.197831    11.00000    0.04640    0.03435 =
         0.03820    0.00985    0.01792    0.00388
AFIX  43
H11   2    0.112410    0.384465    0.159190    11.00000   -1.20000
AFIX   0
C12   1    0.059815    0.059279    0.173237    11.00000    0.03610    0.03846 =
         0.03841    0.00220    0.01778    0.00429
C13   1    0.072666   -0.117677    0.231537    11.00000    0.04346    0.03451 =
         0.04419    0.00131    0.02084   -0.00336
AFIX  43
H13   2    0.031518   -0.254468    0.216485    11.00000   -1.20000
AFIX   0
C14   1    0.147063   -0.089479    0.312219    11.00000    0.05199    0.03332 =
         0.03773    0.00837    0.02293    0.00330
AFIX  43
H14   2    0.156194   -0.210907    0.350718    11.00000   -1.20000
AFIX   0
C15   1   -0.060269   -0.174957    0.060353    11.00000    0.05379    0.05526 =
         0.04726   -0.00050    0.00544   -0.00753
AFIX 137
H15A  2   -0.014576   -0.309608    0.077155    11.00000   -1.50000
H15B  2   -0.096720   -0.167091    0.001142    11.00000   -1.50000
H15C  2   -0.104507   -0.200227    0.081334    11.00000   -1.50000
AFIX   0
HKLF 4 1  1.00  0.00  0.00  0.00 -1.00  0.00 -1.00  0.00 -1.00
REM  shelx     P 21/n       R =  New: P21/c
REM R1 =  0.0321 for    1923 Fo > 4sig(Fo)  and  0.0521 for all    2563 data
REM    182 parameters refined using      0 restraints
END
WGHT      0.0235      1.0883
REM Highest difference peak  0.457,  deepest hole -0.493,  1-sigma level  0.055
Q1    1   0.7506  0.1747  0.8972  11.00000  0.05    0.46
Q2    1   0.7542  0.4423  0.9154  11.00000  0.05    0.31
Q3    1   0.5701  0.5732  0.6868  11.00000  0.05    0.20
Q4    1   0.5468  0.3258  0.6800  11.00000  0.05    0.18
Q5    1   0.2593  0.0705  0.3640  11.00000  0.05    0.17
Q6    1   0.1262 -0.1798  0.3882  11.00000  0.05    0.17
Q7    1   0.2209  0.1443  0.3115  11.00000  0.05    0.17
Q8    1   0.0176 -0.2537  0.0413  11.00000  0.05    0.17
Q9    1   0.5284  0.4844  0.6908  11.00000  0.05    0.16
Q10   1   0.1716 -0.3601  0.4212  11.00000  0.05    0.16
Q11   1   0.6131  0.2117  0.7166  11.00000  0.05    0.16
Q12   1  -0.0366 -0.2256  0.1966  11.00000  0.05    0.16
Q13   1   0.6965  0.3394  0.7925  11.00000  0.05    0.16
Q14   1   0.8521  0.3072  0.8989  11.00000  0.05    0.16
Q15   1   0.0869  0.3331  0.2840  11.00000  0.05    0.16
Q16   1   0.6412  0.2980  0.6916  11.00000  0.05    0.16
Q17   1  -0.2096 -0.1985  0.0673  11.00000  0.05    0.15
Q18   1   0.7386  0.2874  0.9727  11.00000  0.05    0.15
Q19   1   0.0807 -0.5072  0.3170  11.00000  0.05    0.15
Q20   1   0.1299  0.3512  0.1218  11.00000  0.05    0.15
;
_shelx_res_checksum     84449
data_1
_publ_section_title
;
Crystal structure, Hirshfeld surface analysis and HOMO--LUMO analysis of
(<i>E</i>)-4-bromo-<i>N</i>'-(4-methoxybenzylidene)benzohydrazide
;
loop_
    _publ_author_name
    _publ_author_footnote
    _publ_author_address
    'Kasthuri Balasubramani' ?
;
Department of Chemistry
Government Arts College (Autonomous)
Thanthonimalai
Karur 639 005
Tamil Nadu, India
;
    'Ganesan Premkumar' ?
;
Department of Chemistry
Pondicherry University
R.V. Nagar
Kalapet
Puducherry 605 014
India
;
    'Palaniyappan Sivajeyanthi' ?
;
Department of Chemistry
Government Arts College (Autonomous)
Thanthonimalai
Karur 639 005
Tamil Nadu, India
;
    'Muthaiah Jeevaraj' ?
;
Department of Chemistry
Government Arts College (Autonomous)
Thanthonimalai
Karur 639 005
Tamil Nadu, India
;
    'Bellarmin Edison' ?
;
Department of Chemistry
Government Arts College (Autonomous)
Thanthonimalai
Karur 639 005
Tamil Nadu, India
;
    'Toka Swu' ?
;
Department of Chemistry
Pondicherry University
R.V. Nagar
Kalapet
Puducherry 605 014
India
;
_publ_section_synopsis
;
The title Schiff base compound displays an <i>E</i> configuration with respect
to the C\\db N double bond. The benzene rings form a dihedral angle of
58.06(9)\%. In the crystal, the molecules are linked by N---H...O and
C---H...O hydrogen bonds into chains, which are further connected into a
three-dimensional network by C---H...\p interactions.
;
