# Supplementary material for: Crystal structure, Hirshfeld surface analysis and HOMO–LUMO analysis of (E)-4-bromo-N′-(4-meth­oxy­benzyl­idene)benzohydrazide
Source: Acta Crystallogr E Crystallogr Commun. 2018 Sep 28;74(Pt 10):1500–3. doi: 10.1107/S2056989018013373 (PMC6176425; doi:10.1107/S2056989018013373)
Supplement: Supplementary file 2 [file e-74-01500-Isup2.hkl]

data_I                                                                          
_shelx_title ' shelx     P 21/n       R =  New: P21/c'                          
_shelx_refln_list_code          4                                               
_shelx_F_calc_maximum      381.26                                               
_exptl_crystal_F_000       672.00                                               
_reflns_d_resolution_high  0.8255                                               
                                                                                
loop_                                                                           
 _space_group_symop_operation_xyz                                               
 'x, y, z'                                                                      
 '-x, y+1/2, -z+1/2'                                                            
 '-x, -y, -z'                                                                   
 'x, -y-1/2, z-1/2'                                                             
                                                                                
_cell_length_a    15.6963                                                       
_cell_length_b     5.4121                                                       
_cell_length_c    18.6224                                                       
_cell_angle_alpha  90.000                                                       
_cell_angle_beta  119.609                                                       
_cell_angle_gamma  90.000                                                       
                                                                                
_shelx_F_squared_multiplier     1.000                                           
                                                                                
loop_                                                                           
 _refln_index_h                                                                 
 _refln_index_k                                                                 
 _refln_index_l                                                                 
 _refln_F_squared_calc                                                          
 _refln_F_squared_meas                                                          
 _refln_F_squared_sigma                                                         
 _refln_observed_status                                                         
   2   0   0       1961.44       1680.44       201.16 o                         
   3   0   0       2194.82       2060.86        26.91 o                         
   4   0   0        636.70        704.38        12.27 o                         
   5   0   0      11436.55      11408.00       138.92 o                         
   6   0   0         16.92         39.48         6.44 o                         
   7   0   0       2400.33       2415.76        40.65 o                         
   8   0   0       7425.20       7370.14       109.01 o                         
   9   0   0       4552.55       4651.88        73.79 o                         
  10   0   0       1618.85       1519.55        48.44 o                         
  11   0   0        134.93        131.27        16.63 o                         
  12   0   0       1678.11       1716.33        48.50 o                         
  13   0   0          1.17          9.09        17.58 o                         
  14   0   0        679.19        675.75        35.59 o                         
  15   0   0        859.66        927.08        74.68 o                         
  16   0   0          5.88          8.07        25.57 o                         
   1   1   0       4240.63       4252.25       128.87 o                         
   2   1   0        393.48        339.67         4.96 o                         
   3   1   0       4931.04       4825.85        46.22 o                         
   4   1   0       6977.76       6993.61        70.68 o                         
   5   1   0        761.80        863.28        12.69 o                         
   6   1   0       2612.41       2448.16        28.53 o                         
   7   1   0        679.51        643.30        11.42 o                         
   8   1   0       1579.79       1595.06        20.54 o                         
   9   1   0       1093.43       1078.30        29.65 o                         
  10   1   0        645.25        640.43        19.60 o                         
  11   1   0        822.03        785.64        22.29 o                         
  12   1   0        130.71        128.63        13.38 o                         
  13   1   0        198.34        184.72        15.25 o                         
  14   1   0         12.38         12.12        13.63 o                         
  15   1   0        111.32         94.65        16.68 o                         
  16   1   0        288.64        283.67        20.67 o                         
   0   2   0      12066.14      12536.78       212.65 o                         
   1   2   0        121.01        144.50         5.90 o                         
   2   2   0       6348.98       6655.27        66.57 o                         
   3   2   0       1948.77       1930.52        23.12 o                         
   4   2   0        293.29        336.64         8.02 o                         
   5   2   0       3424.15       3594.11        39.82 o                         
   6   2   0        379.22        369.76         8.57 o                         
   7   2   0       1305.56       1316.97        17.81 o                         
   8   2   0       1086.45       1052.69        30.05 o                         
   9   2   0        717.53        708.32        15.72 o                         
  10   2   0       1440.19       1435.22        23.13 o                         
  11   2   0        717.54        681.73        28.57 o                         
  12   2   0        104.66        120.27        13.38 o                         
  13   2   0        391.68        377.70        19.06 o                         
  14   2   0         70.56         60.85        15.36 o                         
  15   2   0         70.25         65.89        16.76 o                         
   1   3   0       1138.44       1242.06        18.82 o                         
   2   3   0        630.85        671.35        12.12 o                         
   3   3   0        274.87        283.09         6.62 o                         
   4   3   0        732.45        748.51        10.85 o                         
   5   3   0        337.66        337.32         8.92 o                         
   6   3   0       1269.05       1374.15        42.25 o                         
   7   3   0          2.80          4.88         8.61 o                         
   8   3   0        271.49        257.22        14.50 o                         
   9   3   0        279.77        256.89        15.29 o                         
  10   3   0         63.77         70.01         8.34 o                         
  11   3   0         14.34          4.80        13.40 o                         
  12   3   0         12.09         26.42        15.13 o                         
  13   3   0        236.97        233.11        20.39 o                         
  14   3   0          6.95         13.21        17.65 o                         
   0   4   0          0.19        -10.96         5.88 o                         
   1   4   0         77.70         79.33         5.46 o                         
   2   4   0        264.77        268.27         8.39 o                         
   3   4   0        169.65        167.16         6.14 o                         
   4   4   0          9.41         13.21         6.67 o                         
   5   4   0        151.76        155.69         6.96 o                         
   6   4   0          3.17         12.74         4.95 o                         
   7   4   0         29.69         22.36        12.63 o                         
   8   4   0         66.28         70.38        20.18 o                         
   9   4   0         68.93         51.38        27.58 o                         
  10   4   0          0.27         -7.15        16.91 o                         
  11   4   0          0.17          8.04        19.07 o                         
  12   4   0          4.21         24.43        18.03 o                         
  13   4   0          1.02         -0.47        17.74 o                         
   1   5   0          2.10          0.78         4.98 o                         
   2   5   0        437.20        428.84        12.51 o                         
   3   5   0        131.22        120.32        10.28 o                         
   4   5   0         97.97        107.19         9.86 o                         
   5   5   0        106.58        103.05        17.89 o                         
   6   5   0        137.62        143.75        12.89 o                         
   7   5   0         18.70         10.89        14.02 o                         
   8   5   0         28.17         13.24        16.09 o                         
   9   5   0         12.75         16.51        18.13 o                         
  10   5   0          8.33         14.71        19.36 o                         
   0   6   0          1.38         -0.16         8.84 o                         
   1   6   0          6.52         -1.14         6.25 o                         
   2   6   0         49.62         49.32        10.58 o                         
   3   6   0          2.08          8.11         7.89 o                         
   4   6   0         80.57         61.89        10.91 o                         
   5   6   0          6.48          9.59        11.30 o                         
   6   6   0          3.19          2.28        12.26 o                         
 -16   1   1          9.28         20.00        16.07 o                         
 -15   1   1         57.15         31.10        14.71 o                         
 -14   1   1        297.44        299.71        18.46 o                         
 -13   1   1         74.80         85.22        13.11 o                         
 -12   1   1         16.01          8.89        13.36 o                         
 -11   1   1          9.04         12.07         9.67 o                         
 -10   1   1       1131.72       1178.53        24.69 o                         
  -9   1   1          2.04         -2.57         6.59 o                         
  -8   1   1        486.27        477.19        10.62 o                         
  -7   1   1        293.32        266.16         7.78 o                         
  -6   1   1         46.11         30.88         3.73 o                         
  -5   1   1        127.88        128.10         6.06 o                         
  -4   1   1       1066.30       1065.55        13.44 o                         
  -3   1   1       1925.33       1921.18        39.85 o                         
  -2   1   1      26802.80      26638.56       302.12 o                         
  -1   1   1        453.46        420.43         7.19 o                         
   0   1   1        168.23        207.01         3.64 o                         
   1   1   1          0.79          0.75         0.92 o                         
   2   1   1       4043.24       3862.21        64.08 o                         
   3   1   1        644.17        655.30         8.83 o                         
   4   1   1        544.39        558.32        11.23 o                         
   5   1   1        329.53        331.72         8.12 o                         
   6   1   1         23.60         20.79         4.36 o                         
   7   1   1        977.62        978.21        17.11 o                         
   8   1   1        101.90        112.93         8.07 o                         
   9   1   1         24.69         36.44         7.81 o                         
  10   1   1        171.74        176.12        12.08 o                         
  11   1   1        386.37        387.52        16.45 o                         
  12   1   1        712.56        705.61        23.51 o                         
  13   1   1         36.11         41.45        13.47 o                         
  14   1   1         14.70         34.51        14.41 o                         
  15   1   1          0.22          0.37        15.59 o                         
 -16   2   1        132.66        152.80        22.00 o                         
 -15   2   1          1.12         23.38        14.62 o                         
 -14   2   1        196.72        225.63        17.36 o                         
 -13   2   1         80.81         76.78        14.19 o                         
 -12   2   1         51.03         40.07         9.76 o                         
 -11   2   1        191.14        173.55        10.77 o                         
 -10   2   1        104.30        105.16         7.97 o                         
  -9   2   1       1217.39       1210.76        19.42 o                         
  -8   2   1        341.82        292.38        10.54 o                         
  -7   2   1        549.40        580.36        11.35 o                         
  -6   2   1       1877.93       1764.68        22.11 o                         
  -5   2   1        530.89        534.45        10.72 o                         
  -4   2   1       6516.10       6737.22        69.89 o                         
  -3   2   1         76.14         73.59         3.35 o                         
  -2   2   1       3487.89       3488.70        42.76 o                         
  -1   2   1       2429.29       2450.43        27.13 o                         
   0   2   1         46.17         50.66         3.52 o                         
   1   2   1       5611.13       5568.28        66.46 o                         
   2   2   1         26.43         45.61         4.40 o                         
   3   2   1        451.70        404.91         7.27 o                         
   4   2   1        460.05        610.88        13.73 o                         
   5   2   1        376.50        335.16         7.92 o                         
   6   2   1       2473.53       2447.96        27.49 o                         
   7   2   1          1.50         -0.01         5.74 o                         
   8   2   1       1080.90       1107.69        20.68 o                         
   9   2   1        319.65        317.06        12.06 o                         
  10   2   1       1680.38       1653.73        40.76 o                         
  11   2   1          4.63         -5.86         8.97 o                         
  12   2   1        477.23        459.67        19.60 o                         
  13   2   1         43.72         47.86        14.08 o                         
  14   2   1        103.17        137.12        16.80 o                         
  15   2   1         49.32         75.08        17.05 o                         
 -15   3   1         16.39         10.85        18.25 o                         
 -14   3   1         30.17         36.86        17.18 o                         
 -13   3   1         29.80         65.78        16.08 o                         
 -12   3   1        696.76        755.29        28.94 o                         
 -11   3   1        205.64        233.37        16.86 o                         
 -10   3   1        886.53        934.71        28.38 o                         
  -9   3   1         82.45         71.73        15.32 o                         
  -8   3   1        392.77        435.07        18.55 o                         
  -7   3   1        250.89        218.40         9.79 o                         
  -6   3   1        806.31        880.92        17.26 o                         
  -5   3   1       1661.28       1620.90        20.68 o                         
  -4   3   1        611.53        670.70         9.53 o                         
  -3   3   1       3055.36       3034.85        36.35 o                         
  -2   3   1        763.73        731.56        12.04 o                         
  -1   3   1       2188.45       2193.04        29.64 o                         
   0   3   1       2330.76       2400.28        31.98 o                         
   1   3   1         29.13         29.15         3.38 o                         
   2   3   1       3119.00       3020.20        29.76 o                         
   3   3   1        715.92        732.67        11.01 o                         
   4   3   1       4042.92       3996.56        44.22 o                         
   5   3   1        961.78        987.42        16.80 o                         
   6   3   1         42.56         28.42         8.61 o                         
   7   3   1       1118.79       1155.49        27.54 o                         
   8   3   1          9.22          4.56         7.27 o                         
   9   3   1        931.73        916.66        22.75 o                         
  10   3   1        294.86        362.68        23.91 o                         
  11   3   1         13.01         30.42        24.23 o                         
  12   3   1        874.10        987.84        34.46 o                         
  13   3   1        174.49        141.35        19.84 o                         
  14   3   1        139.82        162.39        21.17 o                         
 -13   4   1         54.23         41.59        17.65 o                         
 -12   4   1         52.40         79.62        16.23 o                         
 -11   4   1        326.26        308.82        25.53 o                         
 -10   4   1         13.87         18.26        16.15 o                         
  -9   4   1        180.12        198.10        19.38 o                         
  -8   4   1        869.40        829.66        31.35 o                         
  -7   4   1        361.38        425.30        13.54 o                         
  -6   4   1       1406.56       1429.27        21.41 o                         
  -5   4   1         12.43         21.10         6.36 o                         
  -4   4   1        740.60        750.25        14.61 o                         
  -3   4   1          9.03          2.59         3.51 o                         
  -2   4   1        870.99        915.20        27.85 o                         
  -1   4   1       2016.54       2058.96        29.64 o                         
   0   4   1          5.98          0.21         5.50 o                         
   1   4   1       1715.89       1692.69        21.47 o                         
   2   4   1        100.83         92.61         4.48 o                         
   3   4   1        971.43        956.26        19.81 o                         
   4   4   1        649.33        683.75        15.76 o                         
   5   4   1        447.38        417.80        11.71 o                         
   6   4   1        820.21        854.15        26.39 o                         
   7   4   1          7.49         31.69        13.65 o                         
   8   4   1        223.59        245.56        20.35 o                         
   9   4   1        174.15        239.65        21.90 o                         
  10   4   1        189.19        173.39        22.61 o                         
  11   4   1        206.83        261.07        25.84 o                         
  12   4   1         41.57         19.49        17.31 o                         
 -11   5   1         17.94         52.28        23.55 o                         
 -10   5   1         44.51         64.80        29.60 o                         
  -9   5   1          0.68         11.66        20.18 o                         
  -8   5   1         20.35         19.96        22.20 o                         
  -7   5   1        290.73        292.53        20.86 o                         
  -6   5   1        216.38        216.64        14.27 o                         
  -5   5   1        285.95        308.74        13.94 o                         
  -4   5   1          0.67         -2.51         7.46 o                         
  -3   5   1        508.40        547.71        16.27 o                         
  -2   5   1         91.72        101.42         6.42 o                         
  -1   5   1        749.72        775.03        17.44 o                         
   0   5   1          6.88          3.46         4.75 o                         
   1   5   1          0.34         -4.18         4.98 o                         
   2   5   1       2069.15       2114.30        31.83 o                         
   3   5   1         12.02         27.84         7.88 o                         
   4   5   1        430.16        405.72        45.75 o                         
   5   5   1         90.76        130.14        18.48 o                         
   6   5   1        132.46        114.32        13.16 o                         
   7   5   1        286.93        300.55        21.90 o                         
   8   5   1         12.53         -3.66        15.89 o                         
   9   5   1        158.97        129.72        21.38 o                         
  10   5   1        105.17        148.50        24.39 o                         
  -7   6   1          1.55         -1.30        13.22 o                         
  -6   6   1        433.33        396.80        20.87 o                         
  -5   6   1          8.80         20.83        10.67 o                         
  -4   6   1         41.49         56.27         9.17 o                         
  -3   6   1         34.86         37.77        11.76 o                         
  -2   6   1         26.66         13.46        10.11 o                         
  -1   6   1         70.44         70.40        11.63 o                         
   0   6   1          5.77          2.63        15.84 o                         
   1   6   1        161.15        193.17        19.48 o                         
   2   6   1        358.27        394.13        14.80 o                         
   3   6   1        194.73        207.06        13.60 o                         
   4   6   1          0.52         -5.38        10.76 o                         
   5   6   1         24.66         16.15        20.18 o                         
   6   6   1         18.26         41.71        18.84 o                         
 -17   0   2          5.20         35.66        22.83 o                         
 -16   0   2        166.45        141.73        36.33 o                         
 -15   0   2         76.36         87.52        20.93 o                         
 -14   0   2         53.22         60.55        19.03 o                         
 -13   0   2       1367.00       1379.10        43.22 o                         
 -12   0   2        213.20        262.55        20.93 o                         
 -11   0   2        388.57        353.31        20.44 o                         
 -10   0   2       2264.58       2292.59        66.60 o                         
  -9   0   2         15.11         12.29         6.49 o                         
  -8   0   2       5618.95       5419.68        70.63 o                         
  -7   0   2        176.37        240.77        20.97 o                         
  -6   0   2       1595.46       1551.82        23.36 o                         
  -5   0   2       9119.51       9351.05       114.02 o                         
  -4   0   2        417.62        485.70        14.18 o                         
  -3   0   2       2526.08       2526.44        27.97 o                         
  -2   0   2         38.76         -8.07         4.04 o                         
   1   0   2       6026.67       5809.40       758.88 o                         
   2   0   2       2752.38       2697.24        49.47 o                         
   3   0   2        109.40        166.28         7.22 o                         
   4   0   2      12654.82      12555.12       176.33 o                         
   5   0   2       2204.29       2169.46        35.73 o                         
   6   0   2       3795.69       3735.44        58.26 o                         
   7   0   2        516.07        399.70        15.23 o                         
   8   0   2       1164.19       1250.87        36.04 o                         
   9   0   2       3180.54       3068.17        65.65 o                         
  10   0   2         35.83         34.77        16.15 o                         
  11   0   2        655.78        644.99        31.86 o                         
  12   0   2         97.17        118.15        19.91 o                         
  13   0   2        196.39        200.52        23.79 o                         
  14   0   2        363.13        414.41        67.28 o                         
  15   0   2         15.13         29.14        23.30 o                         
 -17   1   2        291.65        304.25        21.78 o                         
 -16   1   2         49.65         77.47        16.29 o                         
 -15   1   2         20.55         32.41        14.15 o                         
 -14   1   2        452.37        448.46        20.27 o                         
 -13   1   2        674.03        691.28        23.50 o                         
 -12   1   2       2868.84       2806.53        59.23 o                         
 -11   1   2       1299.14       1311.95        27.23 o                         
 -10   1   2        297.91        270.73        11.25 o                         
  -9   1   2       2548.21       2546.06        31.56 o                         
  -8   1   2        155.79        155.48         9.61 o                         
  -7   1   2       5333.69       5336.43        52.16 o                         
  -6   1   2       1383.00       1464.06        17.17 o                         
  -5   1   2        194.51        169.35         6.42 o                         
  -4   1   2      42660.36      43418.63       413.83 o                         
  -3   1   2        131.76        120.34         3.34 o                         
  -2   1   2      31516.98      30852.78       248.70 o                         
  -1   1   2        447.15        502.75         6.35 o                         
   0   1   2      11850.60      11532.48       136.88 o                         
   1   1   2       2555.52       2531.21        29.05 o                         
   2   1   2        933.12       1028.42        11.91 o                         
   3   1   2       8731.56       8838.21        83.70 o                         
   4   1   2       1926.92       1807.97        27.04 o                         
   5   1   2       4585.80       4677.04        49.80 o                         
   6   1   2       1843.58       1782.71        22.88 o                         
   7   1   2       2251.54       2357.38        27.16 o                         
   8   1   2       7860.77       7765.80        89.90 o                         
   9   1   2        558.36        609.82        18.66 o                         
  10   1   2       1261.94       1236.80        27.57 o                         
  11   1   2        494.02        500.51        21.56 o                         
  12   1   2         36.52         23.66        17.28 o                         
  13   1   2       1064.30       1074.28        35.73 o                         
  14   1   2        216.22        215.77        20.20 o                         
  15   1   2         76.22        118.97        18.84 o                         
 -16   2   2         11.15         24.90        19.30 o                         
 -15   2   2         82.03        105.91        18.51 o                         
 -14   2   2        280.61        263.10        31.23 o                         
 -13   2   2        255.58        294.70        19.32 o                         
 -12   2   2         18.10          8.39         9.14 o                         
 -11   2   2        266.43        243.19        11.85 o                         
 -10   2   2        633.75        624.25        15.45 o                         
  -9   2   2         17.14         11.37         4.99 o                         
  -8   2   2       2379.95       2420.36        32.29 o                         
  -7   2   2        335.53        333.83        10.43 o                         
  -6   2   2         56.01        103.62         5.83 o                         
  -5   2   2       2439.56       2452.45        36.55 o                         
  -4   2   2       2022.84       2045.41        21.12 o                         
  -3   2   2       3477.89       3510.66        38.10 o                         
  -2   2   2        143.62        168.98         4.14 o                         
  -1   2   2       1714.66       1760.89        27.68 o                         
   0   2   2       2105.43       2061.77        22.74 o                         
   1   2   2       3031.40       3218.06        34.47 o                         
   2   2   2       1998.82       1824.11        20.01 o                         
   3   2   2        119.65        141.88         4.48 o                         
   4   2   2       4106.71       4223.71        42.63 o                         
   5   2   2        339.57        337.08         9.30 o                         
   6   2   2       1467.38       1465.59        19.37 o                         
   7   2   2        976.84        941.17        19.18 o                         
   8   2   2         14.67          5.26         7.03 o                         
   9   2   2        413.85        385.55        14.20 o                         
  10   2   2        404.10        357.31        14.06 o                         
  11   2   2        573.06        546.33        28.79 o                         
  12   2   2        263.64        251.94        19.42 o                         
  13   2   2        111.36        102.31        15.65 o                         
  14   2   2        188.87        243.28        19.15 o                         
 -15   3   2          0.99         -0.85        16.68 o                         
 -14   3   2         71.98         48.47        16.60 o                         
 -13   3   2        128.95        153.31        17.35 o                         
 -12   3   2         42.75         47.17        14.23 o                         
 -11   3   2          5.18          0.70        13.80 o                         
 -10   3   2         71.27         54.36        10.68 o                         
  -9   3   2        397.42        386.88        18.05 o                         
  -8   3   2         27.13          5.45         8.49 o                         
  -7   3   2        362.56        408.74        20.48 o                         
  -6   3   2        386.94        439.09        21.30 o                         
  -5   3   2        426.82        463.32         9.19 o                         
  -4   3   2       1142.70       1193.78        20.12 o                         
  -3   3   2         16.52         14.99         3.39 o                         
  -2   3   2        636.92        735.17        12.73 o                         
  -1   3   2         13.35         17.45         2.06 o                         
   0   3   2       1093.28       1154.99        21.75 o                         
   1   3   2       1277.95       1306.24        16.59 o                         
   2   3   2       1434.22       1682.14        21.59 o                         
   3   3   2        563.46        575.17        11.85 o                         
   4   3   2          0.04         -2.29         4.22 o                         
   5   3   2        731.45        747.08        16.90 o                         
   6   3   2          1.89          2.63         6.67 o                         
   7   3   2         67.73         79.10         9.71 o                         
   8   3   2        166.40        171.59        10.11 o                         
   9   3   2         16.40         19.69         8.33 o                         
  10   3   2         12.02         18.15        12.92 o                         
  11   3   2         84.69         82.51        13.57 o                         
  12   3   2         13.86          5.74        13.58 o                         
  13   3   2         25.23         40.39        17.97 o                         
 -13   4   2          4.23        -10.76        15.13 o                         
 -12   4   2          7.52         15.46        14.79 o                         
 -11   4   2         16.41          0.41        17.12 o                         
 -10   4   2          6.12         -0.67        16.42 o                         
  -9   4   2         76.81         87.32        16.68 o                         
  -8   4   2        234.27        201.92        17.67 o                         
  -7   4   2         18.81         22.00         9.65 o                         
  -6   4   2        160.43        160.46         8.86 o                         
  -5   4   2        134.00        131.34         7.09 o                         
  -4   4   2         23.51         18.14         7.47 o                         
  -3   4   2         74.07         81.79         6.27 o                         
  -2   4   2        317.80        340.81         9.54 o                         
  -1   4   2         36.85         48.41         5.39 o                         
   0   4   2        132.95        133.92         6.38 o                         
   1   4   2        276.29        285.64        12.15 o                         
   2   4   2          5.73         10.43         5.24 o                         
   3   4   2          6.33          9.07         3.43 o                         
   4   4   2        188.27        190.96         8.70 o                         
   5   4   2         14.05         13.86         7.66 o                         
   6   4   2          1.82         -1.11         9.52 o                         
   7   4   2          2.92         -9.38        13.65 o                         
   8   4   2          3.21          8.34        15.67 o                         
   9   4   2         13.01         14.39        22.20 o                         
  10   4   2        108.42        132.68        21.90 o                         
  11   4   2          8.44         26.33        33.64 o                         
  12   4   2         20.90         17.68        22.61 o                         
 -11   5   2         13.08         10.92        19.36 o                         
 -10   5   2          6.88         23.14        17.91 o                         
  -9   5   2          4.71         16.36        16.27 o                         
  -8   5   2         15.75         19.53        15.06 o                         
  -7   5   2          0.49         13.24        12.97 o                         
  -6   5   2          1.17         -0.37         8.36 o                         
  -5   5   2          4.81          4.61         7.83 o                         
  -4   5   2        272.20        310.12        37.89 o                         
  -3   5   2        148.29        139.04        13.19 o                         
  -2   5   2          0.71          1.29         9.74 o                         
  -1   5   2        116.58         91.32        15.47 o                         
   0   5   2        754.43        769.93        25.36 o                         
   1   5   2          4.79          4.79         4.91 o                         
   2   5   2          1.20         -6.29         5.85 o                         
   3   5   2          5.00         18.00        10.38 o                         
   4   5   2        168.76        182.90        13.36 o                         
   5   5   2          7.33         -0.94        10.49 o                         
   6   5   2         34.03         49.30        16.15 o                         
   7   5   2          7.32         19.93        16.68 o                         
   8   5   2          6.90         27.93        18.13 o                         
   9   5   2          0.04         -4.69        18.52 o                         
  -7   6   2         15.53         30.73        27.58 o                         
  -6   6   2          9.62          4.45        10.19 o                         
  -5   6   2         30.24         36.33        17.49 o                         
  -4   6   2        314.42        275.48        19.90 o                         
  -3   6   2         50.38         57.82        13.65 o                         
  -2   6   2          0.73         -8.45         9.97 o                         
  -1   6   2         47.17         33.70        11.07 o                         
   0   6   2        350.96        313.62        20.37 o                         
   1   6   2         12.60         12.93         5.86 o                         
   2   6   2         26.00         27.97         8.49 o                         
   3   6   2          4.50         -2.14         8.74 o                         
   4   6   2         50.30         35.68        16.15 o                         
   5   6   2          7.04         22.87        18.84 o                         
 -17   1   3         19.68         -3.03        15.91 o                         
 -16   1   3        123.31        127.23        16.76 o                         
 -15   1   3        183.98        158.16        16.08 o                         
 -14   1   3        116.68        116.82        14.10 o                         
 -13   1   3          3.55          4.61        10.79 o                         
 -12   1   3        117.66        110.57        11.90 o                         
 -11   1   3        235.42        241.35        12.83 o                         
 -10   1   3         51.45         51.29         7.73 o                         
  -9   1   3        177.80        170.82         7.15 o                         
  -8   1   3       1145.20       1195.23        16.15 o                         
  -7   1   3          7.99          2.72         3.82 o                         
  -6   1   3       1268.50       1203.23        25.74 o                         
  -5   1   3         79.90         95.46         4.54 o                         
  -4   1   3       3805.49       3987.27        39.98 o                         
  -3   1   3        955.22        924.46         8.40 o                         
  -2   1   3      11636.05      11625.53       114.18 o                         
  -1   1   3       1558.22       1515.02        16.51 o                         
   0   1   3        203.63        241.00        12.80 o                         
   1   1   3        204.93        228.10         6.48 o                         
   2   1   3        539.28        528.06         7.83 o                         
   3   1   3         64.97         67.95         3.80 o                         
   4   1   3        577.29        583.03         9.75 o                         
   5   1   3          3.06         -0.98         4.16 o                         
   6   1   3       3155.11       3241.93        40.92 o                         
   7   1   3        188.70        197.44        14.57 o                         
   8   1   3         30.45         20.93         7.35 o                         
   9   1   3        124.89        124.48        11.09 o                         
  10   1   3        197.70        217.53        23.69 o                         
  11   1   3          4.15         10.48        11.76 o                         
  12   1   3          1.14         13.29        12.86 o                         
  13   1   3          9.11         19.52        14.14 o                         
  14   1   3         24.77         54.81        16.80 o                         
 -16   2   3         48.08         40.69        18.51 o                         
 -15   2   3          1.19         11.80        15.96 o                         
 -14   2   3        758.70        808.19        30.22 o                         
 -13   2   3          0.75         -1.75        13.19 o                         
 -12   2   3        761.00        741.51        22.92 o                         
 -11   2   3         47.70         36.95         7.24 o                         
 -10   2   3        988.56       1037.69        22.54 o                         
  -9   2   3        452.88        437.17        14.48 o                         
  -8   2   3        103.10        134.49         7.63 o                         
  -7   2   3        249.95        211.77         8.20 o                         
  -6   2   3       1276.04       1312.78        22.72 o                         
  -5   2   3       3352.41       3340.52        39.44 o                         
  -4   2   3       2036.60       2064.37        27.78 o                         
  -3   2   3       1000.56        987.79        11.64 o                         
  -2   2   3       1831.66       1716.15        23.83 o                         
  -1   2   3          0.07         -1.41         2.02 o                         
   0   2   3      10894.31      11074.34       112.01 o                         
   1   2   3       1686.93       1708.79        18.78 o                         
   2   2   3       2432.40       2307.02        26.88 o                         
   3   2   3       1202.18       1175.12        14.01 o                         
   4   2   3        250.72        227.82         9.58 o                         
   5   2   3       2569.91       2522.31        51.88 o                         
   6   2   3        675.25        663.47        15.40 o                         
   7   2   3        564.64        583.86        17.64 o                         
   8   2   3       1180.92       1259.39        30.81 o                         
   9   2   3        233.07        257.04        12.60 o                         
  10   2   3        733.38        708.10        20.79 o                         
  11   2   3        123.54        138.09        14.62 o                         
  12   2   3        150.93        172.61        16.50 o                         
  13   2   3         22.86         15.10        14.70 o                         
  14   2   3         68.86         56.20        16.72 o                         
 -15   3   3         10.35          5.50        16.59 o                         
 -14   3   3         40.37         45.05        16.21 o                         
 -13   3   3        211.02        280.76        19.56 o                         
 -12   3   3        157.55        151.53        15.47 o                         
 -11   3   3        403.66        465.00        17.68 o                         
 -10   3   3        209.89        204.32        12.35 o                         
  -9   3   3        180.31        180.72        13.08 o                         
  -8   3   3       2213.98       2277.11        35.33 o                         
  -7   3   3         99.83        127.22         7.31 o                         
  -6   3   3       2203.02       2166.33        31.49 o                         
  -5   3   3        272.15        264.24        14.76 o                         
  -4   3   3         56.66         70.18         4.64 o                         
  -3   3   3       2134.39       2062.25        28.57 o                         
  -2   3   3        199.05        193.44         6.33 o                         
  -1   3   3       4002.10       3851.47        52.69 o                         
   0   3   3        574.50        652.27        11.23 o                         
   1   3   3       1453.30       1400.66        17.89 o                         
   2   3   3       1737.22       1759.53        30.32 o                         
   3   3   3        143.93        125.40         6.62 o                         
   4   3   3        764.94        763.77        12.88 o                         
   5   3   3         30.19         56.33         7.65 o                         
   6   3   3       1425.30       1335.75        22.86 o                         
   7   3   3        678.65        728.24        18.00 o                         
   8   3   3       1818.15       1756.81        29.64 o                         
   9   3   3        183.02        198.43        13.79 o                         
  10   3   3          9.30         11.73        13.25 o                         
  11   3   3         27.12         28.50        15.29 o                         
  12   3   3         17.23         10.97        16.81 o                         
  13   3   3         40.85         55.14        19.03 o                         
 -14   4   3        100.45         99.00        25.22 o                         
 -13   4   3         37.59         48.04        15.93 o                         
 -12   4   3         42.98         50.78        14.91 o                         
 -11   4   3         14.67         22.28        12.89 o                         
 -10   4   3        258.63        290.74        25.57 o                         
  -9   4   3        396.09        393.63        23.15 o                         
  -8   4   3        450.57        510.95        31.00 o                         
  -7   4   3        703.35        714.42        21.31 o                         
  -6   4   3        102.50         75.75         7.17 o                         
  -5   4   3        950.24        970.69        16.66 o                         
  -4   4   3         59.42         60.17         6.16 o                         
  -3   4   3       1428.46       1417.31        32.81 o                         
  -2   4   3       3183.95       3234.64        54.38 o                         
  -1   4   3        103.68         96.92         5.64 o                         
   0   4   3        927.93        895.13        16.67 o                         
   1   4   3        143.20        171.94         7.91 o                         
   2   4   3        967.08        919.67        16.74 o                         
   3   4   3       1088.85       1090.08        39.96 o                         
   4   4   3        273.86        240.16        13.26 o                         
   5   4   3        683.58        694.43        19.40 o                         
   6   4   3         31.22         48.60        14.67 o                         
   7   4   3        659.13        641.78        32.29 o                         
   8   4   3        172.06        227.86        24.89 o                         
   9   4   3         57.32         27.90        18.13 o                         
  10   4   3        622.75        737.12        45.75 o                         
  11   4   3        100.40         90.47        24.89 o                         
 -11   5   3         75.56        119.10        21.15 o                         
 -10   5   3        186.42        153.58        20.58 o                         
  -9   5   3         19.96         52.44        16.09 o                         
  -8   5   3        186.25        189.05        24.89 o                         
  -7   5   3          4.30          3.92        10.95 o                         
  -6   5   3        805.32        854.95        21.74 o                         
  -5   5   3         26.84         21.26         9.58 o                         
  -4   5   3          7.04         12.89        11.30 o                         
  -3   5   3        749.20        769.25        28.72 o                         
  -2   5   3        265.21        237.48        16.09 o                         
  -1   5   3        688.00        712.19        26.66 o                         
   0   5   3         44.69         67.61        11.76 o                         
   1   5   3        291.80        301.95        10.12 o                         
   2   5   3        240.28        274.58        12.79 o                         
   3   5   3        192.71        156.63        15.09 o                         
   4   5   3         49.82         82.51        11.99 o                         
   5   5   3         26.85         28.50        11.74 o                         
   6   5   3         37.94         58.16        15.67 o                         
   7   5   3        137.90        178.78        20.86 o                         
   8   5   3        145.49        118.20        24.22 o                         
   9   5   3         71.10        107.64        22.15 o                         
  -7   6   3        110.42        104.95        24.22 o                         
  -6   6   3        339.91        335.04        28.26 o                         
  -5   6   3        172.27        180.23        23.55 o                         
  -4   6   3         21.60          9.02        14.17 o                         
  -3   6   3         24.60         13.19        14.84 o                         
  -2   6   3         40.83         46.39        12.40 o                         
  -1   6   3         16.10         22.43        13.24 o                         
   0   6   3         68.42         63.59        14.02 o                         
   1   6   3         66.33         91.78        14.17 o                         
   2   6   3        343.00        301.86        20.82 o                         
   3   6   3          1.74          0.98        11.44 o                         
   4   6   3          5.09        -10.76        17.49 o                         
   5   6   3        114.24        143.97        22.87 o                         
 -17   0   4        186.88        144.77        24.74 o                         
 -16   0   4       1154.96       1233.70        46.92 o                         
 -15   0   4        167.42        177.66        30.95 o                         
 -14   0   4        249.96        277.85        23.30 o                         
 -13   0   4       1378.88       1394.72        44.40 o                         
 -12   0   4        844.44        881.29        34.98 o                         
 -11   0   4       1312.96       1342.18        29.38 o                         
 -10   0   4        275.99        272.14        20.97 o                         
  -9   0   4       3134.12       2953.55        42.01 o                         
  -8   0   4       5753.86       5825.85        74.99 o                         
  -7   0   4        478.80        450.92        11.02 o                         
  -6   0   4       2161.83       2210.79        34.91 o                         
  -5   0   4       1906.69       2050.92        24.91 o                         
  -4   0   4     145361.28     130410.98      1699.17 o                         
  -3   0   4        585.37        553.85         8.43 o                         
  -2   0   4       1105.39       1167.74        17.59 o                         
  -1   0   4       3306.35       3246.82        49.66 o                         
   0   0   4         99.73         45.79         5.71 o                         
   1   0   4      14879.71      15471.92       412.41 o                         
   2   0   4        231.85        159.63        22.87 o                         
   3   0   4       3838.82       4028.26        74.21 o                         
   4   0   4      30649.24      32040.36       443.05 o                         
   5   0   4       5772.91       6355.34        94.51 o                         
   6   0   4       4138.49       4081.05        64.48 o                         
   7   0   4         23.68          8.65         8.78 o                         
   8   0   4       1067.81       1000.45        32.31 o                         
   9   0   4        949.89        893.92        31.86 o                         
  10   0   4       1159.27       1142.27        39.41 o                         
  11   0   4       1312.07       1278.57        42.78 o                         
  12   0   4        123.01        124.41        20.44 o                         
  13   0   4        199.90        196.63        25.20 o                         
  14   0   4          8.64          1.35        26.91 o                         
 -17   1   4         43.35         64.08        19.09 o                         
 -16   1   4         94.45         74.40        20.20 o                         
 -15   1   4        312.03        344.90        21.89 o                         
 -14   1   4        267.13        284.02        18.61 o                         
 -13   1   4        161.78        166.92        27.29 o                         
 -12   1   4       1026.78       1063.21        39.27 o                         
 -11   1   4          9.11          2.92         9.49 o                         
 -10   1   4        628.83        558.24        16.38 o                         
  -9   1   4        653.34        659.65        12.84 o                         
  -8   1   4        441.21        390.17         9.82 o                         
  -7   1   4       3470.87       3429.54        35.18 o                         
  -6   1   4         79.62         73.26         3.88 o                         
  -5   1   4       3389.48       3372.58        34.31 o                         
  -4   1   4       4478.70       4733.85        39.39 o                         
  -3   1   4       2767.20       2877.18        29.72 o                         
  -2   1   4       3818.33       3694.10        39.78 o                         
  -1   1   4       2507.26       2523.90        27.82 o                         
   0   1   4      24300.40      24139.71       247.73 o                         
   1   1   4         59.57         93.63         3.60 o                         
   2   1   4       3515.84       3482.82        37.96 o                         
   3   1   4       2577.90       2469.72        42.72 o                         
   4   1   4       2755.21       2874.77        33.47 o                         
   5   1   4       1925.85       1787.01        25.26 o                         
   6   1   4        591.79        613.82        14.34 o                         
   7   1   4       2031.52       1933.75        32.44 o                         
   8   1   4        232.49        215.31        15.34 o                         
   9   1   4       1075.79       1047.88        25.17 o                         
  10   1   4         90.49         92.94        12.50 o                         
  11   1   4        340.03        317.51        17.65 o                         
  12   1   4        960.07        999.54        30.43 o                         
  13   1   4         15.18         31.39        15.50 o                         
  14   1   4        346.76        348.95        27.97 o                         
 -17   2   4         20.61         25.21        18.08 o                         
 -16   2   4         58.52         70.71        18.35 o                         
 -15   2   4        375.93        357.80        21.97 o                         
 -14   2   4        273.04        255.04        18.43 o                         
 -13   2   4        246.84        247.50        11.58 o                         
 -12   2   4         88.16         99.31        13.02 o                         
 -11   2   4        620.05        630.60        21.70 o                         
 -10   2   4        107.09        114.88        12.67 o                         
  -9   2   4       1266.02       1311.81        24.03 o                         
  -8   2   4        295.43        280.49        10.63 o                         
  -7   2   4        196.03        184.57        10.23 o                         
  -6   2   4       8073.77       8558.48        95.19 o                         
  -5   2   4        579.19        572.30         8.91 o                         
  -4   2   4       4571.90       4511.59        38.73 o                         
  -3   2   4        231.86        214.21         7.22 o                         
  -2   2   4       1002.14       1028.68        11.48 o                         
  -1   2   4       2625.51       2671.72        29.13 o                         
   0   2   4       1243.81       1320.69        22.44 o                         
   1   2   4       4530.12       4606.75        46.22 o                         
   2   2   4        611.32        738.84        10.27 o                         
   3   2   4       1347.13       1292.89        16.27 o                         
   4   2   4       3081.62       3019.42        32.51 o                         
   5   2   4        688.55        672.24        13.52 o                         
   6   2   4       2767.22       2777.15        38.41 o                         
   7   2   4        237.41        227.10        18.81 o                         
   8   2   4         49.35         34.53         8.75 o                         
   9   2   4       1294.71       1280.07        42.08 o                         
  10   2   4        256.97        231.53        22.19 o                         
  11   2   4        188.41        213.35        16.43 o                         
  12   2   4         11.57         -9.06        14.06 o                         
  13   2   4        140.58        137.42        20.39 o                         
 -16   3   4          1.62         -7.12        17.97 o                         
 -15   3   4         57.02         52.07        17.38 o                         
 -14   3   4         22.89         34.08        15.32 o                         
 -13   3   4         72.59         95.29        15.15 o                         
 -12   3   4        101.38         96.90        13.59 o                         
 -11   3   4         20.27         11.96         9.20 o                         
 -10   3   4        378.78        366.92        15.15 o                         
  -9   3   4        247.02        255.55        13.01 o                         
  -8   3   4        137.81        147.86        14.57 o                         
  -7   3   4        197.62        187.26         8.49 o                         
  -6   3   4         32.47         39.32         2.95 o                         
  -5   3   4       1099.33       1128.81        17.57 o                         
  -4   3   4        158.81        165.05         6.90 o                         
  -3   3   4        549.75        554.66        10.87 o                         
  -2   3   4        197.68        225.42        10.52 o                         
  -1   3   4        350.28        353.79         6.44 o                         
   0   3   4       1333.08       1347.32        17.37 o                         
   1   3   4         73.44         88.94         4.88 o                         
   2   3   4       1143.84       1251.61        19.55 o                         
   3   3   4         17.61          9.66         4.31 o                         
   4   3   4        371.00        338.56        10.45 o                         
   5   3   4        583.13        578.25        14.82 o                         
   6   3   4        589.87        555.76        15.95 o                         
   7   3   4          9.46          1.63         7.50 o                         
   8   3   4         53.36         43.48        12.31 o                         
   9   3   4       1085.22       1039.13        32.00 o                         
  10   3   4        469.51        481.87        24.38 o                         
  11   3   4        166.93        118.74        23.28 o                         
  12   3   4          2.76         14.12        17.88 o                         
 -14   4   4          2.46        -13.71        32.97 o                         
 -13   4   4         11.94         12.82        14.62 o                         
 -12   4   4         44.67         25.50        13.51 o                         
 -11   4   4          8.19         14.07        12.07 o                         
 -10   4   4          1.13          9.80        14.44 o                         
  -9   4   4         66.38         67.54        14.67 o                         
  -8   4   4          1.08          9.10         9.67 o                         
  -7   4   4         77.83         74.43         7.85 o                         
  -6   4   4         18.04         22.44         5.34 o                         
  -5   4   4        102.73         97.04         6.52 o                         
  -4   4   4         12.43         15.89         7.47 o                         
  -3   4   4         39.12         40.50         8.12 o                         
  -2   4   4       1456.02       1435.34        22.44 o                         
  -1   4   4        221.86        229.49         8.32 o                         
   0   4   4         38.08         47.27         5.25 o                         
   1   4   4        140.28        130.87         6.83 o                         
   2   4   4         98.87         90.15         7.08 o                         
   3   4   4         15.93         25.57         9.47 o                         
   4   4   4          5.71          8.32         7.65 o                         
   5   4   4        129.85        118.36        15.43 o                         
   6   4   4         53.41         42.90        15.43 o                         
   7   4   4         17.22         21.38        15.89 o                         
   8   4   4         10.30         17.85        17.41 o                         
   9   4   4         14.78         34.10        20.35 o                         
  10   4   4        118.97        130.21        23.28 o                         
  11   4   4         13.87          8.29        21.60 o                         
 -11   5   4          5.65         -8.43        17.48 o                         
 -10   5   4        122.88        114.53        18.92 o                         
  -9   5   4         10.12          4.37        13.85 o                         
  -8   5   4         19.05         27.46        12.20 o                         
  -7   5   4         51.42         60.41        11.41 o                         
  -6   5   4        128.11        142.49        13.58 o                         
  -5   5   4          7.75          6.15        10.11 o                         
  -4   5   4        148.91        135.90        16.09 o                         
  -3   5   4         41.86         29.69        12.63 o                         
  -2   5   4        328.67        329.21        26.91 o                         
  -1   5   4        126.12        102.44        13.65 o                         
   0   5   4        116.18         94.78        13.65 o                         
   1   5   4        195.82        209.17        10.83 o                         
   2   5   4         78.80         67.26        11.43 o                         
   3   5   4         20.87          2.94        10.61 o                         
   4   5   4         79.91         65.25        13.16 o                         
   5   5   4         24.12          1.95        16.35 o                         
   6   5   4         96.69         95.57        18.39 o                         
   7   5   4         42.07         43.60        21.53 o                         
   8   5   4          0.27         20.38        19.38 o                         
  -7   6   4          0.47         14.80        21.53 o                         
  -6   6   4         34.75         40.37        20.18 o                         
  -5   6   4         22.85         37.60        21.53 o                         
  -4   6   4         26.47         47.53        15.38 o                         
  -3   6   4          0.34          0.11        11.95 o                         
  -2   6   4         22.66         31.64        14.32 o                         
  -1   6   4          8.96         10.68        13.11 o                         
   0   6   4          1.64          0.26        14.80 o                         
   1   6   4         21.61         12.61        13.85 o                         
   2   6   4         14.74         10.88        15.83 o                         
   3   6   4         18.41         39.02        18.84 o                         
   4   6   4         11.20        -22.87        18.84 o                         
 -18   1   5        175.49        170.68        22.33 o                         
 -17   1   5          8.46          8.76        17.30 o                         
 -16   1   5         25.51         25.72        15.71 o                         
 -15   1   5          5.81        -12.32        13.84 o                         
 -14   1   5        288.18        314.67        18.96 o                         
 -13   1   5          3.52         -6.10        11.06 o                         
 -12   1   5         70.37         61.50        11.26 o                         
 -11   1   5        113.72        109.56        11.06 o                         
 -10   1   5        111.61        125.41         9.39 o                         
  -9   1   5         81.23         75.07         5.07 o                         
  -8   1   5        559.44        574.56        10.17 o                         
  -7   1   5        772.60        752.60        11.58 o                         
  -6   1   5      12105.26      12380.34       111.99 o                         
  -5   1   5        109.55        104.78         3.69 o                         
  -4   1   5       1309.31       1278.59        14.54 o                         
  -3   1   5          0.95          2.62         2.31 o                         
  -2   1   5       5863.57       5832.50        61.77 o                         
  -1   1   5       1181.83       1171.11        15.37 o                         
   0   1   5          5.53          5.67         2.51 o                         
   1   1   5        431.08        445.15         8.69 o                         
   2   1   5        289.72        361.55         8.38 o                         
   3   1   5       2193.50       2346.85        28.09 o                         
   4   1   5         83.97         87.36         5.86 o                         
   5   1   5          7.98         11.59         5.92 o                         
   6   1   5        284.04        269.70        12.79 o                         
   7   1   5        206.66        226.45        19.42 o                         
   8   1   5        979.06       1016.16        24.68 o                         
   9   1   5        134.01        122.73        12.22 o                         
  10   1   5        191.66        207.82        15.08 o                         
  11   1   5          1.02         -1.65        12.79 o                         
  12   1   5          8.73         10.19        13.93 o                         
  13   1   5        228.97        253.04        20.13 o                         
 -17   2   5          5.80        -13.20        17.41 o                         
 -16   2   5         28.17          9.78        22.75 o                         
 -15   2   5         16.53         19.21        14.63 o                         
 -14   2   5          3.35          7.66        19.76 o                         
 -13   2   5        324.17        372.51        26.28 o                         
 -12   2   5        167.65        157.59        13.59 o                         
 -11   2   5        106.08        107.97        11.18 o                         
 -10   2   5        842.99        858.95        19.49 o                         
  -9   2   5         40.04         34.89         7.19 o                         
  -8   2   5        313.90        346.04         9.46 o                         
  -7   2   5         91.09         85.56         5.32 o                         
  -6   2   5       2470.48       2543.03        27.66 o                         
  -5   2   5       2181.70       2140.62        19.50 o                         
  -4   2   5         27.16         37.23         2.67 o                         
  -3   2   5       3198.40       3088.07        27.93 o                         
  -2   2   5        483.06        484.31         6.67 o                         
  -1   2   5        613.79        558.77        11.51 o                         
   0   2   5         97.08        148.63         8.44 o                         
   1   2   5          5.72          3.35         2.94 o                         
   2   2   5       3077.14       2896.37        29.10 o                         
   3   2   5        189.25        183.88         6.32 o                         
   4   2   5       1120.40       1148.38        17.81 o                         
   5   2   5       1448.49       1468.73        23.90 o                         
   6   2   5       1253.21       1188.29        22.15 o                         
   7   2   5         12.23         14.91         7.75 o                         
   8   2   5       1494.88       1465.77        31.13 o                         
   9   2   5         61.16         78.76        20.00 o                         
  10   2   5        431.91        422.76        27.96 o                         
  11   2   5        108.71        108.62        15.21 o                         
  12   2   5        157.67        166.71        17.79 o                         
  13   2   5          7.64         -5.98        15.75 o                         
 -16   3   5        248.82        308.52        38.92 o                         
 -15   3   5         20.16          6.71        15.72 o                         
 -14   3   5        268.11        307.36        27.73 o                         
 -13   3   5        156.66        136.36        15.15 o                         
 -12   3   5        205.34        226.71        15.47 o                         
 -11   3   5        160.37        165.86        14.46 o                         
 -10   3   5        123.46        148.35        10.22 o                         
  -9   3   5        644.90        653.97        21.95 o                         
  -8   3   5        698.65        692.32        14.33 o                         
  -7   3   5       1264.70       1280.49        18.43 o                         
  -6   3   5       1214.84       1165.74        27.71 o                         
  -5   3   5        750.66        732.40        14.75 o                         
  -4   3   5       4708.78       4629.18        53.82 o                         
  -3   3   5         63.40         65.19         4.20 o                         
  -2   3   5       1814.53       1729.56        20.40 o                         
  -1   3   5       1619.50       1606.18        19.78 o                         
   0   3   5       2310.56       2425.39        32.59 o                         
   1   3   5       1738.92       1735.25        24.64 o                         
   2   3   5         63.06         79.50         5.08 o                         
   3   3   5       1848.75       1823.00        22.73 o                         
   4   3   5        365.95        425.94        13.02 o                         
   5   3   5       1675.66       1630.78        26.62 o                         
   6   3   5        803.06        843.52        24.61 o                         
   7   3   5         31.62         20.54         8.74 o                         
   8   3   5       1677.62       1745.04        35.28 o                         
   9   3   5         52.15         59.68        17.87 o                         
  10   3   5        308.38        306.42        27.48 o                         
  11   3   5        280.68        344.93        56.51 o                         
  12   3   5          9.21         20.17        19.20 o                         
 -14   4   5         15.94         -0.89        20.35 o                         
 -13   4   5         26.62         52.33        21.01 o                         
 -12   4   5        590.58        518.78        22.36 o                         
 -11   4   5         37.71         51.46        11.74 o                         
 -10   4   5        635.16        677.02        22.13 o                         
  -9   4   5          4.03          1.79        12.81 o                         
  -8   4   5        343.45        387.09        17.73 o                         
  -7   4   5        128.82        104.21         6.73 o                         
  -6   4   5          5.38         -1.86         6.07 o                         
  -5   4   5       1267.06       1243.49        27.14 o                         
  -4   4   5         73.49         71.90         8.83 o                         
  -3   4   5       1656.38       1618.62        25.56 o                         
  -2   4   5         81.45         72.62         7.96 o                         
  -1   4   5        551.09        526.10        11.92 o                         
   0   4   5        491.32        510.77         9.28 o                         
   1   4   5        227.39        192.02         8.10 o                         
   2   4   5       1413.90       1459.42        26.10 o                         
   3   4   5        205.63        233.97        14.26 o                         
   4   4   5        643.17        650.20        19.40 o                         
   5   4   5        226.36        317.48        51.80 o                         
   6   4   5        401.62        370.62        23.87 o                         
   7   4   5        524.70        596.68        31.97 o                         
   8   4   5          9.24          3.35        17.67 o                         
   9   4   5         49.63         71.43        21.90 o                         
  10   4   5         15.08         46.47        22.89 o                         
 -12   5   5         15.51         28.67        19.55 o                         
 -11   5   5        172.71        156.46        21.15 o                         
 -10   5   5        149.65        152.70        18.10 o                         
  -9   5   5        163.71        211.25        29.60 o                         
  -8   5   5         20.14          2.69        20.18 o                         
  -7   5   5        177.69        189.29        20.64 o                         
  -6   5   5         90.70         99.50        11.60 o                         
  -5   5   5        380.42        415.09        19.33 o                         
  -4   5   5          6.97          3.68        12.81 o                         
  -3   5   5         55.66         44.07        13.65 o                         
  -2   5   5       1434.56       1417.89        41.07 o                         
  -1   5   5         81.49         88.62        14.67 o                         
   0   5   5        317.12        302.06        10.96 o                         
   1   5   5        186.64        214.12        17.41 o                         
   2   5   5          7.61          2.94        10.44 o                         
   3   5   5        557.19        555.80        23.31 o                         
   4   5   5          1.99        -10.59        14.55 o                         
   5   5   5        275.20        289.34        22.61 o                         
   6   5   5        443.45        530.94        32.18 o                         
   7   5   5         77.51         65.40        20.91 o                         
  -7   6   5         23.79          9.42        21.53 o                         
  -6   6   5         99.52        103.61        21.53 o                         
  -5   6   5         79.78         50.63        17.31 o                         
  -4   6   5          0.77        -18.68        14.17 o                         
  -3   6   5         88.66         85.99        16.27 o                         
  -2   6   5         70.33         49.10        15.23 o                         
  -1   6   5        171.67        161.21        18.34 o                         
   0   6   5          8.52         30.91        15.06 o                         
   1   6   5          5.59          4.59        14.87 o                         
   2   6   5         22.08         27.46         9.63 o                         
   3   6   5          2.26          6.73        18.84 o                         
 -18   0   6         67.27         28.26        32.29 o                         
 -17   0   6        343.67        382.13        40.37 o                         
 -16   0   6         42.76         72.66        28.26 o                         
 -15   0   6         54.81         80.73        24.22 o                         
 -14   0   6        634.15        655.28        44.40 o                         
 -13   0   6         52.64         37.68        18.84 o                         
 -12   0   6        572.17        512.65        34.98 o                         
 -11   0   6        122.36        134.49        12.26 o                         
 -10   0   6        506.04        520.55        16.04 o                         
  -9   0   6       5807.23       5732.80        76.77 o                         
  -8   0   6        568.85        509.80        10.89 o                         
  -7   0   6       1431.73       1449.28        20.28 o                         
  -6   0   6         27.77         27.52         4.77 o                         
  -5   0   6       1047.99        959.30        14.41 o                         
  -4   0   6      20095.90      19473.92       196.76 o                         
  -3   0   6       1792.15       1937.28        28.68 o                         
  -2   0   6       2834.68       2855.00        45.87 o                         
  -1   0   6         78.71         54.18         6.26 o                         
   0   0   6      10638.98      10703.10       219.32 o                         
   1   0   6       6469.53       6628.91       117.50 o                         
   2   0   6       2606.37       2810.93        54.70 o                         
   3   0   6        312.13        187.22        52.48 o                         
   4   0   6        902.96       1105.98        29.49 o                         
   5   0   6       5509.04       5498.26        84.16 o                         
   6   0   6        828.54        791.01        27.10 o                         
   7   0   6       1830.69       1788.76       104.28 o                         
   8   0   6       1730.21       1706.91        45.67 o                         
   9   0   6        476.06        487.93        27.10 o                         
  10   0   6       1260.75       1185.78        42.78 o                         
  11   0   6        450.56        398.38        29.45 o                         
  12   0   6        209.89        220.10        25.69 o                         
  13   0   6        212.50        165.01        26.05 o                         
 -18   1   6         85.35         86.28        23.73 o                         
 -17   1   6        169.25        163.98        19.74 o                         
 -16   1   6        352.41        361.65        21.72 o                         
 -15   1   6        376.64        391.91        27.68 o                         
 -14   1   6         11.57          1.76         9.07 o                         
 -13   1   6        818.92        884.95        22.08 o                         
 -12   1   6         39.72         35.73         8.93 o                         
 -11   1   6       1258.21       1240.29        23.47 o                         
 -10   1   6       1177.29       1220.16        20.10 o                         
  -9   1   6         26.03         41.97         6.12 o                         
  -8   1   6      17277.54      17224.71       147.85 o                         
  -7   1   6        559.71        539.36         7.92 o                         
  -6   1   6       9314.73       9206.54        66.21 o                         
  -5   1   6       1655.31       1653.64        18.91 o                         
  -4   1   6         99.48         92.83         3.19 o                         
  -3   1   6       3607.33       3616.04        40.10 o                         
  -2   1   6        548.22        680.26        10.55 o                         
  -1   1   6       5446.35       5560.75        54.69 o                         
   0   1   6       5677.10       5836.36        57.79 o                         
   1   1   6       4509.20       4793.05        51.57 o                         
   2   1   6       4663.86       4770.79        51.91 o                         
   3   1   6        859.69        925.12        14.89 o                         
   4   1   6       6840.90       6853.22        73.85 o                         
   5   1   6          4.92          6.63         6.47 o                         
   6   1   6       2202.46       2119.17        34.96 o                         
   7   1   6       1138.02       1096.69        28.20 o                         
   8   1   6        101.53         98.25        11.08 o                         
   9   1   6       1598.26       1559.69        40.78 o                         
  10   1   6        237.32        228.23        16.06 o                         
  11   1   6        289.91        290.66        18.55 o                         
  12   1   6         63.04         93.36        16.34 o                         
  13   1   6        163.03        132.21        18.68 o                         
 -17   2   6        123.25        150.74        20.16 o                         
 -16   2   6          2.00        -18.69        14.98 o                         
 -15   2   6          8.48          0.23        14.23 o                         
 -14   2   6        223.95        233.88        21.94 o                         
 -13   2   6          2.78         12.11        11.40 o                         
 -12   2   6        587.77        598.53        21.16 o                         
 -11   2   6        226.20        245.92        13.50 o                         
 -10   2   6        286.97        264.61        11.60 o                         
  -9   2   6       1256.76       1219.04        19.42 o                         
  -8   2   6       1698.67       1708.96        26.05 o                         
  -7   2   6       2267.17       2290.29        25.80 o                         
  -6   2   6        160.30        174.12         5.10 o                         
  -5   2   6        314.82        319.67         6.78 o                         
  -4   2   6       3088.65       3047.87        30.01 o                         
  -3   2   6       1636.59       1682.71        31.89 o                         
  -2   2   6       5094.39       5140.33        56.21 o                         
  -1   2   6         77.36         59.88         3.54 o                         
   0   2   6       3272.14       3312.57        34.77 o                         
   1   2   6       1036.63       1015.40        13.52 o                         
   2   2   6       1882.07       1853.20        20.75 o                         
   3   2   6       1332.01       1268.72        18.85 o                         
   4   2   6         63.88         65.77         7.22 o                         
   5   2   6        874.46        811.16        18.32 o                         
   6   2   6          2.34         -6.16         7.17 o                         
   7   2   6       2087.23       2042.93        34.76 o                         
   8   2   6        969.36        916.44        25.83 o                         
   9   2   6         56.28         24.50        17.09 o                         
  10   2   6        371.73        371.92        18.88 o                         
  11   2   6          2.48         -1.56        14.33 o                         
  12   2   6        208.41        211.48        23.18 o                         
 -16   3   6          5.76         26.11        27.58 o                         
 -15   3   6          2.22          1.47        14.32 o                         
 -14   3   6        119.01         94.75        14.76 o                         
 -13   3   6        105.79        121.27        14.32 o                         
 -12   3   6         22.55         13.85        10.81 o                         
 -11   3   6         87.73         98.76         9.99 o                         
 -10   3   6        108.18        101.68         8.62 o                         
  -9   3   6         12.24         14.62         5.44 o                         
  -8   3   6        368.55        379.64         8.89 o                         
  -7   3   6         17.80         10.01         3.69 o                         
  -6   3   6         53.05         51.23         5.28 o                         
  -5   3   6        151.26        138.46         6.56 o                         
  -4   3   6        374.46        365.09         8.64 o                         
  -3   3   6       1049.75       1023.77        13.31 o                         
  -2   3   6        277.81        314.65         6.81 o                         
  -1   3   6        451.88        442.60        12.44 o                         
   0   3   6         87.26         89.63         5.23 o                         
   1   3   6        645.75        602.13        11.99 o                         
   2   3   6        119.67        106.32         5.95 o                         
   3   3   6        126.40        117.74         6.53 o                         
   4   3   6        362.98        370.47        13.23 o                         
   5   3   6        145.40        148.19         9.62 o                         
   6   3   6        285.00        286.40        12.53 o                         
   7   3   6        262.37        284.57        24.66 o                         
   8   3   6         27.09          7.79        13.85 o                         
   9   3   6         20.43         24.41        19.38 o                         
  10   3   6        179.93        168.74        24.85 o                         
  11   3   6         12.78          8.49        22.30 o                         
 -14   4   6          3.07         -4.49        21.01 o                         
 -13   4   6         53.70         44.70        19.07 o                         
 -12   4   6         94.52        103.95        19.71 o                         
 -11   4   6         10.14          0.27        15.67 o                         
 -10   4   6         56.55         52.01        11.13 o                         
  -9   4   6         42.12         84.67        19.51 o                         
  -8   4   6          3.70         10.61        12.82 o                         
  -7   4   6         92.28         75.09         6.40 o                         
  -6   4   6       1087.12       1027.77        24.37 o                         
  -5   4   6         14.00         19.71         6.16 o                         
  -4   4   6        274.60        265.57        10.63 o                         
  -3   4   6        277.74        252.20         9.97 o                         
  -2   4   6         87.98         95.85         4.18 o                         
  -1   4   6          0.51          2.28         3.51 o                         
   0   4   6         35.71         35.09         5.47 o                         
   1   4   6         10.37          7.81         5.91 o                         
   2   4   6        110.07         71.47        13.35 o                         
   3   4   6         15.65          3.40         7.12 o                         
   4   4   6          4.37          0.05        10.88 o                         
   5   4   6         89.80         84.15        16.42 o                         
   6   4   6          6.34          3.65        16.15 o                         
   7   4   6          6.47         -5.52        17.67 o                         
   8   4   6          9.47         18.16        19.36 o                         
   9   4   6        222.50        205.74        27.58 o                         
 -12   5   6          7.83         16.95        21.98 o                         
 -11   5   6          0.37          0.00        25.57 o                         
 -10   5   6          0.60         -6.73        22.87 o                         
  -9   5   6          2.11          7.05        17.78 o                         
  -8   5   6         44.64         40.10        31.62 o                         
  -7   5   6        100.57         95.14        17.41 o                         
  -6   5   6         58.93         56.86        11.14 o                         
  -5   5   6         33.21         46.63        14.44 o                         
  -4   5   6        555.86        514.32        27.10 o                         
  -3   5   6          0.98         -6.28        12.81 o                         
  -2   5   6          9.17         13.01        12.81 o                         
  -1   5   6         13.99         16.91        12.81 o                         
   0   5   6        152.47        151.83         9.04 o                         
   1   5   6         10.82          3.49        10.53 o                         
   2   5   6         75.44         77.87        12.79 o                         
   3   5   6         20.39          0.46        12.05 o                         
   4   5   6         59.84         39.91        13.65 o                         
   5   5   6          0.52         -7.13        17.12 o                         
   6   5   6         30.84         40.30        18.67 o                         
   7   5   6          3.81          9.83        19.66 o                         
  -7   6   6         21.34         33.64        22.87 o                         
  -6   6   6          1.45         -1.35        20.18 o                         
  -5   6   6         13.40          3.14        22.87 o                         
  -4   6   6         48.00         50.28        17.48 o                         
  -3   6   6          1.05         -2.19        15.06 o                         
  -2   6   6         46.81         40.01        16.27 o                         
  -1   6   6          0.37         17.99        22.87 o                         
   0   6   6        232.81        268.38        41.71 o                         
   1   6   6          2.64         -9.03        15.06 o                         
   2   6   6          4.21        -11.21        29.60 o                         
 -18   1   7         26.22         32.62        21.39 o                         
 -17   1   7          0.58         27.10        19.71 o                         
 -16   1   7         33.88         41.00        12.67 o                         
 -15   1   7         27.66         24.58        10.71 o                         
 -14   1   7          6.65          0.67         9.04 o                         
 -13   1   7         60.34         61.22         9.67 o                         
 -12   1   7        409.29        411.15        26.19 o                         
 -11   1   7         56.58         52.22         8.22 o                         
 -10   1   7        490.87        500.69        11.06 o                         
  -9   1   7         65.13         70.90         4.31 o                         
  -8   1   7        753.41        763.79         9.73 o                         
  -7   1   7        753.25        752.99         8.64 o                         
  -6   1   7        391.47        423.73         7.25 o                         
  -5   1   7        493.96        448.68         7.20 o                         
  -4   1   7        796.94        879.94        12.40 o                         
  -3   1   7        151.47        133.87         4.96 o                         
  -2   1   7        291.93        247.40         7.52 o                         
  -1   1   7        104.11        117.81         5.82 o                         
   0   1   7         64.61         60.75         4.34 o                         
   1   1   7         15.74         15.47         4.03 o                         
   2   1   7       4022.13       4277.10        47.63 o                         
   3   1   7        504.73        491.57        11.69 o                         
   4   1   7        220.91        199.56         9.31 o                         
   5   1   7         33.92         28.26         9.15 o                         
   6   1   7         75.12         86.04        13.46 o                         
   7   1   7         96.42        107.68        17.67 o                         
   8   1   7        168.47        167.42        13.32 o                         
   9   1   7          1.34         23.90        12.10 o                         
  10   1   7         25.05         22.18        13.43 o                         
  11   1   7          7.62         30.44        14.12 o                         
  12   1   7        129.24        117.97        17.43 o                         
 -17   2   7         17.40         14.10        20.35 o                         
 -16   2   7        313.19        325.21        24.85 o                         
 -15   2   7         47.97         36.65        20.86 o                         
 -14   2   7        193.55        198.10        17.91 o                         
 -13   2   7        176.49        203.65        16.91 o                         
 -12   2   7          0.38         -9.47        10.55 o                         
 -11   2   7         96.22        113.24        16.15 o                         
 -10   2   7       1393.41       1353.23        27.87 o                         
  -9   2   7        636.50        622.54        12.65 o                         
  -8   2   7       5266.87       5089.10        50.17 o                         
  -7   2   7        149.45        148.52         5.17 o                         
  -6   2   7        570.06        518.51         9.22 o                         
  -5   2   7         81.69         83.26         4.14 o                         
  -4   2   7       3226.31       3298.02        39.65 o                         
  -3   2   7       1744.84       1693.80        21.07 o                         
  -2   2   7        834.01        842.21        12.93 o                         
  -1   2   7       1775.95       1771.44        22.70 o                         
   0   2   7         99.87        128.97         5.36 o                         
   1   2   7       2841.59       2944.72        32.41 o                         
   2   2   7        944.53        916.93        22.27 o                         
   3   2   7        501.02        479.76        13.19 o                         
   4   2   7       2794.97       2773.75        38.65 o                         
   5   2   7        106.80        100.80         8.83 o                         
   6   2   7       1902.29       1924.23        31.65 o                         
   7   2   7        462.33        432.06        15.68 o                         
   8   2   7        104.08        109.39        22.33 o                         
   9   2   7        265.17        286.42        19.74 o                         
  10   2   7         37.20         48.14        14.08 o                         
  11   2   7        252.67        277.70        19.90 o                         
 -16   3   7        102.01         33.64        32.29 o                         
 -15   3   7         80.55         90.15        32.29 o                         
 -14   3   7        127.03        143.22        18.34 o                         
 -13   3   7         10.09         22.87        22.20 o                         
 -12   3   7        325.56        358.42        20.58 o                         
 -11   3   7          2.19          5.19         7.64 o                         
 -10   3   7        768.87        777.79        16.89 o                         
  -9   3   7        304.94        284.24        11.38 o                         
  -8   3   7         51.20         32.48         5.24 o                         
  -7   3   7        965.86        918.53        13.26 o                         
  -6   3   7          4.37          0.97         7.58 o                         
  -5   3   7       2499.41       2403.51        34.38 o                         
  -4   3   7        167.08        182.88         5.76 o                         
  -3   3   7        426.39        410.48         8.83 o                         
  -2   3   7       1768.45       1735.80        23.44 o                         
  -1   3   7          6.07         -0.80         4.20 o                         
   0   3   7       1210.84       1111.63        16.80 o                         
   1   3   7        338.53        379.16        10.26 o                         
   2   3   7       1028.16        972.25        15.62 o                         
   3   3   7       1029.51        998.18        19.24 o                         
   4   3   7       2702.97       2668.37        38.04 o                         
   5   3   7        428.76        450.15        15.31 o                         
   6   3   7         22.00         33.72        10.92 o                         
   7   3   7         41.30         55.91        12.44 o                         
   8   3   7         23.38         56.02        20.35 o                         
   9   3   7        129.10        143.84        22.95 o                         
  10   3   7        405.26        436.46        31.97 o                         
 -14   4   7         49.93         53.82        32.29 o                         
 -13   4   7        161.71        122.44        33.64 o                         
 -12   4   7         75.60         84.77        33.64 o                         
 -11   4   7        203.70        195.10        32.29 o                         
 -10   4   7        164.00        142.72        30.27 o                         
  -9   4   7        266.77        274.26        27.85 o                         
  -8   4   7        122.47        137.92        18.24 o                         
  -7   4   7        416.06        411.76        13.27 o                         
  -6   4   7       2698.15       2666.19        38.49 o                         
  -5   4   7        265.85        249.11         9.89 o                         
  -4   4   7        626.24        612.36        14.66 o                         
  -3   4   7        308.72        298.47        10.74 o                         
  -2   4   7        159.85        153.24         6.68 o                         
  -1   4   7       1294.63       1247.78        17.39 o                         
   0   4   7          6.73          6.12         5.39 o                         
   1   4   7       1162.60       1147.72        20.61 o                         
   2   4   7        420.51        514.69        36.62 o                         
   3   4   7        556.83        556.42        23.31 o                         
   4   4   7        181.69        255.00        34.09 o                         
   5   4   7          3.00          0.79        15.43 o                         
   6   4   7        659.82        762.82        37.14 o                         
   7   4   7          0.94          1.94        26.91 o                         
   8   4   7        503.13        516.74        45.08 o                         
   9   4   7        132.61        202.05        30.95 o                         
 -12   5   7         26.66         -1.35        28.26 o                         
 -11   5   7         19.01          8.07        26.91 o                         
 -10   5   7         63.11         83.42        28.26 o                         
  -9   5   7         27.10          6.28        18.10 o                         
  -8   5   7          1.85          3.33        16.91 o                         
  -7   5   7        417.28        414.08        26.81 o                         
  -6   5   7         31.35         14.26        15.67 o                         
  -5   5   7        476.08        461.88        27.79 o                         
  -4   5   7         58.89         49.86        15.06 o                         
  -3   5   7        152.53        183.10        18.34 o                         
  -2   5   7        373.26        378.42        22.39 o                         
  -1   5   7         44.04         28.97         8.56 o                         
   0   5   7        151.84        160.93        17.91 o                         
   1   5   7         54.77        106.02        13.48 o                         
   2   5   7         36.25         28.86        12.79 o                         
   3   5   7        285.00        275.15        18.19 o                         
   4   5   7         92.87         92.64        18.75 o                         
   5   5   7        103.04        125.83        21.01 o                         
   6   5   7         58.02         42.37        19.66 o                         
  -7   6   7          1.22         10.76        21.53 o                         
  -6   6   7        122.54         98.22        24.22 o                         
  -5   6   7          0.34         -2.69        18.84 o                         
  -4   6   7         24.36         40.37        17.31 o                         
  -3   6   7         89.40        114.78        33.64 o                         
  -2   6   7         39.74         23.29        17.12 o                         
  -1   6   7         28.31         23.79        16.91 o                         
   0   6   7          4.45        -17.22        18.16 o                         
   1   6   7        122.25        101.23        20.18 o                         
 -18   0   8          9.00         39.02        29.60 o                         
 -17   0   8        293.03        269.26        22.22 o                         
 -16   0   8        107.66         91.78        16.47 o                         
 -15   0   8        467.46        498.76        26.59 o                         
 -14   0   8        303.71        330.48        54.49 o                         
 -13   0   8        197.91        192.73        28.93 o                         
 -12   0   8       4295.05       4330.72        72.17 o                         
 -11   0   8         42.63         63.61         8.47 o                         
 -10   0   8        820.86        829.97        20.18 o                         
  -9   0   8       1641.06       1695.56        24.07 o                         
  -8   0   8      10757.51      10766.65       119.26 o                         
  -7   0   8        839.20        862.84        15.00 o                         
  -6   0   8       1060.40       1035.25        16.24 o                         
  -5   0   8       2541.14       2358.32        27.52 o                         
  -4   0   8         14.92          8.20         4.70 o                         
  -3   0   8       7150.62       7092.20       107.95 o                         
  -2   0   8        902.99        832.86        19.24 o                         
  -1   0   8       1946.18       2012.60        35.65 o                         
   0   0   8      28073.39      28872.58       423.06 o                         
   1   0   8        939.85       1078.14        27.10 o                         
   2   0   8       5005.20       5011.63       133.21 o                         
   3   0   8        185.02        150.91        27.58 o                         
   4   0   8       1075.82       1082.92        30.91 o                         
   5   0   8       2787.27       2751.23        59.94 o                         
   6   0   8        615.14        596.42        28.26 o                         
   7   0   8       1502.51       1455.53        43.73 o                         
   8   0   8        171.45        114.63        19.03 o                         
   9   0   8        484.80        487.90        52.48 o                         
  10   0   8        223.18        226.74        24.52 o                         
  11   0   8        361.20        339.66        29.87 o                         
  12   0   8        388.78        339.99        30.40 o                         
 -18   1   8         71.57         70.55        21.64 o                         
 -17   1   8          0.22        -24.11        17.78 o                         
 -16   1   8        287.16        320.88        17.97 o                         
 -15   1   8          3.44         -1.98        10.49 o                         
 -14   1   8         53.99         45.82        10.49 o                         
 -13   1   8        284.01        290.69        13.26 o                         
 -12   1   8         95.30         95.25         8.62 o                         
 -11   1   8       1617.77       1606.62        24.79 o                         
 -10   1   8          8.48         12.78         4.22 o                         
  -9   1   8       1170.35       1137.97        12.92 o                         
  -8   1   8         78.53        117.53         4.15 o                         
  -7   1   8        798.61        813.21         9.97 o                         
  -6   1   8       4967.61       4959.17        43.51 o                         
  -5   1   8        154.21        164.29         4.39 o                         
  -4   1   8      14626.91      14862.40       146.20 o                         
  -3   1   8        186.08        148.22         7.49 o                         
  -2   1   8       1774.21       1733.70        22.46 o                         
  -1   1   8       2748.09       2708.95        32.39 o                         
   0   1   8       3090.11       3377.03        38.42 o                         
   1   1   8       2004.97       1859.75        23.91 o                         
   2   1   8          9.00         10.75         4.98 o                         
   3   1   8       3877.68       3794.92        48.81 o                         
   4   1   8       3923.92       3845.61        50.15 o                         
   5   1   8       2029.22       1959.95        31.23 o                         
   6   1   8        526.73        504.04        34.73 o                         
   7   1   8         82.28         77.97        13.34 o                         
   8   1   8       1119.02       1164.25        40.31 o                         
   9   1   8        416.72        412.72        19.32 o                         
  10   1   8        647.84        615.79        45.31 o                         
  11   1   8        310.97        310.32        20.41 o                         
 -17   2   8         40.80         49.60        19.66 o                         
 -16   2   8          2.40          0.56        16.42 o                         
 -15   2   8        148.73        152.16        17.91 o                         
 -14   2   8         53.81         54.06        13.85 o                         
 -13   2   8        219.29        229.87        21.53 o                         
 -12   2   8        546.08        560.69        22.61 o                         
 -11   2   8         25.41         23.01         7.77 o                         
 -10   2   8       2358.30       2335.18        38.82 o                         
  -9   2   8        293.37        268.03         7.80 o                         
  -8   2   8        376.86        353.61         8.41 o                         
  -7   2   8        716.06        697.55        10.73 o                         
  -6   2   8        148.02        149.03         5.03 o                         
  -5   2   8       1114.98       1052.13        13.63 o                         
  -4   2   8        808.96        843.42        13.28 o                         
  -3   2   8       3117.51       3085.92        35.76 o                         
  -2   2   8         17.05          3.95         3.64 o                         
  -1   2   8        547.26        535.06        10.20 o                         
   0   2   8       2241.00       2144.48        25.24 o                         
   1   2   8         63.30         61.34         5.78 o                         
   2   2   8       2479.13       2447.17        34.00 o                         
   3   2   8         30.88         32.35         7.04 o                         
   4   2   8         15.00          1.41         7.04 o                         
   5   2   8       1201.28       1252.43        24.42 o                         
   6   2   8        958.89        908.97        22.18 o                         
   7   2   8        261.85        298.82        33.02 o                         
   8   2   8          6.31          7.39        13.34 o                         
   9   2   8        273.26        253.80        19.70 o                         
  10   2   8         50.88         56.48        15.26 o                         
  11   2   8        163.11        186.38        20.78 o                         
 -16   3   8         20.97         18.84        30.95 o                         
 -15   3   8         13.86        -28.26        29.60 o                         
 -14   3   8         37.65         49.78        29.60 o                         
 -13   3   8         68.74         63.41        12.03 o                         
 -12   3   8         17.97         21.91        14.80 o                         
 -11   3   8        177.54        150.73         9.32 o                         
 -10   3   8       1018.26       1022.10        21.26 o                         
  -9   3   8        522.48        522.73        16.90 o                         
  -8   3   8        296.37        266.22         9.03 o                         
  -7   3   8        121.54        130.13         5.10 o                         
  -6   3   8        317.79        306.43        12.43 o                         
  -5   3   8        180.36        189.63        12.04 o                         
  -4   3   8        720.16        709.55        15.35 o                         
  -3   3   8         21.14         13.45         4.46 o                         
  -2   3   8        290.68        283.42        11.65 o                         
  -1   3   8         77.71         63.11         6.07 o                         
   0   3   8        204.70        181.79         8.08 o                         
   1   3   8        691.19        633.66        13.82 o                         
   2   3   8        591.72        572.89        14.24 o                         
   3   3   8          5.55          4.09         6.97 o                         
   4   3   8        110.84        120.10         9.57 o                         
   5   3   8       1689.26       1561.11        32.28 o                         
   6   3   8       1182.41       1151.72        41.15 o                         
   7   3   8        182.95        146.14        21.98 o                         
   8   3   8         12.28         21.34        19.38 o                         
   9   3   8         15.67         40.15        24.22 o                         
  10   3   8        123.54        164.46        27.10 o                         
 -15   4   8          0.21          1.35        33.64 o                         
 -14   4   8          1.69        -13.46        29.60 o                         
 -13   4   8          2.87         18.41        22.22 o                         
 -12   4   8          1.98         -7.49        16.20 o                         
 -11   4   8         34.96         21.43        18.39 o                         
 -10   4   8          2.65         -4.61        27.58 o                         
  -9   4   8         66.56         26.46        16.81 o                         
  -8   4   8         38.15         26.04        10.35 o                         
  -7   4   8         12.94         17.51        11.10 o                         
  -6   4   8       1109.89       1156.81        27.84 o                         
  -5   4   8        164.86        169.32         9.58 o                         
  -4   4   8         37.99         39.95         5.55 o                         
  -3   4   8         88.09         77.62         5.51 o                         
  -2   4   8        115.35        114.27         5.82 o                         
  -1   4   8          0.30          3.59         5.74 o                         
   0   4   8          9.89          7.77         6.03 o                         
   1   4   8         53.40         37.47        12.30 o                         
   2   4   8        465.19        449.76        20.11 o                         
   3   4   8        104.60        112.33        20.20 o                         
   4   4   8         18.29         22.87        16.15 o                         
   5   4   8          1.20         -0.78        16.42 o                         
   6   4   8          0.50         17.09        18.75 o                         
   7   4   8          0.51         -8.81        28.93 o                         
   8   4   8          0.25          0.78        21.90 o                         
 -12   5   8          5.48         43.06        29.60 o                         
 -11   5   8          3.74        -12.11        26.91 o                         
 -10   5   8          0.69        -13.46        24.22 o                         
  -9   5   8          6.66         10.76        17.91 o                         
  -8   5   8         82.06         53.70        19.66 o                         
  -7   5   8         57.85         52.75        17.91 o                         
  -6   5   8         53.78         49.50        16.91 o                         
  -5   5   8         47.28         44.51        16.15 o                         
  -4   5   8          4.36         14.41        16.82 o                         
  -3   5   8        115.00        112.71        13.56 o                         
  -2   5   8         26.48         33.99         9.39 o                         
  -1   5   8          2.13         -6.73        14.44 o                         
   0   5   8          0.03          2.41        11.24 o                         
   1   5   8         44.38         64.99        13.54 o                         
   2   5   8        116.34        102.86        18.89 o                         
   3   5   8         10.27         -3.34        15.69 o                         
   4   5   8          1.32          2.98        17.12 o                         
   5   5   8          1.01        -13.46        18.39 o                         
  -6   6   8          0.26         -5.38        20.18 o                         
  -5   6   8         12.98         16.15        20.18 o                         
  -4   6   8        138.56        146.96        20.77 o                         
  -3   6   8         15.64         16.31        17.31 o                         
  -2   6   8         11.50         11.70        21.53 o                         
  -1   6   8          0.80         -4.86        17.12 o                         
 -18   1   9         96.19         95.02        36.99 o                         
 -17   1   9          2.86         -2.20        13.86 o                         
 -16   1   9          4.99         -6.62        10.29 o                         
 -15   1   9          9.06          4.02         9.23 o                         
 -14   1   9        164.44        153.59        11.04 o                         
 -13   1   9         30.87         34.29         8.15 o                         
 -12   1   9          0.83         -6.77         5.83 o                         
 -11   1   9         79.15         71.02         6.00 o                         
 -10   1   9       2177.10       2200.50        21.21 o                         
  -9   1   9         37.01         36.81         4.21 o                         
  -8   1   9        333.12        329.71         6.92 o                         
  -7   1   9         70.52         69.99         4.77 o                         
  -6   1   9       2692.07       2782.23        24.91 o                         
  -5   1   9        594.50        597.32        11.07 o                         
  -4   1   9         97.28        114.18         6.29 o                         
  -3   1   9        599.29        627.96        11.33 o                         
  -2   1   9       1222.69       1342.28        19.16 o                         
  -1   1   9       1731.53       1826.91        25.78 o                         
   0   1   9        606.67        634.32        13.75 o                         
   1   1   9         19.84         19.38         5.23 o                         
   2   1   9        846.34        807.66        16.90 o                         
   3   1   9          1.65          6.41         7.02 o                         
   4   1   9        256.88        288.51        13.80 o                         
   5   1   9        344.78        304.62        14.94 o                         
   6   1   9        408.90        374.27        18.86 o                         
   7   1   9          8.84         15.66        12.61 o                         
   8   1   9         13.77         41.54        12.82 o                         
   9   1   9        295.14        281.59        28.16 o                         
  10   1   9         51.47         79.52        15.53 o                         
  11   1   9         59.51         46.86        16.99 o                         
 -18   2   9         21.52         56.90        23.30 o                         
 -17   2   9         59.19         56.57        21.82 o                         
 -16   2   9         22.06         14.95        13.98 o                         
 -15   2   9          3.96          4.44        11.89 o                         
 -14   2   9        279.97        304.57        16.64 o                         
 -13   2   9          0.67          1.67         9.58 o                         
 -12   2   9         80.93         56.95         9.90 o                         
 -11   2   9         23.26         22.57         5.94 o                         
 -10   2   9        527.38        530.67        11.45 o                         
  -9   2   9        965.92        945.93        17.87 o                         
  -8   2   9        234.83        240.14         7.71 o                         
  -7   2   9        877.83        846.72        12.23 o                         
  -6   2   9        536.84        545.60         9.38 o                         
  -5   2   9        256.79        248.92         6.85 o                         
  -4   2   9         87.08         57.73         3.95 o                         
  -3   2   9        153.33        151.04         7.47 o                         
  -2   2   9       2486.15       2476.43        28.05 o                         
  -1   2   9        243.48        241.41        11.83 o                         
   0   2   9       1328.72       1412.86        20.94 o                         
   1   2   9       1893.04       1799.68        27.16 o                         
   2   2   9        159.25        165.09        11.53 o                         
   3   2   9         54.72         69.23         8.29 o                         
   4   2   9       1304.66       1226.98        23.90 o                         
   5   2   9         49.31         49.31         9.27 o                         
   6   2   9        691.43        727.08        26.63 o                         
   7   2   9         50.17         71.22        14.33 o                         
   8   2   9        558.30        546.65        25.92 o                         
   9   2   9         11.03          8.23        15.87 o                         
  10   2   9        276.81        325.17        29.13 o                         
 -16   3   9         82.66         87.72        24.68 o                         
 -15   3   9         50.00         55.96        26.91 o                         
 -14   3   9          0.16         -2.10        20.44 o                         
 -13   3   9         58.39         77.07        20.31 o                         
 -12   3   9        806.48        760.38        29.73 o                         
 -11   3   9        303.30        340.07        14.90 o                         
 -10   3   9        795.05        799.19        23.16 o                         
  -9   3   9         40.00         41.24         7.10 o                         
  -8   3   9       2468.27       2460.72        27.34 o                         
  -7   3   9        106.75         97.51         8.67 o                         
  -6   3   9        406.51        395.00         8.64 o                         
  -5   3   9       1465.60       1464.86        21.42 o                         
  -4   3   9        218.09        226.31        10.29 o                         
  -3   3   9       1440.37       1389.47        28.16 o                         
  -2   3   9        230.34        238.20         9.42 o                         
  -1   3   9       1558.86       1556.38        24.67 o                         
   0   3   9       1176.20       1213.86        19.45 o                         
   1   3   9        974.99        911.51        17.52 o                         
   2   3   9        934.31        911.79        19.28 o                         
   3   3   9        353.32        365.36        13.51 o                         
   4   3   9       1705.77       1760.77        34.63 o                         
   5   3   9         40.59         62.53        12.67 o                         
   6   3   9        308.04        335.59        25.84 o                         
   7   3   9        443.94        529.14        84.10 o                         
   8   3   9          7.79          0.09        38.35 o                         
   9   3   9        432.56        498.80        34.48 o                         
 -15   4   9          0.04        -14.13        21.88 o                         
 -14   4   9         79.66         96.08        23.79 o                         
 -13   4   9         12.67        -13.12        18.75 o                         
 -12   4   9        155.64        139.28        22.95 o                         
 -11   4   9        104.20         95.37        21.27 o                         
 -10   4   9         43.01         19.29        18.10 o                         
  -9   4   9        427.53        426.65        58.53 o                         
  -8   4   9         92.32         88.66        12.58 o                         
  -7   4   9        867.62        853.25        25.05 o                         
  -6   4   9          5.04         -7.06         9.76 o                         
  -5   4   9        107.80        108.93         9.15 o                         
  -4   4   9        330.62        311.40        11.38 o                         
  -3   4   9         30.16         17.32         6.48 o                         
  -2   4   9        949.06        950.41        19.56 o                         
  -1   4   9        480.73        501.85        17.30 o                         
   0   4   9        654.55        666.22        47.92 o                         
   1   4   9        174.17        207.38        15.29 o                         
   2   4   9        555.83        446.22        22.00 o                         
   3   4   9        686.14        702.14        33.14 o                         
   4   4   9         16.17         29.67        17.12 o                         
   5   4   9        120.91        131.23        21.01 o                         
   6   4   9        208.36        259.61        26.18 o                         
   7   4   9        114.11         79.04        23.91 o                         
 -12   5   9         20.07         40.37        29.60 o                         
 -11   5   9         18.54         28.26        26.91 o                         
 -10   5   9        390.55        349.84        36.33 o                         
  -9   5   9         91.78         91.34        21.62 o                         
  -8   5   9          4.55         -2.96        17.91 o                         
  -7   5   9        105.23        111.60        20.35 o                         
  -6   5   9        149.81        165.11        24.22 o                         
  -5   5   9        122.98        111.27        12.84 o                         
  -4   5   9         62.21         54.36        10.76 o                         
  -3   5   9        197.24        199.08        13.34 o                         
  -2   5   9         20.63         42.69        16.68 o                         
  -1   5   9        503.86        494.23        27.37 o                         
   0   5   9          7.46         10.96        11.94 o                         
   1   5   9        128.09        116.86        15.21 o                         
   2   5   9        426.94        426.28        24.16 o                         
   3   5   9         11.17          1.05        16.81 o                         
   4   5   9        166.10        183.53        22.95 o                         
  -4   6   9         32.13         16.15        21.53 o                         
  -3   6   9          0.35        -13.46        21.53 o                         
 -18   0  10         83.89         70.07        19.35 o                         
 -17   0  10         13.65          5.87        15.51 o                         
 -16   0  10          4.53         -7.89        14.18 o                         
 -15   0  10         65.41         82.18        15.68 o                         
 -14   0  10         46.06         38.35        13.32 o                         
 -13   0  10       1687.66       1655.90        34.22 o                         
 -12   0  10        207.39        192.19        11.07 o                         
 -11   0  10        489.57        503.03        13.52 o                         
 -10   0  10        248.02        245.32        13.36 o                         
  -9   0  10         86.00         78.32         7.63 o                         
  -8   0  10      17272.17      17180.71       194.37 o                         
  -7   0  10        140.35        143.34         7.46 o                         
  -6   0  10       1482.93       1457.18        19.91 o                         
  -5   0  10        645.87        611.41        15.94 o                         
  -4   0  10       3619.84       3541.57        58.16 o                         
  -3   0  10       4912.21       5000.24        79.62 o                         
  -2   0  10        626.94        696.96        19.24 o                         
  -1   0  10        834.73        731.44        24.23 o                         
   0   0  10        823.69        754.64        40.33 o                         
   1   0  10       5856.69       5924.43        95.09 o                         
   2   0  10       1768.24       1774.74        48.44 o                         
   3   0  10       1399.82       1336.12        51.13 o                         
   4   0  10       2825.07       2884.84        88.81 o                         
   5   0  10         49.24         37.98        14.72 o                         
   6   0  10       1937.12       1788.13        48.04 o                         
   7   0  10       1360.82       1176.61        55.84 o                         
   8   0  10        154.60        139.49        21.27 o                         
   9   0  10        622.14        654.86        36.00 o                         
  10   0  10        189.23        161.87        25.22 o                         
 -18   1  10          0.15          8.85        15.12 o                         
 -17   1  10        117.77        143.20        16.49 o                         
 -16   1  10        169.09        171.95        12.90 o                         
 -15   1  10        105.83        116.82        16.63 o                         
 -14   1  10        375.50        384.75        25.66 o                         
 -13   1  10         33.79         25.09         6.92 o                         
 -12   1  10       2064.96       2064.65        29.07 o                         
 -11   1  10        486.24        487.81        10.10 o                         
 -10   1  10       1570.32       1546.87        19.13 o                         
  -9   1  10        997.16        992.55        13.13 o                         
  -8   1  10         35.71         38.56         4.03 o                         
  -7   1  10       1678.44       1626.57        17.47 o                         
  -6   1  10         45.18         60.05         3.68 o                         
  -5   1  10       1649.57       1589.14        25.96 o                         
  -4   1  10       4080.21       3912.12        42.80 o                         
  -3   1  10       1402.95       1432.60        19.38 o                         
  -2   1  10       4870.03       4928.05        55.89 o                         
  -1   1  10          8.44         18.66         5.47 o                         
   0   1  10       2640.09       2580.01        35.31 o                         
   1   1  10        453.22        407.44        12.88 o                         
   2   1  10       2434.80       2383.95        34.50 o                         
   3   1  10        833.52        813.77        18.81 o                         
   4   1  10        165.27        160.72        13.21 o                         
   5   1  10       1534.42       1570.73        36.46 o                         
   6   1  10         37.41         26.54        13.19 o                         
   7   1  10        782.17        768.28        44.40 o                         
   8   1  10        451.26        453.18        20.37 o                         
   9   1  10        175.19        198.61        17.67 o                         
  10   1  10        506.85        524.87        28.95 o                         
 -18   2  10         65.48         83.37        23.73 o                         
 -17   2  10          3.92         -7.30        19.91 o                         
 -16   2  10         89.01         90.27        21.39 o                         
 -15   2  10         79.62         78.72        11.41 o                         
 -14   2  10         33.87         34.14         9.52 o                         
 -13   2  10        454.43        478.29        21.17 o                         
 -12   2  10        524.93        494.48        13.79 o                         
 -11   2  10        570.63        563.27        16.58 o                         
 -10   2  10         89.81         96.15         8.51 o                         
  -9   2  10         34.91         34.56         5.79 o                         
  -8   2  10       1937.41       1905.99        25.67 o                         
  -7   2  10        203.97        215.83         8.52 o                         
  -6   2  10       1859.19       1849.08        22.62 o                         
  -5   2  10        329.47        305.69         6.76 o                         
  -4   2  10       1469.84       1497.54        20.51 o                         
  -3   2  10       1015.60        972.08        15.81 o                         
  -2   2  10       1403.46       1451.48        20.85 o                         
  -1   2  10        979.48        947.67        16.44 o                         
   0   2  10        545.80        551.75        14.47 o                         
   1   2  10       1393.91       1334.74        23.17 o                         
   2   2  10        954.74        952.83        19.95 o                         
   3   2  10       2426.38       2345.66        35.67 o                         
   4   2  10       1148.46       1160.47        25.95 o                         
   5   2  10         73.87        114.04        12.34 o                         
   6   2  10        313.78        305.86        23.88 o                         
   7   2  10         79.64         82.37        15.38 o                         
   8   2  10        209.20        208.69        19.30 o                         
   9   2  10        190.64        221.85        20.96 o                         
 -16   3  10          5.88         -1.35        30.95 o                         
 -15   3  10          2.87          1.54        19.91 o                         
 -14   3  10        307.45        237.24        28.01 o                         
 -13   3  10         13.46         -2.48        13.40 o                         
 -12   3  10         19.90         14.17        17.05 o                         
 -11   3  10          3.79        -22.03        15.13 o                         
 -10   3  10        747.12        673.27        18.55 o                         
  -9   3  10        162.44        144.74         6.95 o                         
  -8   3  10         75.29         81.32         5.27 o                         
  -7   3  10        372.87        351.33         8.32 o                         
  -6   3  10          3.45          0.34         3.63 o                         
  -5   3  10        282.25        274.79         7.57 o                         
  -4   3  10        191.90        189.12         6.87 o                         
  -3   3  10        216.15        209.23         8.12 o                         
  -2   3  10         76.08         78.59         9.63 o                         
  -1   3  10         34.05         29.44         5.66 o                         
   0   3  10        422.55        405.56        12.75 o                         
   1   3  10        378.29        378.29        13.24 o                         
   2   3  10        138.27        169.22        11.14 o                         
   3   3  10        114.04        115.15        13.34 o                         
   4   3  10          9.33        -10.30        11.74 o                         
   5   3  10         90.33         89.04        19.38 o                         
   6   3  10         94.24        100.82        41.71 o                         
   7   3  10         47.34         52.96        21.62 o                         
   8   3  10          8.97         12.73        22.60 o                         
 -15   4  10          0.05          1.55        22.34 o                         
 -14   4  10         17.39        -22.87        28.26 o                         
 -13   4  10         17.95         10.76        26.91 o                         
 -12   4  10          0.59          8.49        19.71 o                         
 -11   4  10         52.23         35.56        19.38 o                         
 -10   4  10        310.56        313.54        46.42 o                         
  -9   4  10          2.55         -5.27        11.42 o                         
  -8   4  10        130.92        117.86        13.29 o                         
  -7   4  10        135.37        127.45        13.05 o                         
  -6   4  10         43.16         45.44         8.93 o                         
  -5   4  10          0.90          6.24         7.48 o                         
  -4   4  10          2.88          7.12         5.91 o                         
  -3   4  10         20.31         24.15         7.27 o                         
  -2   4  10        371.80        346.33        16.90 o                         
  -1   4  10         23.69         29.15        11.16 o                         
   0   4  10          7.30          0.82        11.57 o                         
   1   4  10        268.43        236.32        19.23 o                         
   2   4  10         98.90         84.33        15.19 o                         
   3   4  10         62.99         47.35        17.43 o                         
   4   4  10          1.12          3.33        17.78 o                         
   5   4  10         51.05         32.49        19.38 o                         
   6   4  10          4.94        -27.71        20.35 o                         
 -11   5  10         45.65         63.24        28.26 o                         
 -10   5  10        113.04         95.53        29.60 o                         
  -9   5  10          3.38         -9.42        24.22 o                         
  -8   5  10         61.71         22.40        19.66 o                         
  -7   5  10          1.16         -4.76        17.12 o                         
  -6   5  10         41.54         39.05        12.21 o                         
  -5   5  10         11.22          3.31        11.07 o                         
  -4   5  10          6.42         15.32        10.47 o                         
  -3   5  10         87.84         84.69        12.23 o                         
  -2   5  10        124.92        143.20        20.64 o                         
  -1   5  10         58.03         44.42        12.98 o                         
   0   5  10        247.62        204.73        17.81 o                         
   1   5  10          0.93         -5.06        13.99 o                         
   2   5  10          0.43          1.57        14.67 o                         
   3   5  10         18.45         21.46        20.86 o                         
 -18   1  11          1.59         -9.42        14.65 o                         
 -17   1  11         18.28         15.65        13.62 o                         
 -16   1  11         27.75          9.53        10.24 o                         
 -15   1  11         41.32         41.54        10.11 o                         
 -14   1  11        125.66        124.92         9.15 o                         
 -13   1  11         16.76         11.87         6.22 o                         
 -12   1  11          6.10         -1.21         4.97 o                         
 -11   1  11        222.48        244.58         9.51 o                         
 -10   1  11        149.31        164.01         6.88 o                         
  -9   1  11         94.32         83.38         5.78 o                         
  -8   1  11         82.99         96.94         5.03 o                         
  -7   1  11         32.07         37.19         4.06 o                         
  -6   1  11        145.59        126.95         6.55 o                         
  -5   1  11        128.14        130.94         6.64 o                         
  -4   1  11         28.62         44.57         5.41 o                         
  -3   1  11         26.48         25.69         5.45 o                         
  -2   1  11       1422.41       1544.84        24.08 o                         
  -1   1  11        574.10        566.71        15.73 o                         
   0   1  11        368.37        372.78        14.39 o                         
   1   1  11         11.12         17.14         7.06 o                         
   2   1  11         73.03         66.62         8.43 o                         
   3   1  11        170.59        190.30        18.06 o                         
   4   1  11        782.11        787.75        26.35 o                         
   5   1  11          6.10          9.26        12.30 o                         
   6   1  11         51.49        113.28        15.96 o                         
   7   1  11          0.25         -2.89        14.23 o                         
   8   1  11        181.11        195.63        17.05 o                         
   9   1  11         31.78         38.75        15.91 o                         
 -18   2  11         11.63          8.10        21.39 o                         
 -17   2  11         18.49          9.16        19.91 o                         
 -16   2  11          1.96          0.14        18.53 o                         
 -15   2  11         17.37         15.23        11.89 o                         
 -14   2  11        431.83        428.54        15.08 o                         
 -13   2  11         31.09         35.03        10.90 o                         
 -12   2  11       2834.99       2783.07        44.72 o                         
 -11   2  11          5.13          5.91         7.54 o                         
 -10   2  11        291.52        297.50        10.83 o                         
  -9   2  11        127.17        128.88         7.34 o                         
  -8   2  11        206.57        184.54         8.04 o                         
  -7   2  11        878.85        908.64        20.76 o                         
  -6   2  11          7.89         12.46         5.01 o                         
  -5   2  11       1264.77       1248.09        17.44 o                         
  -4   2  11        839.33        857.97        15.08 o                         
  -3   2  11       1233.23       1267.20        19.59 o                         
  -2   2  11        486.72        476.11        12.66 o                         
  -1   2  11         81.04         89.14         7.07 o                         
   0   2  11       1894.82       1937.33        31.60 o                         
   1   2  11         19.34         19.06         7.49 o                         
   2   2  11       2265.42       2289.19        37.61 o                         
   3   2  11        563.82        578.87        19.86 o                         
   4   2  11        124.48        126.71        14.82 o                         
   5   2  11        596.36        652.63        30.44 o                         
   6   2  11          7.20         12.39        14.39 o                         
   7   2  11        288.86        277.40        22.57 o                         
   8   2  11         32.53         42.35        17.08 o                         
 -16   3  11          5.13         14.63        22.34 o                         
 -15   3  11          0.80         -7.20        16.75 o                         
 -14   3  11        161.45        195.44        25.20 o                         
 -13   3  11        122.08        144.35        48.44 o                         
 -12   3  11         14.82         18.73        18.39 o                         
 -11   3  11        235.54        251.15        19.14 o                         
 -10   3  11         17.38         17.44         5.70 o                         
  -9   3  11        750.69        742.15        14.90 o                         
  -8   3  11         25.16         28.42         5.48 o                         
  -7   3  11         28.22         28.68         5.83 o                         
  -6   3  11       1057.79       1041.12        15.82 o                         
  -5   3  11         35.99         39.13         4.92 o                         
  -4   3  11       1153.58       1236.16        26.53 o                         
  -3   3  11        344.25        368.27        10.57 o                         
  -2   3  11        291.88        286.35        10.15 o                         
  -1   3  11        960.13        948.93        27.62 o                         
   0   3  11       1591.19       1570.78        26.10 o                         
   1   3  11        553.77        552.10        21.03 o                         
   2   3  11        148.15        204.70        15.90 o                         
   3   3  11         38.27         46.18        17.12 o                         
   4   3  11        351.64        388.12        27.40 o                         
   5   3  11        155.49        135.35        21.62 o                         
   6   3  11        617.83        640.65        36.18 o                         
   7   3  11          4.17         15.08        22.60 o                         
 -14   4  11        193.73        142.63        33.64 o                         
 -13   4  11         32.98         59.20        29.60 o                         
 -12   4  11         62.53         78.76        22.95 o                         
 -11   4  11         48.30         74.36        21.64 o                         
 -10   4  11        611.27        604.30        25.97 o                         
  -9   4  11        184.90        189.25        15.85 o                         
  -8   4  11        116.87        122.27        13.73 o                         
  -7   4  11        277.99        266.57        19.57 o                         
  -6   4  11          2.78         -5.90         8.61 o                         
  -5   4  11        657.64        666.71        18.81 o                         
  -4   4  11         88.18         88.91        15.88 o                         
  -3   4  11        838.91        838.60        19.68 o                         
  -2   4  11        858.61        920.87        27.71 o                         
  -1   4  11        145.47        109.02        16.50 o                         
   0   4  11        115.10        132.01        14.78 o                         
   1   4  11        121.78        151.70        16.38 o                         
   2   4  11        324.68        324.30        43.73 o                         
   3   4  11        176.17        216.04        23.18 o                         
   4   4  11        284.88        211.89        30.27 o                         
   5   4  11        168.93        234.62        26.80 o                         
 -11   5  11        143.71        173.57        33.64 o                         
 -10   5  11         21.90         -4.04        26.91 o                         
  -9   5  11        185.08        205.87        32.29 o                         
  -8   5  11         22.95        -21.53        22.87 o                         
  -7   5  11         30.34         17.33        13.05 o                         
  -6   5  11        445.54        438.44        20.51 o                         
  -5   5  11          2.21         -5.12        11.14 o                         
  -4   5  11        202.02        202.40        19.80 o                         
  -3   5  11         36.83         29.40        12.21 o                         
  -2   5  11         50.54         47.06        19.66 o                         
  -1   5  11        272.88        236.65        23.87 o                         
   0   5  11          6.05          1.67        13.40 o                         
   1   5  11        202.91        225.20        30.24 o                         
   2   5  11          1.11         15.56        17.43 o                         
 -18   0  12         95.74         80.00        22.87 o                         
 -17   0  12          2.85         -4.32        13.40 o                         
 -16   0  12        966.38       1022.32        31.82 o                         
 -15   0  12          4.25          1.00        11.80 o                         
 -14   0  12        149.99        157.80        13.81 o                         
 -13   0  12        690.56        703.42        17.48 o                         
 -12   0  12        594.72        552.21        17.67 o                         
 -11   0  12        399.19        437.37        17.11 o                         
 -10   0  12        324.16        353.08        13.30 o                         
  -9   0  12        896.57        872.21        17.77 o                         
  -8   0  12         10.71          8.45         6.08 o                         
  -7   0  12       1351.62       1333.72        19.92 o                         
  -6   0  12        906.20        879.53        20.90 o                         
  -5   0  12        213.35        239.72        13.08 o                         
  -4   0  12       8933.23       9053.83       139.35 o                         
  -3   0  12        107.17         91.47        10.04 o                         
  -2   0  12       3599.83       3536.66        61.20 o                         
  -1   0  12         35.34         50.99         9.80 o                         
   0   0  12       2220.00       2176.91        43.69 o                         
   1   0  12       2322.02       2269.92        74.00 o                         
   2   0  12          2.36          9.42        16.15 o                         
   3   0  12       1614.38       1551.41        60.55 o                         
   4   0  12          3.56        -10.76        18.84 o                         
   5   0  12        729.20        759.67        34.72 o                         
   6   0  12        773.61        782.21        59.88 o                         
   7   0  12        221.10        206.89        23.73 o                         
   8   0  12        643.66        646.66        64.59 o                         
   9   0  12          2.21         -9.08        21.90 o                         
 -18   1  12          0.91         -9.33        15.26 o                         
 -17   1  12        100.99        107.98        12.28 o                         
 -16   1  12         72.23         70.23         9.62 o                         
 -15   1  12        419.55        464.94        15.95 o                         
 -14   1  12         28.21         39.30         8.10 o                         
 -13   1  12        136.37        149.64         9.33 o                         
 -12   1  12        511.93        527.73        13.26 o                         
 -11   1  12         71.80         80.97         8.20 o                         
 -10   1  12       1921.26       1960.72        22.69 o                         
  -9   1  12         20.62         26.35         4.73 o                         
  -8   1  12       3268.71       3270.32        31.59 o                         
  -7   1  12        458.01        460.18         8.97 o                         
  -6   1  12        506.63        467.13        11.80 o                         
  -5   1  12       1731.97       1748.20        23.52 o                         
  -4   1  12        434.05        450.03        11.73 o                         
  -3   1  12       1671.29       1591.30        25.84 o                         
  -2   1  12        464.78        439.09        21.48 o                         
  -1   1  12       3004.27       2942.48        45.32 o                         
   0   1  12       6386.65       6536.50        89.97 o                         
   1   1  12       1038.39        967.34        27.19 o                         
   2   1  12        689.37        683.35        20.49 o                         
   3   1  12        126.65        123.74        13.55 o                         
   4   1  12        555.46        581.30        24.31 o                         
   5   1  12       1111.36       1083.27        32.79 o                         
   6   1  12        645.45        597.16        26.00 o                         
   7   1  12        589.67        611.32        24.86 o                         
   8   1  12          1.33         -2.55        14.45 o                         
 -18   2  12         29.88         36.37        18.12 o                         
 -17   2  12         19.02         12.36        16.56 o                         
 -16   2  12        129.14        133.03        18.54 o                         
 -15   2  12         47.63         16.29        15.26 o                         
 -14   2  12         92.23         80.61        14.39 o                         
 -13   2  12         64.72         53.86        10.73 o                         
 -12   2  12          9.46         12.85         8.66 o                         
 -11   2  12        494.78        481.36        23.72 o                         
 -10   2  12        183.72        185.12         8.92 o                         
  -9   2  12        228.72        204.85         8.80 o                         
  -8   2  12        387.91        382.54        11.38 o                         
  -7   2  12       1000.89        998.47        15.46 o                         
  -6   2  12        630.69        573.23        10.54 o                         
  -5   2  12         66.08         54.08         5.98 o                         
  -4   2  12        627.74        592.73        13.50 o                         
  -3   2  12         74.53         81.27         6.78 o                         
  -2   2  12       1370.96       1314.74        21.50 o                         
  -1   2  12        176.56        175.74        10.35 o                         
   0   2  12          7.76         -1.37         7.86 o                         
   1   2  12        487.94        505.26        17.63 o                         
   2   2  12       1058.27       1029.69        24.25 o                         
   3   2  12        424.32        422.67        20.26 o                         
   4   2  12        142.80        140.49        15.43 o                         
   5   2  12        357.33        336.50        20.39 o                         
   6   2  12        228.65        252.85        20.31 o                         
   7   2  12        192.63        170.18        43.06 o                         
   8   2  12        160.49        135.07        26.59 o                         
 -16   3  12          2.23         25.57        29.60 o                         
 -15   3  12         97.15         88.07        23.18 o                         
 -14   3  12        691.12        585.39        68.62 o                         
 -13   3  12        125.12        112.35        24.22 o                         
 -12   3  12        165.17        162.50        16.24 o                         
 -11   3  12         10.51         24.05        12.93 o                         
 -10   3  12        561.86        534.69        19.10 o                         
  -9   3  12         37.29         27.24         6.40 o                         
  -8   3  12        152.21        143.88         7.62 o                         
  -7   3  12         62.31         60.57         6.82 o                         
  -6   3  12        209.37        186.49         7.78 o                         
  -5   3  12         75.37         68.75         4.83 o                         
  -4   3  12         14.20         18.79         5.92 o                         
  -3   3  12        555.60        506.35        21.62 o                         
  -2   3  12         20.40         23.88         6.88 o                         
  -1   3  12         90.84         79.03         8.65 o                         
   0   3  12        101.84        114.48        10.90 o                         
   1   3  12        673.75        607.41        53.15 o                         
   2   3  12        529.83        456.91        26.59 o                         
   3   3  12         26.32        -13.06        21.53 o                         
   4   3  12         42.24         14.70        19.07 o                         
   5   3  12         31.34         49.84        21.33 o                         
   6   3  12        182.72        192.23        33.64 o                         
 -14   4  12         90.41         67.28        32.29 o                         
 -13   4  12         24.13         20.18        26.91 o                         
 -12   4  12          5.51         -4.07        20.35 o                         
 -11   4  12          1.18          9.56        13.51 o                         
 -10   4  12        160.16        131.82        16.19 o                         
  -9   4  12         68.45         59.07        13.73 o                         
  -8   4  12          0.15         -9.54         9.38 o                         
  -7   4  12         61.88         47.54        10.03 o                         
  -6   4  12         25.10         14.99         9.55 o                         
  -5   4  12          2.27         15.00         9.09 o                         
  -4   4  12          1.89          3.88        10.76 o                         
  -3   4  12          0.52         -9.94        10.02 o                         
  -2   4  12        612.84        542.65        29.08 o                         
  -1   4  12         98.67        103.07        14.67 o                         
   0   4  12         24.11         24.13        14.57 o                         
   1   4  12          6.56          0.29        15.68 o                         
   2   4  12         84.19         67.92        18.96 o                         
   3   4  12          1.92         28.48        19.71 o                         
   4   4  12          2.01        -21.14        19.38 o                         
 -11   5  12         29.97          2.69        29.60 o                         
 -10   5  12          1.22          9.42        26.91 o                         
  -9   5  12          5.52          8.07        26.91 o                         
  -8   5  12         44.93         37.68        24.22 o                         
  -7   5  12         23.16         18.16        14.87 o                         
  -6   5  12          2.26         -6.81        12.58 o                         
  -5   5  12          2.31          9.48        14.26 o                         
  -4   5  12         97.33         64.42        13.27 o                         
  -3   5  12         18.27         13.78        18.92 o                         
  -2   5  12         17.22         36.87        20.15 o                         
  -1   5  12          3.09         -8.86        19.14 o                         
   0   5  12          0.57         -2.35        37.00 o                         
   1   5  12          2.88        -42.13        43.73 o                         
 -18   1  13         57.81         39.42        14.37 o                         
 -17   1  13          5.75          6.96        10.38 o                         
 -16   1  13         76.28         68.26         9.82 o                         
 -15   1  13          1.18         -7.73        11.19 o                         
 -14   1  13        384.95        368.41        17.92 o                         
 -13   1  13         23.55         18.87         8.31 o                         
 -12   1  13          1.28          3.23         6.27 o                         
 -11   1  13         90.87         94.53         7.46 o                         
 -10   1  13        638.36        619.08        12.88 o                         
  -9   1  13        147.14        137.47         6.30 o                         
  -8   1  13         39.04         39.43         4.69 o                         
  -7   1  13        319.18        327.25        10.60 o                         
  -6   1  13        688.39        729.51        16.25 o                         
  -5   1  13        352.07        353.44        12.24 o                         
  -4   1  13        268.21        274.59        13.82 o                         
  -3   1  13         27.89         15.25         7.14 o                         
  -2   1  13       1543.05       1590.52        27.45 o                         
  -1   1  13        131.39        133.38        13.04 o                         
   0   1  13          6.42         10.27         9.26 o                         
   1   1  13        484.04        452.08        19.39 o                         
   2   1  13        246.70        208.74        15.38 o                         
   3   1  13         42.08         57.79        12.89 o                         
   4   1  13          2.90         18.39        13.55 o                         
   5   1  13        166.07        158.89        17.96 o                         
   6   1  13         71.38         80.22        17.73 o                         
   7   1  13         58.42         61.31        16.22 o                         
 -17   2  13          0.65        -10.89        16.28 o                         
 -16   2  13         74.60         27.54        20.44 o                         
 -15   2  13          2.16         21.06        18.96 o                         
 -14   2  13          3.15         -8.38        12.40 o                         
 -13   2  13        232.08        225.77        14.67 o                         
 -12   2  13        114.85        132.37        11.05 o                         
 -11   2  13        118.34        117.52         8.59 o                         
 -10   2  13        174.62        180.59        13.64 o                         
  -9   2  13         19.41         13.49         6.56 o                         
  -8   2  13        173.32        188.18         9.16 o                         
  -7   2  13        123.81        127.48         7.51 o                         
  -6   2  13       1078.28       1121.70        18.47 o                         
  -5   2  13        160.15        174.25         9.83 o                         
  -4   2  13        785.50        806.44        16.62 o                         
  -3   2  13       1178.46       1177.68        21.57 o                         
  -2   2  13         15.10         27.49         7.61 o                         
  -1   2  13        134.63        154.39        10.92 o                         
   0   2  13        161.31        145.85        12.97 o                         
   1   2  13         21.96         27.14         9.78 o                         
   2   2  13        620.68        604.12        23.68 o                         
   3   2  13          4.20          8.30        12.93 o                         
   4   2  13        609.58        667.13        27.66 o                         
   5   2  13          4.56         15.46        15.70 o                         
   6   2  13        296.36        312.88        39.02 o                         
   7   2  13         33.33         18.00        22.30 o                         
 -16   3  13        459.74        410.39        45.75 o                         
 -15   3  13         39.92         33.49        21.01 o                         
 -14   3  13        217.55        237.44        25.64 o                         
 -13   3  13          5.40         11.76        13.59 o                         
 -12   3  13        537.57        552.78        24.83 o                         
 -11   3  13         36.28         36.35        11.34 o                         
 -10   3  13         21.82         22.03        10.41 o                         
  -9   3  13        650.04        664.27        18.13 o                         
  -8   3  13         38.39         30.90         9.96 o                         
  -7   3  13        603.31        636.60        13.68 o                         
  -6   3  13        219.23        215.80         9.01 o                         
  -5   3  13        536.62        514.42        12.31 o                         
  -4   3  13       1003.57       1009.99        18.99 o                         
  -3   3  13        162.41        136.16        11.85 o                         
  -2   3  13        474.37        503.40        22.66 o                         
  -1   3  13        614.18        649.42        27.29 o                         
   0   3  13       1013.54       1011.55        37.11 o                         
   1   3  13        242.07        256.36        22.34 o                         
   2   3  13        141.72        148.38        27.58 o                         
   3   3  13        290.69        284.56        26.05 o                         
   4   3  13          8.36        -21.29        20.86 o                         
   5   3  13        402.30        439.84        32.18 o                         
 -14   4  13          0.22        -13.46        29.60 o                         
 -13   4  13         91.49         78.04        30.95 o                         
 -12   4  13         30.62         59.20        29.60 o                         
 -11   4  13        229.04        212.44        18.07 o                         
 -10   4  13         53.58         70.84        15.15 o                         
  -9   4  13          2.09          4.57        10.79 o                         
  -8   4  13        297.86        303.45        25.05 o                         
  -7   4  13          0.40        -12.70         9.80 o                         
  -6   4  13        217.22        231.32        13.59 o                         
  -5   4  13        388.79        411.92        19.19 o                         
  -4   4  13        204.97        216.17        15.52 o                         
  -3   4  13        167.30        164.08        13.42 o                         
  -2   4  13        280.61        220.45        16.27 o                         
  -1   4  13        509.89        481.08        29.96 o                         
   0   4  13         70.16         73.95        17.77 o                         
   1   4  13        126.08        142.54        20.44 o                         
   2   4  13        446.95        504.06        30.27 o                         
   3   4  13         93.51        108.01        24.22 o                         
 -10   5  13         19.02          6.73        28.26 o                         
  -9   5  13         83.11         74.00        28.26 o                         
  -8   5  13          0.39        -20.18        25.57 o                         
  -7   5  13        104.30        136.60        17.67 o                         
  -6   5  13         55.82         74.87        24.22 o                         
  -5   5  13        202.85        211.15        18.75 o                         
  -4   5  13         13.43        -10.89        14.18 o                         
  -3   5  13          2.27        -13.75        20.37 o                         
  -2   5  13         63.11         67.57        25.57 o                         
  -1   5  13         16.87         14.50        37.00 o                         
 -18   0  14          1.39          6.13        16.81 o                         
 -17   0  14        219.61        219.90        23.30 o                         
 -16   0  14          8.12        -14.88        16.63 o                         
 -15   0  14         85.13         84.38        20.86 o                         
 -14   0  14        126.29        144.11        19.06 o                         
 -13   0  14         19.32         10.55         9.19 o                         
 -12   0  14       4752.32       4649.78       139.06 o                         
 -11   0  14          5.34         13.26         8.27 o                         
 -10   0  14        370.38        371.00        13.47 o                         
  -9   0  14        650.22        656.67        16.83 o                         
  -8   0  14        296.70        289.33        10.50 o                         
  -7   0  14       1986.19       2043.34        41.10 o                         
  -6   0  14         35.14         10.09        11.42 o                         
  -5   0  14       1048.40       1082.55        42.35 o                         
  -4   0  14       4676.19       4775.81        79.92 o                         
  -3   0  14       2592.64       2627.70        63.37 o                         
  -2   0  14       1238.25       1206.95        48.44 o                         
  -1   0  14        115.16        126.48        21.53 o                         
   0   0  14       1211.47       1192.15        51.13 o                         
   1   0  14        264.62        271.80        28.26 o                         
   2   0  14       1382.06       1406.09        59.20 o                         
   3   0  14       1463.60       1373.80        61.89 o                         
   4   0  14         97.77         97.49        18.96 o                         
   5   0  14        943.82        944.83        40.88 o                         
   6   0  14         34.58         26.79        20.67 o                         
   7   0  14        609.80        670.03        38.52 o                         
 -18   1  14         28.67         11.53        15.90 o                         
 -17   1  14          3.03        -10.81        14.40 o                         
 -16   1  14         29.31         -0.65        12.29 o                         
 -15   1  14        194.89        178.22        14.56 o                         
 -14   1  14        296.43        301.43        14.04 o                         
 -13   1  14        261.78        260.56        14.47 o                         
 -12   1  14        120.81        118.56         8.28 o                         
 -11   1  14        336.71        324.27        12.63 o                         
 -10   1  14         35.87         39.15         5.99 o                         
  -9   1  14        254.92        276.71         8.81 o                         
  -8   1  14       1481.21       1513.49        19.86 o                         
  -7   1  14         78.65         72.26         7.93 o                         
  -6   1  14       2160.89       2173.78        31.51 o                         
  -5   1  14        199.97        214.01        13.65 o                         
  -4   1  14       1185.99       1165.29        24.96 o                         
  -3   1  14        293.70        289.24        14.57 o                         
  -2   1  14       1364.94       1353.18        37.96 o                         
  -1   1  14        392.67        455.66        19.09 o                         
   0   1  14         26.16         17.24        10.82 o                         
   1   1  14       1144.49       1142.16        30.01 o                         
   2   1  14         74.18         99.27        14.18 o                         
   3   1  14        870.63        840.50        29.95 o                         
   4   1  14        897.18        864.28        31.77 o                         
   5   1  14         51.97         55.02        16.21 o                         
   6   1  14        721.80        739.20        36.04 o                         
 -17   2  14        110.36        106.67        24.25 o                         
 -16   2  14         54.50         12.49        20.44 o                         
 -15   2  14         42.33         13.09        19.35 o                         
 -14   2  14        402.77        400.99        22.16 o                         
 -13   2  14          2.35         11.32         9.89 o                         
 -12   2  14        460.77        460.65        15.90 o                         
 -11   2  14          0.38         -5.64         7.36 o                         
 -10   2  14        196.45        188.28        11.55 o                         
  -9   2  14        176.73        159.55         9.09 o                         
  -8   2  14        346.19        335.84        10.74 o                         
  -7   2  14        596.90        603.33        10.59 o                         
  -6   2  14        274.23        245.98        16.95 o                         
  -5   2  14        488.01        455.78        13.14 o                         
  -4   2  14        619.62        636.67        15.82 o                         
  -3   2  14        764.43        751.04        18.47 o                         
  -2   2  14       1422.82       1429.40        28.42 o                         
  -1   2  14        771.57        710.34        20.69 o                         
   0   2  14        498.46        495.00        20.95 o                         
   1   2  14        359.49        363.76        18.96 o                         
   2   2  14        252.37        241.27        17.61 o                         
   3   2  14        194.80        228.30        18.60 o                         
   4   2  14         92.09         84.96        16.52 o                         
   5   2  14        252.30        300.53        47.77 o                         
   6   2  14         11.67         38.65        23.91 o                         
 -16   3  14          1.05         17.49        32.29 o                         
 -15   3  14          1.18         37.68        29.60 o                         
 -14   3  14        315.22        222.81        38.35 o                         
 -13   3  14         67.81         63.85        15.72 o                         
 -12   3  14          6.15         12.39        11.82 o                         
 -11   3  14         78.34         85.72        12.96 o                         
 -10   3  14          1.87         -8.70        11.04 o                         
  -9   3  14        108.15         92.17        11.56 o                         
  -8   3  14         74.95         65.41        10.09 o                         
  -7   3  14          6.88         -6.03        10.29 o                         
  -6   3  14         27.92          8.92        15.73 o                         
  -5   3  14          1.56          2.32         8.20 o                         
  -4   3  14        272.98        253.20        15.80 o                         
  -3   3  14        160.71        146.97        14.66 o                         
  -2   3  14         28.54         15.77        12.67 o                         
  -1   3  14         12.30         18.84        15.22 o                         
   0   3  14          3.43          3.36        16.17 o                         
   1   3  14        349.17        313.99        25.09 o                         
   2   3  14         20.78         10.14        18.39 o                         
   3   3  14        107.38         87.16        22.22 o                         
   4   3  14          6.74         30.74        21.64 o                         
 -13   4  14          0.24        -17.49        28.26 o                         
 -12   4  14          1.78          5.38        17.41 o                         
 -11   4  14         34.85         29.15        16.81 o                         
 -10   4  14          0.10         -1.00        11.63 o                         
  -9   4  14          2.65        -10.58        10.80 o                         
  -8   4  14         12.82         -5.91        13.40 o                         
  -7   4  14          8.13          6.30        10.92 o                         
  -6   4  14        241.79        222.93        18.33 o                         
  -5   4  14          0.23          0.04        12.59 o                         
  -4   4  14          0.58        -20.30        12.06 o                         
  -3   4  14        228.49        204.77        24.56 o                         
  -2   4  14         85.20         74.33        14.90 o                         
  -1   4  14         34.94         40.11        15.02 o                         
   0   4  14          1.74          1.35        17.13 o                         
   1   4  14          0.85          7.45        18.53 o                         
   2   4  14          2.10         22.94        19.71 o                         
  -8   5  14         15.51         14.80        26.91 o                         
  -7   5  14         91.09         63.88        17.41 o                         
  -6   5  14        132.23        157.36        19.07 o                         
  -5   5  14         44.52         25.37        16.15 o                         
  -4   5  14        205.61        201.83        32.29 o                         
  -3   5  14          1.15         13.46        26.91 o                         
 -18   1  15          2.61         -4.07        20.44 o                         
 -17   1  15          3.21          6.05        14.96 o                         
 -16   1  15         32.09         28.59        13.13 o                         
 -15   1  15         26.09         20.83        10.16 o                         
 -14   1  15        106.67        103.83        12.17 o                         
 -13   1  15         10.29         11.39         9.76 o                         
 -12   1  15         11.26          7.16         9.24 o                         
 -11   1  15          0.03          1.77         5.92 o                         
 -10   1  15         49.02         47.70         6.47 o                         
  -9   1  15         35.59         37.73         6.11 o                         
  -8   1  15         23.30         30.18         6.43 o                         
  -7   1  15         56.87         54.00         9.04 o                         
  -6   1  15         33.59         53.76         8.97 o                         
  -5   1  15        347.10        377.52        34.96 o                         
  -4   1  15        128.95        119.74        13.01 o                         
  -3   1  15         19.31         25.38        10.04 o                         
  -2   1  15         81.74         81.92        11.84 o                         
  -1   1  15         43.43         32.01        22.20 o                         
   0   1  15        777.86        772.63        26.10 o                         
   1   1  15          8.28          8.10        12.05 o                         
   2   1  15        105.66        164.57        16.49 o                         
   3   1  15         15.36         19.18        14.33 o                         
   4   1  15        122.83        170.95        19.19 o                         
   5   1  15         48.42         51.18        17.46 o                         
 -17   2  15          0.56        -17.49        20.87 o                         
 -16   2  15        698.29        701.63        77.37 o                         
 -15   2  15          0.56         -5.57        14.96 o                         
 -14   2  15        148.89        148.40        15.41 o                         
 -13   2  15         42.38         30.98        12.30 o                         
 -12   2  15          3.11          5.19         9.02 o                         
 -11   2  15        237.83        234.24        15.36 o                         
 -10   2  15         32.26         18.58         9.63 o                         
  -9   2  15        353.14        362.22        12.65 o                         
  -8   2  15        651.00        639.34        14.24 o                         
  -7   2  15        221.01        239.44        12.24 o                         
  -6   2  15        264.38        285.26        10.83 o                         
  -5   2  15          1.38         -9.11         7.18 o                         
  -4   2  15        461.78        476.65        15.68 o                         
  -3   2  15        239.52        282.97        15.38 o                         
  -2   2  15       1064.81       1114.92        43.26 o                         
  -1   2  15        298.03        309.30        17.41 o                         
   0   2  15        227.45        211.79        16.17 o                         
   1   2  15        411.83        430.50        26.02 o                         
   2   2  15        103.21        105.11        17.80 o                         
   3   2  15        195.41        205.88        24.52 o                         
   4   2  15        112.10        131.27        23.91 o                         
   5   2  15        118.90        112.11        25.64 o                         
 -16   3  15          0.04         24.22        29.60 o                         
 -15   3  15         31.02         69.97        30.95 o                         
 -14   3  15         28.26         23.78        16.60 o                         
 -13   3  15        107.56        117.12        14.94 o                         
 -12   3  15          4.82         20.90        18.64 o                         
 -11   3  15          0.24         -2.91        11.18 o                         
 -10   3  15        333.93        359.12        16.90 o                         
  -9   3  15         66.88         71.85        11.99 o                         
  -8   3  15        432.26        479.22        18.56 o                         
  -7   3  15        150.86        163.13        11.90 o                         
  -6   3  15         24.51         12.35        17.87 o                         
  -5   3  15        561.81        556.04        20.24 o                         
  -4   3  15        328.15        325.65        18.07 o                         
  -3   3  15        346.85        366.54        19.87 o                         
  -2   3  15        179.44        204.01        19.91 o                         
  -1   3  15          9.18         16.42        16.63 o                         
   0   3  15        669.66        709.37       115.04 o                         
   1   3  15         40.00         33.40        35.66 o                         
   2   3  15        438.76        439.89        68.62 o                         
   3   3  15         96.47        101.35        23.56 o                         
 -13   4  15         53.74         77.66        26.91 o                         
 -12   4  15          5.62          2.33        22.20 o                         
 -11   4  15        133.14        150.67        16.39 o                         
 -10   4  15          0.08          3.55        12.76 o                         
  -9   4  15        144.23        116.16        14.82 o                         
  -8   4  15         27.14         25.26        11.89 o                         
  -7   4  15        230.61        231.00        19.81 o                         
  -6   4  15        527.00        552.37        20.24 o                         
  -5   4  15          1.02         18.04        13.50 o                         
  -4   4  15         46.46         20.45        20.64 o                         
  -3   4  15        144.28        164.25        23.87 o                         
  -2   4  15        142.61        150.59        32.29 o                         
  -1   4  15        261.73        301.40        37.68 o                         
   0   4  15         67.25         43.81        19.49 o                         
 -18   0  16         22.11          0.00        26.91 o                         
 -17   0  16        199.34        173.72        24.25 o                         
 -16   0  16        122.73         91.11        16.49 o                         
 -15   0  16         60.81         61.06        15.71 o                         
 -14   0  16         26.52         17.47        14.04 o                         
 -13   0  16        106.40        112.34        16.17 o                         
 -12   0  16         16.20         25.16        12.92 o                         
 -11   0  16        122.56        105.42        10.01 o                         
 -10   0  16        429.54        416.87        21.50 o                         
  -9   0  16          1.60         -2.49         9.28 o                         
  -8   0  16       1835.68       1830.11        44.45 o                         
  -7   0  16        294.59        339.08        29.60 o                         
  -6   0  16       1545.61       1570.24        60.55 o                         
  -5   0  16         21.25         39.02        18.84 o                         
  -4   0  16       2221.30       2138.06        74.00 o                         
  -3   0  16        770.81        810.01        44.40 o                         
  -2   0  16        292.94        337.73        30.95 o                         
  -1   0  16       1407.61       1330.74        56.51 o                         
   0   0  16        338.89        496.50        37.68 o                         
   1   0  16        464.20        462.87        37.68 o                         
   2   0  16        965.62        979.55        55.17 o                         
   3   0  16         37.09         29.60        25.57 o                         
   4   0  16        643.21        622.12        34.72 o                         
 -18   1  16         64.95         49.90        29.60 o                         
 -17   1  16          1.24        -18.16        19.03 o                         
 -16   1  16        449.87        437.29        20.16 o                         
 -15   1  16          0.24         -2.09        10.97 o                         
 -14   1  16        293.34        283.66        14.70 o                         
 -13   1  16         49.73         39.15        10.88 o                         
 -12   1  16        295.75        291.91        13.08 o                         
 -11   1  16        302.23        310.94        12.80 o                         
 -10   1  16         54.41         43.64         8.44 o                         
  -9   1  16        617.80        655.75        14.06 o                         
  -8   1  16         30.11         45.29         7.17 o                         
  -7   1  16        703.15        681.73        22.38 o                         
  -6   1  16        717.23        746.98        24.54 o                         
  -5   1  16        706.81        660.27        23.72 o                         
  -4   1  16       2894.32       2945.82        54.33 o                         
  -3   1  16         64.11         42.62        13.22 o                         
  -2   1  16        474.85        482.60        25.20 o                         
  -1   1  16        429.83        448.33        24.52 o                         
   0   1  16        143.51        149.71        14.96 o                         
   1   1  16       1048.36       1000.40        33.46 o                         
   2   1  16        284.41        277.44        19.67 o                         
   3   1  16        671.41        698.12        40.23 o                         
   4   1  16         37.86         85.06        18.09 o                         
 -17   2  16         10.53          6.05        21.88 o                         
 -16   2  16          1.12        -10.33        20.31 o                         
 -15   2  16        146.41        140.29        19.03 o                         
 -14   2  16        158.12        159.32        16.12 o                         
 -13   2  16         17.25         18.31        12.89 o                         
 -12   2  16        160.16        153.88        14.55 o                         
 -11   2  16        127.36        113.16        11.28 o                         
 -10   2  16        305.48        298.51        17.45 o                         
  -9   2  16          0.23          8.51         8.83 o                         
  -8   2  16        149.82        154.03         8.22 o                         
  -7   2  16        115.13        127.14        10.02 o                         
  -6   2  16        780.29        758.98        26.58 o                         
  -5   2  16         62.36         55.87        10.07 o                         
  -4   2  16          4.58          8.71        10.53 o                         
  -3   2  16        226.95        239.60        19.96 o                         
  -2   2  16        173.57        137.28        14.26 o                         
  -1   2  16        542.99        561.72        24.59 o                         
   0   2  16        284.04        287.67        19.03 o                         
   1   2  16        183.83        158.06        22.78 o                         
   2   2  16        270.39        297.33        27.40 o                         
   3   2  16         59.39         52.12        21.27 o                         
 -15   3  16          0.41          0.88        32.97 o                         
 -14   3  16         78.94         46.94        20.31 o                         
 -13   3  16          2.01          0.88        13.64 o                         
 -12   3  16         25.82         15.31        12.53 o                         
 -11   3  16         31.81         14.50        12.65 o                         
 -10   3  16        220.15        219.82        16.10 o                         
  -9   3  16         40.52         34.03        12.27 o                         
  -8   3  16         13.09         26.89        12.14 o                         
  -7   3  16        275.49        252.41        32.48 o                         
  -6   3  16         96.03         85.49        15.26 o                         
  -5   3  16        105.60         98.06        21.33 o                         
  -4   3  16         46.82         55.64        13.60 o                         
  -3   3  16         29.34         17.20        26.07 o                         
  -2   3  16         21.45         24.87        16.63 o                         
  -1   3  16          0.98         14.04        17.58 o                         
   0   3  16         54.76         35.66        20.86 o                         
   1   3  16          9.70          1.74        19.35 o                         
   2   3  16        178.34        185.57        26.15 o                         
 -12   4  16         33.86         34.11        18.39 o                         
 -11   4  16         37.45         35.33        14.82 o                         
 -10   4  16         13.89          9.01        13.36 o                         
  -9   4  16          0.13         -9.22        13.08 o                         
  -8   4  16          2.39          6.28        13.08 o                         
  -7   4  16          0.89        -13.50        12.58 o                         
  -6   4  16        149.53        129.39        19.07 o                         
  -5   4  16         31.38         15.85        16.81 o                         
  -4   4  16          4.55         13.46        25.57 o                         
  -3   4  16          0.09        -24.22        24.22 o                         
  -2   4  16         42.79          5.38        24.22 o                         
  -1   4  16          6.00          6.73        25.57 o                         
 -17   1  17         19.48         20.12        26.24 o                         
 -16   1  17         44.94         50.26        12.89 o                         
 -15   1  17         33.40         10.60        11.66 o                         
 -14   1  17         99.87         83.52        12.71 o                         
 -13   1  17         19.27         25.22        10.83 o                         
 -12   1  17          6.28         19.16         9.02 o                         
 -11   1  17         55.61         56.03         9.75 o                         
 -10   1  17        192.11        200.18        11.62 o                         
  -9   1  17         23.89         16.86         9.29 o                         
  -8   1  17         18.87          9.74        12.49 o                         
  -7   1  17          3.63         18.43        18.16 o                         
  -6   1  17       1217.49       1306.90        40.23 o                         
  -5   1  17         80.75        113.55        15.84 o                         
  -4   1  17         19.58         13.97        14.80 o                         
  -3   1  17        282.09        291.19        43.06 o                         
  -2   1  17         47.89         55.29        15.51 o                         
  -1   1  17         44.39         52.85        13.40 o                         
   0   1  17          8.29         -1.05        12.58 o                         
   1   1  17         55.23         59.84        15.71 o                         
   2   1  17         80.74         98.01        17.27 o                         
   3   1  17         29.98         33.39        17.18 o                         
 -16   2  17          7.09         15.17        16.68 o                         
 -15   2  17          6.00         23.27        13.87 o                         
 -14   2  17         23.08         20.40        14.82 o                         
 -13   2  17          0.60          0.02        13.06 o                         
 -12   2  17         39.78         34.88        13.20 o                         
 -11   2  17         43.99         38.97        12.62 o                         
 -10   2  17        157.61        161.25        14.52 o                         
  -9   2  17         88.17         97.80        10.12 o                         
  -8   2  17        183.81        184.66        10.84 o                         
  -7   2  17        368.62        397.38        17.09 o                         
  -6   2  17         21.00         20.94        10.19 o                         
  -5   2  17         89.40         80.64        15.56 o                         
  -4   2  17         62.83         81.14        12.58 o                         
  -3   2  17          3.74         14.83        12.23 o                         
  -2   2  17        379.54        436.65        27.10 o                         
  -1   2  17         97.16         80.35        19.91 o                         
   0   2  17        232.94        265.62        25.20 o                         
   1   2  17         96.93         99.40        32.97 o                         
   2   2  17        146.81        153.19        24.14 o                         
 -14   3  17          0.55          1.20        15.43 o                         
 -13   3  17        142.80        158.61        17.77 o                         
 -12   3  17         48.60         21.06        14.65 o                         
 -11   3  17        105.45        134.55        15.25 o                         
 -10   3  17        119.59        127.42        14.57 o                         
  -9   3  17         66.50         66.70        18.45 o                         
  -8   3  17        403.76        394.05        18.48 o                         
  -7   3  17          5.04        -18.49        14.52 o                         
  -6   3  17        106.86        104.98        37.00 o                         
  -5   3  17        415.05        529.91        46.42 o                         
  -4   3  17        412.98        388.93        87.46 o                         
  -3   3  17        199.10        254.47        21.98 o                         
  -2   3  17         20.30         30.52        18.00 o                         
  -1   3  17         98.77        129.75        21.82 o                         
   0   3  17          0.72         -0.67        19.98 o                         
 -11   4  17          0.43        -11.23        14.19 o                         
 -10   4  17         16.47         32.96        15.29 o                         
  -9   4  17        155.41        160.22        17.14 o                         
  -8   4  17         14.55          8.99        14.04 o                         
  -7   4  17        149.46        174.32        19.17 o                         
  -6   4  17         10.43          7.03        16.81 o                         
  -5   4  17        228.07        229.75        22.30 o                         
  -4   4  17         68.28         87.46        30.95 o                         
 -17   0  18         31.07         28.60        18.79 o                         
 -16   0  18        567.94        526.28        51.65 o                         
 -15   0  18         20.75          7.13        16.03 o                         
 -14   0  18         47.06         41.18        18.59 o                         
 -13   0  18        237.16        258.17        20.49 o                         
 -12   0  18          0.43         -5.67        14.40 o                         
 -11   0  18        453.01        460.51        32.29 o                         
 -10   0  18          4.59         20.35        15.68 o                         
  -9   0  18        327.92        300.73        21.88 o                         
  -8   0  18       3445.84       3507.82       108.99 o                         
  -7   0  18        380.76        324.27        33.64 o                         
  -6   0  18        435.10        402.32        33.64 o                         
  -5   0  18         85.01         94.19        24.22 o                         
  -4   0  18        141.85        204.52        28.26 o                         
  -3   0  18        559.72        550.33        40.37 o                         
  -2   0  18        448.00        413.08        36.33 o                         
  -1   0  18        797.14        779.07        51.13 o                         
   0   0  18         22.41         -1.35        24.22 o                         
   1   0  18        774.49        776.38        53.82 o                         
   2   0  18         11.39         18.84        29.60 o                         
 -17   1  18         33.05         21.25        18.83 o                         
 -16   1  18         82.61         61.86        15.94 o                         
 -15   1  18         19.18         34.69        12.48 o                         
 -14   1  18         44.54         31.06        11.99 o                         
 -13   1  18         13.75          5.27        11.31 o                         
 -12   1  18        324.67        304.73        15.47 o                         
 -11   1  18          4.72         -3.00        10.38 o                         
 -10   1  18        566.25        623.73        19.90 o                         
  -9   1  18         90.95        112.44        14.76 o                         
  -8   1  18        741.28        767.69        33.69 o                         
  -7   1  18         42.92         75.11        23.55 o                         
  -6   1  18        258.39        231.14        20.31 o                         
  -5   1  18        233.59        289.08        38.35 o                         
  -4   1  18         95.27        117.67        18.00 o                         
  -3   1  18        606.91        633.90        32.18 o                         
  -2   1  18        188.08        219.75        23.55 o                         
  -1   1  18        306.58        259.47        18.51 o                         
   0   1  18        681.79        700.39        36.62 o                         
   1   1  18          0.08         19.48        15.43 o                         
   2   1  18        542.73        569.91        50.92 o                         
 -16   2  18         25.73         31.13        17.17 o                         
 -15   2  18         14.67          4.42        15.81 o                         
 -14   2  18         10.79         -4.96        14.08 o                         
 -13   2  18         44.92         14.65        14.08 o                         
 -12   2  18         33.01         35.14        13.48 o                         
 -11   2  18        221.31        225.58        16.48 o                         
 -10   2  18         13.08          8.53        13.10 o                         
  -9   2  18        150.48        156.39        14.86 o                         
  -8   2  18        182.44        188.13        18.35 o                         
  -7   2  18         76.59         60.50        17.43 o                         
  -6   2  18        489.70        468.28        38.05 o                         
  -5   2  18         45.57         26.30        15.17 o                         
  -4   2  18         84.19         65.86        17.78 o                         
  -3   2  18        223.83        262.28        23.55 o                         
  -2   2  18        228.73        232.80        23.73 o                         
  -1   2  18        126.25        141.31        22.78 o                         
   0   2  18         13.39          4.04        19.35 o                         
   1   2  18        197.21        247.51        28.06 o                         
 -13   3  18         26.37         43.63        16.08 o                         
 -12   3  18          4.03         -5.17        14.82 o                         
 -11   3  18          3.07         -3.09        14.15 o                         
 -10   3  18         58.57         36.33        14.93 o                         
  -9   3  18          8.16         11.37        14.18 o                         
  -8   3  18         81.10         57.48        14.14 o                         
  -7   3  18         34.65         47.09        18.39 o                         
  -6   3  18         92.15         64.59        30.95 o                         
  -5   3  18          7.21         37.68        26.91 o                         
  -4   3  18         17.44         20.18        25.57 o                         
  -3   3  18        360.49        375.41        40.37 o                         
  -2   3  18        149.03        170.88        34.98 o                         
 -16   1  19         19.95          8.68        16.03 o                         
 -15   1  19          2.90          6.11        14.76 o                         
 -14   1  19          3.16         10.16        13.11 o                         
 -13   1  19          4.40        -11.74        11.68 o                         
 -12   1  19         15.93         17.65        11.72 o                         
 -11   1  19         30.64         30.09        11.28 o                         
 -10   1  19         45.82         54.62        11.53 o                         
  -9   1  19        117.80        116.87        13.43 o                         
  -8   1  19          0.74          2.02        15.13 o                         
  -7   1  19          5.34         -6.08        14.54 o                         
  -6   1  19         39.43         13.06        16.09 o                         
  -5   1  19          4.13         -4.89        16.15 o                         
  -4   1  19        197.14        187.46        20.87 o                         
  -3   1  19         28.33         37.97        17.43 o                         
  -2   1  19         82.84         88.27        16.01 o                         
  -1   1  19         41.85         41.30        14.93 o                         
   0   1  19         48.30         58.78        16.98 o                         
 -15   2  19         28.90         37.94        17.53 o                         
 -14   2  19         22.36         17.49        17.09 o                         
 -13   2  19         39.69         32.02        14.53 o                         
 -12   2  19        246.91        217.54        17.81 o                         
 -11   2  19         20.04         13.12        13.70 o                         
 -10   2  19        182.07        200.66        17.04 o                         
  -9   2  19          5.14         -0.40        13.10 o                         
  -8   2  19         46.59         47.41        17.33 o                         
  -7   2  19        215.99        238.40        29.60 o                         
  -6   2  19        176.91        203.18        34.98 o                         
  -5   2  19         74.76         59.97        17.05 o                         
  -4   2  19        213.65        213.07        22.22 o                         
  -3   2  19         96.57        100.92        21.39 o                         
  -2   2  19        121.42        144.29        22.83 o                         
  -1   2  19         86.96         49.34        21.27 o                         
 -12   3  19         52.39         52.54        17.30 o                         
 -11   3  19         43.71         79.85        17.27 o                         
 -10   3  19          0.32         11.09        15.50 o                         
  -9   3  19        198.16        256.98        19.81 o                         
  -8   3  19          3.88         -3.49        16.68 o                         
  -7   3  19        109.96        140.37        21.64 o                         
  -6   3  19         66.77         78.04        30.95 o                         
  -5   3  19         10.30         30.95        29.60 o                         
  -4   3  19        378.07        414.43        43.06 o                         
 -15   0  20          5.88        -40.06        21.32 o                         
 -14   0  20        106.30        173.62        42.38 o                         
 -13   0  20         22.70         32.29        19.03 o                         
 -12   0  20        311.36        336.28        26.15 o                         
 -11   0  20         84.22         83.32        20.44 o                         
 -10   0  20        355.36        342.80        63.24 o                         
  -9   0  20         14.90          8.11        17.05 o                         
  -8   0  20        717.56        633.75        49.78 o                         
  -7   0  20        153.08        215.29        32.29 o                         
  -6   0  20        324.58        343.11        36.33 o                         
  -5   0  20        624.76        559.74        41.71 o                         
  -4   0  20        466.48        470.94        40.37 o                         
  -3   0  20         84.10         61.89        28.26 o                         
  -2   0  20        567.68        501.89        41.71 o                         
  -1   0  20          1.19         29.60        28.26 o                         
 -15   1  20         78.48         49.11        16.43 o                         
 -14   1  20          0.77         -2.78        15.02 o                         
 -13   1  20        118.22        111.76        16.16 o                         
 -12   1  20        152.45        166.71        14.96 o                         
 -11   1  20        122.98        121.80        13.87 o                         
 -10   1  20        272.13        333.06        18.13 o                         
  -9   1  20         11.81          1.72        11.56 o                         
  -8   1  20        387.14        410.15        26.80 o                         
  -7   1  20         26.42         50.80        17.43 o                         
  -6   1  20        241.55        221.57        22.22 o                         
  -5   1  20        184.43        198.82        26.91 o                         
  -4   1  20         38.86         46.10        18.00 o                         
  -3   1  20        482.77        457.76        39.69 o                         
  -2   1  20         25.90         16.52        18.96 o                         
 -14   2  20         25.69          4.21        16.52 o                         
 -13   2  20          2.12         14.40        16.82 o                         
 -12   2  20         53.13         66.66        19.49 o                         
 -11   2  20         34.21         49.04        17.58 o                         
 -10   2  20        406.36        391.10        22.42 o                         
  -9   2  20          5.24          3.32        15.50 o                         
  -8   2  20         21.25         19.23        19.49 o                         
  -7   2  20        145.80        150.70        33.64 o                         
  -6   2  20         16.20         37.68        26.91 o                         
  -5   2  20        311.36        304.09        39.02 o                         
  -4   2  20        191.68        188.85        22.78 o                         
  -3   2  20         23.19          2.02        22.20 o                         
  -9   3  20         22.06         15.07        16.20 o                         
  -8   3  20         22.37         32.43        17.09 o                         
 -14   1  21         53.99         45.28        17.83 o                         
 -13   1  21          1.94         -1.35        15.32 o                         
 -12   1  21          9.04         -2.80        19.23 o                         
 -11   1  21          1.19          2.69        15.23 o                         
 -10   1  21        440.36        488.75        25.09 o                         
  -9   1  21          6.15        -26.34        18.00 o                         
  -8   1  21          1.33        -25.57        26.91 o                         
  -7   1  21         63.54         52.48        28.26 o                         
  -6   1  21          5.02         47.09        26.91 o                         
  -5   1  21         18.23         53.82        29.60 o                         
  -4   1  21         37.18         43.06        28.26 o                         
 -12   2  21          4.29          6.21        16.68 o                         
 -11   2  21         62.35        109.21        18.83 o                         
 -10   2  21          1.02         -5.19        15.90 o                         
  -9   2  21          9.60          7.41        16.33 o                         
  -8   2  21         92.77        148.75        23.18 o                         
  -7   2  21          4.26        -29.60        29.60 o                         
  -6   2  21        162.53        224.71        37.68 o                         
 -12   0  22        835.88        962.08        44.23 o                         
 -11   0  22          4.04         -7.78        19.49 o                         
 -10   0  22        132.50        164.64        23.73 o                         
  -9   0  22         85.29         71.31        29.60 o                         
  -8   0  22         26.90         32.29        28.26 o                         
  -7   0  22        205.72        215.29        33.64 o                         
  -6   0  22         34.52          9.42        26.91 o                         
 -11   1  22          2.96         -3.79        16.28 o                         
 -10   1  22          2.62         20.32        16.75 o                         
  -9   1  22        115.15        170.75        27.58 o                         
  -8   1  22        256.46        301.40        40.37 o                         
  -7   1  22        166.38        195.10        36.33 o                         
                                                                                
